# Supplementary material for: Proteolysis of adaptor protein Mmr1 during budding is necessary for mitochondrial homeostasis in Saccharomyces cerevisiae
Source: Nat Commun. 2022 Apr 14;13:2005. doi: 10.1038/s41467-022-29704-8 (PMC9010424; doi:10.1038/s41467-022-29704-8)
Supplement: Supplementary file 3 — Supplementary Data 1 [file 41467_2022_29704_MOESM3_ESM.xlsx]

## Sheet: Mmr1-interacting proteins
Checked	Protein FDR Confidence: Combined	Master	Accession	Description	Exp. q-value: Combined	Sum PEP Score	Coverage [%]	# Peptides	# PSMs	# Unique Peptides	# Protein Groups	# AAs	MW [kDa]	calc. pI	Score Sequest HT: Sequest HT	# Peptides (by Search Engine): Sequest HT	# Razor Peptides	Abundance: F6: Sample	Found in Sample: [S6] F6: Sample	Modifications
FALSE	High	Master Protein	P10591	heat shock protein SSA1 [OS=Saccharomyces cerevisiae S288C]	0	301.335	79	44	365	13	1	642	69.6	5.11	825.69	44	1	1.31297e+08	High
	Checked	Confidence	Annotated Sequence	Modifications	Modifications in Proteins	Qvality PEP	Qvality q-value	# Protein Groups	# Proteins	# PSMs	Master Protein Accessions	Positions in Proteins	# Missed Cleavages	Theo. MH+ [Da]	# Razor Quan Results	Abundance: F6: Sample	Quan Info	Found in Sample: [S6] F6: Sample	Confidence (by Search Engine): Sequest HT	Percolator q-Value (by Search Engine): Sequest HT	Percolator PEP (by Search Engine): Sequest HT	XCorr (by Search Engine): Sequest HT	Top Apex RT [min]	Sequence in Protein	Positions in Protein	Peptide Group Modifications in Protein	Quan Usage
	FALSE	High	[K].KAEETISWLDSNTTASKEEFDDK.[L]			7.79909e-10	0	1	1	9	P10591	P10591 [568-590]	2	2644.23	0	7.74683e+06		High	High	0	6.79e-07	5.8	45.28	K.KAEETISWLDSNTTASKEEFDDK.L	[568-590]		Used
		Checked	Confidence	Identifying Node	PSM Ambiguity	Annotated Sequence	Modifications	# Protein Groups	# Proteins	Master Protein Accessions	Protein Accessions	# Missed Cleavages	Charge	DeltaScore	DeltaCn	Rank	Search Engine Rank	m/z [Da]	MH+ [Da]	Theo. MH+ [Da]	DeltaM [ppm]	Deltam/z [Da]	Activation Type	MS Order	Isolation Interference [%]	Ion Inject Time [ms]	RT [min]	First Scan	Spectrum File	File ID	Quan Info	XCorr	Percolator q-Value	Percolator PEP	ptmRS: Best Site Probabilities	Precursor Abundance	Apex RT [min]
		FALSE	High	Sequest HT (A2)	Unambiguous	[K].KAEETISWLDSNTTASKEEFDDK.[L]		1	1	P10591	P10591	2	4	0.6936	0	1	1	661.812	2644.23	2644.23	0.28	0.00018	HCD (High Energy Collision Dissociation)	MS2	4.34175	60	45.124	21460	20180611_QE2_HTSPAL_sand_AcOH_PE_2018-150_e6.raw	F6		3.46	0	0.000136		6.00559e+06	45.28
		FALSE	High	Sequest HT (A2)	Unambiguous	[K].KAEETISWLDSNTTASKEEFDDK.[L]		1	1	P10591	P10591	2	3	0.7362	0	1	1	882.078	2644.22	2644.23	-2.86	-0.00252	HCD (High Energy Collision Dissociation)	MS2	1.74045	60	45.2999	21553	20180611_QE2_HTSPAL_sand_AcOH_PE_2018-150_e6.raw	F6		3.45	0	3.126e-05		1741241	45.29
		FALSE	High	Sequest HT (A2)	Unambiguous	[K].KAEETISWLDSNTTASKEEFDDK.[L]		1	1	P10591	P10591	2	4	0.7707	0	1	1	661.81	2644.22	2644.23	-2.38	-0.00157	HCD (High Energy Collision Dissociation)	MS2	0.640103	60	45.3027	21555	20180611_QE2_HTSPAL_sand_AcOH_PE_2018-150_e6.raw	F6		5.8	0	6.79e-07		6.00559e+06	45.28
		FALSE	High	Sequest HT (A2)	Unambiguous	[K].KAEETISWLDSNTTASKEEFDDK.[L]		1	1	P10591	P10591	2	4	0.6687	0	1	1	661.811	2644.22	2644.23	-0.87	-0.00057	HCD (High Energy Collision Dissociation)	MS2	28.1756	60	45.6686	21750	20180611_QE2_HTSPAL_sand_AcOH_PE_2018-150_e6.raw	F6		3.29	0.0002464	0.0002657		6.00559e+06	45.28
		FALSE	High	Sequest HT (A2)	Unambiguous	[K].KAEETISWLDSNTTASKEEFDDK.[L]		1	1	P10591	P10591	2	3	0.7087	0	1	1	882.077	2644.22	2644.23	-3.33	-0.00293	HCD (High Energy Collision Dissociation)	MS2	3.15667	60	45.4906	21656	20180611_QE2_HTSPAL_sand_AcOH_PE_2018-150_e6.raw	F6		2.06	0.0002464	0.0002448		1741241	45.29
		FALSE	High	Sequest HT (A2)	Unambiguous	[K].KAEETISWLDSNTTASKEEFDDK.[L]		1	1	P10591	P10591	2	4	0.68	0	1	1	661.81	2644.22	2644.23	-2.36	-0.00156	HCD (High Energy Collision Dissociation)	MS2	21.0252	60	45.4875	21654	20180611_QE2_HTSPAL_sand_AcOH_PE_2018-150_e6.raw	F6		3.75	0.0002464	0.0003541		6.00559e+06	45.28
		FALSE	High	Sequest HT (A2)	Unambiguous	[K].KAEETISWLDSNTTASKEEFDDK.[L]		1	1	P10591	P10591	2	4	0.6705	0	1	1	661.812	2644.23	2644.23	-0.11	-7e-05	HCD (High Energy Collision Dissociation)	MS2	25.5605	60	45.854	21848	20180611_QE2_HTSPAL_sand_AcOH_PE_2018-150_e6.raw	F6		3.49	0.0003607	0.00067		6.00559e+06	45.28
		FALSE	High	Sequest HT (A2)	Unambiguous	[K].KAEETISWLDSNTTASKEEFDDK.[L]		1	1	P10591	P10591	2	3	0.4839	0	1	1	882.079	2644.22	2644.23	-1.37	-0.00121	HCD (High Energy Collision Dissociation)	MS2	4.75393	60	45.6702	21751	20180611_QE2_HTSPAL_sand_AcOH_PE_2018-150_e6.raw	F6		0.93	0.0007172	0.003008		1741241	45.29
		FALSE	High	Sequest HT (A2)	Unambiguous	[K].KAEETISWLDSNTTASKEEFDDK.[L]		1	1	P10591	P10591	2	4	0.6298	0	1	1	661.813	2644.23	2644.23	1.39	0.00092	HCD (High Energy Collision Dissociation)	MS2	21.5694	60	46.0418	21948	20180611_QE2_HTSPAL_sand_AcOH_PE_2018-150_e6.raw	F6		2.89	0.0007172	0.003143		6.00559e+06	45.28
	FALSE	High	[K].KAEETISWLDSNTTASK.[E]			1.18029e-05	0	1	1	3	P10591	P10591 [568-584]	1	1880.92	0	3.21949e+06		High	High	0	5.663e-05	3.62	39.3	K.KAEETISWLDSNTTASK.E	[568-584]		Used
		Checked	Confidence	Identifying Node	PSM Ambiguity	Annotated Sequence	Modifications	# Protein Groups	# Proteins	Master Protein Accessions	Protein Accessions	# Missed Cleavages	Charge	DeltaScore	DeltaCn	Rank	Search Engine Rank	m/z [Da]	MH+ [Da]	Theo. MH+ [Da]	DeltaM [ppm]	Deltam/z [Da]	Activation Type	MS Order	Isolation Interference [%]	Ion Inject Time [ms]	RT [min]	First Scan	Spectrum File	File ID	Quan Info	XCorr	Percolator q-Value	Percolator PEP	ptmRS: Best Site Probabilities	Precursor Abundance	Apex RT [min]
		FALSE	High	Sequest HT (A2)	Unambiguous	[K].KAEETISWLDSNTTASK.[E]		1	1	P10591	P10591	1	3	0.6842	0	1	1	627.647	1880.93	1880.92	1.29	0.00081	HCD (High Energy Collision Dissociation)	MS2	32.8843	60	39.1379	18309	20180611_QE2_HTSPAL_sand_AcOH_PE_2018-150_e6.raw	F6		2.47	0	0.0001542		3.21949e+06	39.3
		FALSE	High	Sequest HT (A2)	Unambiguous	[K].KAEETISWLDSNTTASK.[E]		1	1	P10591	P10591	1	3	0.7707	0	1	1	627.646	1880.92	1880.92	0.68	0.00043	HCD (High Energy Collision Dissociation)	MS2	5.90224	55.961	39.3239	18406	20180611_QE2_HTSPAL_sand_AcOH_PE_2018-150_e6.raw	F6		3.62	0	5.663e-05		3.21949e+06	39.3
		FALSE	High	Sequest HT (A2)	Unambiguous	[K].KAEETISWLDSNTTASK.[E]		1	1	P10591	P10591	1	3	0.6513	0	1	1	627.646	1880.92	1880.92	-0.51	-0.00032	HCD (High Energy Collision Dissociation)	MS2	28.4291	60	39.5176	18509	20180611_QE2_HTSPAL_sand_AcOH_PE_2018-150_e6.raw	F6		1.52	0.0007756	0.003432		3.21949e+06	39.3
	FALSE	High	[K].KSEIFSTYADNQPGVLIQVFEGER.[A]			5.86385e-08	0	1	1	14	P10591	P10591 [421-444]	1	2727.36	0	9.08445e+06		High	High	0	4.954e-06	5.12	77.04	K.KSEIFSTYADNQPGVLIQVFEGER.A	[421-444]		Used
		Checked	Confidence	Identifying Node	PSM Ambiguity	Annotated Sequence	Modifications	# Protein Groups	# Proteins	Master Protein Accessions	Protein Accessions	# Missed Cleavages	Charge	DeltaScore	DeltaCn	Rank	Search Engine Rank	m/z [Da]	MH+ [Da]	Theo. MH+ [Da]	DeltaM [ppm]	Deltam/z [Da]	Activation Type	MS Order	Isolation Interference [%]	Ion Inject Time [ms]	RT [min]	First Scan	Spectrum File	File ID	Quan Info	XCorr	Percolator q-Value	Percolator PEP	ptmRS: Best Site Probabilities	Precursor Abundance	Apex RT [min]
		FALSE	High	Sequest HT (A2)	Unambiguous	[K].KSEIFSTYADNQPGVLIQVFEGER.[A]		1	1	P10591	P10591	1	3	0.8124	0	1	1	909.79	2727.36	2727.36	-2.63	-0.00239	HCD (High Energy Collision Dissociation)	MS2	25.3703	60	76.7056	38187	20180611_QE2_HTSPAL_sand_AcOH_PE_2018-150_e6.raw	F6		4.69	0	0.0001452		4.85733e+06	77.04
		FALSE	High	Sequest HT (A2)	Unambiguous	[K].KSEIFSTYADNQPGVLIQVFEGER.[A]		1	1	P10591	P10591	1	3	0.7918	0	1	1	909.791	2727.36	2727.36	-2	-0.00181	HCD (High Energy Collision Dissociation)	MS2	12.6072	60	76.8915	38285	20180611_QE2_HTSPAL_sand_AcOH_PE_2018-150_e6.raw	F6		4.61	0	7.312e-05		4.85733e+06	77.04
		FALSE	High	Sequest HT (A2)	Unambiguous	[K].KSEIFSTYADNQPGVLIQVFEGER.[A]		1	1	P10591	P10591	1	3	0.8203	0	1	1	909.79	2727.36	2727.36	-2.57	-0.00234	HCD (High Energy Collision Dissociation)	MS2	8.62476	60	77.0772	38383	20180611_QE2_HTSPAL_sand_AcOH_PE_2018-150_e6.raw	F6		5.12	0	4.954e-06		4.85733e+06	77.04
		FALSE	High	Sequest HT (A2)	Unambiguous	[K].KSEIFSTYADNQPGVLIQVFEGER.[A]		1	1	P10591	P10591	1	3	0.8323	0	1	1	909.79	2727.36	2727.36	-2.18	-0.00198	HCD (High Energy Collision Dissociation)	MS2	18.0692	60	77.4532	38582	20180611_QE2_HTSPAL_sand_AcOH_PE_2018-150_e6.raw	F6		4.89	0	0.0001059		4.85733e+06	77.04
		FALSE	High	Sequest HT (A2)	Unambiguous	[K].KSEIFSTYADNQPGVLIQVFEGER.[A]		1	1	P10591	P10591	1	3	0.6062	0	1	1	909.792	2727.36	2727.36	-0.7	-0.00063	HCD (High Energy Collision Dissociation)	MS2	29.9876	60	78.0001	38869	20180611_QE2_HTSPAL_sand_AcOH_PE_2018-150_e6.raw	F6		2.26	0.0002464	0.0002415		4.85733e+06	77.04
		FALSE	High	Sequest HT (A2)	Unambiguous	[K].KSEIFSTYADNQPGVLIQVFEGER.[A]		1	1	P10591	P10591	1	3	0.7622	0	1	1	909.792	2727.36	2727.36	-0.75	-0.00068	HCD (High Energy Collision Dissociation)	MS2	26.2597	60	77.6406	38681	20180611_QE2_HTSPAL_sand_AcOH_PE_2018-150_e6.raw	F6		2.86	0.0002464	0.0001799		4.85733e+06	77.04
		FALSE	High	Sequest HT (A2)	Unambiguous	[K].KSEIFSTYADNQPGVLIQVFEGER.[A]		1	1	P10591	P10591	1	3	0.7213	0	1	1	909.79	2727.36	2727.36	-2.47	-0.00224	HCD (High Energy Collision Dissociation)	MS2	27.3731	60	77.8236	38777	20180611_QE2_HTSPAL_sand_AcOH_PE_2018-150_e6.raw	F6		2.87	0.0002464	0.0004982		4.85733e+06	77.04
		FALSE	High	Sequest HT (A2)	Unambiguous	[K].KSEIFSTYADNQPGVLIQVFEGER.[A]		1	1	P10591	P10591	1	3	0.8381	0	1	1	909.791	2727.36	2727.36	-1.47	-0.00133	HCD (High Energy Collision Dissociation)	MS2	14.3777	60	77.2632	38481	20180611_QE2_HTSPAL_sand_AcOH_PE_2018-150_e6.raw	F6		4.57	0.0002464	0.0002516		4.85733e+06	77.04
		FALSE	High	Sequest HT (A2)	Unambiguous	[K].KSEIFSTYADNQPGVLIQVFEGER.[A]		1	1	P10591	P10591	1	3	0.7983	0	1	1	909.79	2727.36	2727.36	-2.6	-0.00236	HCD (High Energy Collision Dissociation)	MS2	35.9107	60	76.5232	38091	20180611_QE2_HTSPAL_sand_AcOH_PE_2018-150_e6.raw	F6		4.76	0.0002464	0.0003297		3.5408e+06	76.6
		FALSE	High	Sequest HT (A2)	Unambiguous	[K].KSEIFSTYADNQPGVLIQVFEGER.[A]		1	1	P10591	P10591	1	4	0.7222	0	1	1	682.594	2727.36	2727.36	-2.53	-0.00172	HCD (High Energy Collision Dissociation)	MS2	12.7078	60	77.0596	38374	20180611_QE2_HTSPAL_sand_AcOH_PE_2018-150_e6.raw	F6		2.88	0.0002464	0.0002497		686321	76.97
		FALSE	High	Sequest HT (A2)	Unambiguous	[K].KSEIFSTYADNQPGVLIQVFEGER.[A]		1	1	P10591	P10591	1	4	0.7132	0	1	1	682.594	2727.36	2727.36	-2.58	-0.00176	HCD (High Energy Collision Dissociation)	MS2	22.4331	60	76.8739	38276	20180611_QE2_HTSPAL_sand_AcOH_PE_2018-150_e6.raw	F6		2.65	0.0002464	0.0003997		686321	76.97
		FALSE	High	Sequest HT (A2)	Unambiguous	[K].KSEIFSTYADNQPGVLIQVFEGER.[A]		1	1	P10591	P10591	1	4	0.5858	0	1	1	682.596	2727.36	2727.36	-0.69	-0.00047	HCD (High Energy Collision Dissociation)	MS2	17.2926	60	77.2454	38472	20180611_QE2_HTSPAL_sand_AcOH_PE_2018-150_e6.raw	F6		1.69	0.0007756	0.004434		686321	76.97
		FALSE	High	Sequest HT (A2)	Unambiguous	[K].KSEIFSTYADNQPGVLIQVFEGER.[A]		1	1	P10591	P10591	1	4	0.4144	0	1	1	682.594	2727.36	2727.36	-2.61	-0.00178	HCD (High Energy Collision Dissociation)	MS2	26.822	60	77.4354	38573	20180611_QE2_HTSPAL_sand_AcOH_PE_2018-150_e6.raw	F6		1.11	0.002263	0.01808		686321	76.97
		FALSE	High	Sequest HT (A2)	Unambiguous	[K].KSEIFSTYADNQPGVLIQVFEGER.[A]		1	1	P10591	P10591	1	4	0.2605	0	1	1	682.594	2727.35	2727.36	-3.08	-0.0021	HCD (High Energy Collision Dissociation)	MS2	37.5972	60	76.6927	38181	20180611_QE2_HTSPAL_sand_AcOH_PE_2018-150_e6.raw	F6		1.19	0.002749	0.02129		686321	76.97
	FALSE	High	[R].TTPSFVAFTDTER.[L]			3.15978e-05	0	1	1	9	P10591	P10591 [35-47]	0	1471.71	0	2.24198e+07		High	High	0	0.0001522	2.83	47.92	R.TTPSFVAFTDTER.L	[35-47]		Used
		Checked	Confidence	Identifying Node	PSM Ambiguity	Annotated Sequence	Modifications	# Protein Groups	# Proteins	Master Protein Accessions	Protein Accessions	# Missed Cleavages	Charge	DeltaScore	DeltaCn	Rank	Search Engine Rank	m/z [Da]	MH+ [Da]	Theo. MH+ [Da]	DeltaM [ppm]	Deltam/z [Da]	Activation Type	MS Order	Isolation Interference [%]	Ion Inject Time [ms]	RT [min]	First Scan	Spectrum File	File ID	Quan Info	XCorr	Percolator q-Value	Percolator PEP	ptmRS: Best Site Probabilities	Precursor Abundance	Apex RT [min]
		FALSE	High	Sequest HT (A2)	Unambiguous	[R].TTPSFVAFTDTER.[L]		1	1	P10591	P10591	0	2	0.6813	0	1	1	736.357	1471.71	1471.71	0.8	0.00059	HCD (High Energy Collision Dissociation)	MS2	0.54802	27.391	48.0768	23023	20180611_QE2_HTSPAL_sand_AcOH_PE_2018-150_e6.raw	F6		2.73	0	8.862e-05		20952724	47.92
		FALSE	High	Sequest HT (A2)	Unambiguous	[R].TTPSFVAFTDTER.[L]		1	1	P10591	P10591	0	2	0.6473	0	1	1	736.355	1471.7	1471.71	-2.44	-0.0018	HCD (High Energy Collision Dissociation)	MS2	3.55621	60	48.4553	23223	20180611_QE2_HTSPAL_sand_AcOH_PE_2018-150_e6.raw	F6		2.41	0	0.000127		20952724	47.92
		FALSE	High	Sequest HT (A2)	Unambiguous	[R].TTPSFVAFTDTER.[L]		1	1	P10591	P10591	0	2	0.6439	0	1	1	736.358	1471.71	1471.71	1.02	0.00075	HCD (High Energy Collision Dissociation)	MS2	0.140774	16.345	47.889	22924	20180611_QE2_HTSPAL_sand_AcOH_PE_2018-150_e6.raw	F6		2.64	0	0.000129		20952724	47.92
		FALSE	High	Sequest HT (A2)	Unambiguous	[R].TTPSFVAFTDTER.[L]		1	1	P10591	P10591	0	3	0.5795	0	1	1	491.241	1471.71	1471.71	1.23	0.00061	HCD (High Energy Collision Dissociation)	MS2	8.29223	60	47.8681	22913	20180611_QE2_HTSPAL_sand_AcOH_PE_2018-150_e6.raw	F6		2.83	0	0.0001522		1.46712e+06	47.92
		FALSE	High	Sequest HT (A2)	Unambiguous	[R].TTPSFVAFTDTER.[L]		1	1	P10591	P10591	0	3	0.5165	0	1	1	491.241	1471.71	1471.71	0.65	0.00032	HCD (High Energy Collision Dissociation)	MS2	14.8948	60	48.0606	23015	20180611_QE2_HTSPAL_sand_AcOH_PE_2018-150_e6.raw	F6		1.82	0.0002464	0.0002713		1.46712e+06	47.92
		FALSE	High	Sequest HT (A2)	Unambiguous	[R].TTPSFVAFTDTER.[L]		1	1	P10591	P10591	0	2	0.69	0	1	1	736.358	1471.71	1471.71	1.48	0.00109	HCD (High Energy Collision Dissociation)	MS2	0.588972	60	47.7034	22827	20180611_QE2_HTSPAL_sand_AcOH_PE_2018-150_e6.raw	F6		2.71	0.0002464	0.0002407		20952724	47.92
		FALSE	High	Sequest HT (A2)	Unambiguous	[R].TTPSFVAFTDTER.[L]		1	1	P10591	P10591	0	2	0.6414	0	1	1	736.358	1471.71	1471.71	1.17	0.00086	HCD (High Energy Collision Dissociation)	MS2	2.09446	60	48.2651	23122	20180611_QE2_HTSPAL_sand_AcOH_PE_2018-150_e6.raw	F6		2.37	0.0002464	0.0001892		20952724	47.92
		FALSE	High	Sequest HT (A2)	Unambiguous	[R].TTPSFVAFTDTER.[L]		1	1	P10591	P10591	0	2	0.6743	0	1	1	736.356	1471.7	1471.71	-1.74	-0.00128	HCD (High Energy Collision Dissociation)	MS2	0	60	48.6442	23324	20180611_QE2_HTSPAL_sand_AcOH_PE_2018-150_e6.raw	F6		1.75	0.0003607	0.0006566		20952724	47.92
		FALSE	High	Sequest HT (A2)	Unambiguous	[R].TTPSFVAFTDTER.[L]		1	1	P10591	P10591	0	3	0.3846	0	1	1	491.239	1471.7	1471.71	-1.66	-0.00081	HCD (High Energy Collision Dissociation)	MS2	36.8922	60	47.6872	22819	20180611_QE2_HTSPAL_sand_AcOH_PE_2018-150_e6.raw	F6		1.17	0.001318	0.007464		1.46712e+06	47.92
	FALSE	High	[K].VNDAVVTVPAYFNDSQR.[Q]			2.23371e-06	0	2	2	12	P10591; P10592	P10591 [137-153]; P10592 [137-153]	0	1894.93	0	21379604	Shared	High	High	0	0.0001418	4.39	51.5	K.VNDAVVTVPAYFNDSQR.Q	[137-153]		Not Used
		Checked	Confidence	Identifying Node	PSM Ambiguity	Annotated Sequence	Modifications	# Protein Groups	# Proteins	Master Protein Accessions	Protein Accessions	# Missed Cleavages	Charge	DeltaScore	DeltaCn	Rank	Search Engine Rank	m/z [Da]	MH+ [Da]	Theo. MH+ [Da]	DeltaM [ppm]	Deltam/z [Da]	Activation Type	MS Order	Isolation Interference [%]	Ion Inject Time [ms]	RT [min]	First Scan	Spectrum File	File ID	Quan Info	XCorr	Percolator q-Value	Percolator PEP	ptmRS: Best Site Probabilities	Precursor Abundance	Apex RT [min]
		FALSE	High	Sequest HT (A2)	Unambiguous	[K].VNDAVVTVPAYFNDSQR.[Q]		2	2	P10591; P10592	P10591; P10592	0	2	0.7902	0	1	1	947.969	1894.93	1894.93	0.29	0.00028	HCD (High Energy Collision Dissociation)	MS2	2.41409	60	51.7837	24984	20180611_QE2_HTSPAL_sand_AcOH_PE_2018-150_e6.raw	F6		2.86	0	5.844e-05		8874060	51.51
		FALSE	High	Sequest HT (A2)	Unambiguous	[K].VNDAVVTVPAYFNDSQR.[Q]		2	2	P10591; P10592	P10591; P10592	0	3	0.7973	0	1	1	632.314	1894.93	1894.93	-0.4	-0.00026	HCD (High Energy Collision Dissociation)	MS2	1.80614	26.084	51.4075	24784	20180611_QE2_HTSPAL_sand_AcOH_PE_2018-150_e6.raw	F6		4.39	0	0.0001418		12505544	51.5
		FALSE	High	Sequest HT (A2)	Unambiguous	[K].VNDAVVTVPAYFNDSQR.[Q]		2	2	P10591; P10592	P10591; P10592	0	2	0.8426	0	1	1	947.967	1894.93	1894.93	-0.95	-0.0009	HCD (High Energy Collision Dissociation)	MS2	0	56.197	51.409	24785	20180611_QE2_HTSPAL_sand_AcOH_PE_2018-150_e6.raw	F6		3.43	0	5e-05		8874060	51.51
		FALSE	High	Sequest HT (A2)	Unambiguous	[K].VNDAVVTVPAYFNDSQR.[Q]		2	2	P10591; P10592	P10591; P10592	0	3	0.7947	0	1	1	632.315	1894.93	1894.93	0.02	1e-05	HCD (High Energy Collision Dissociation)	MS2	1.08245	19.221	51.5938	24883	20180611_QE2_HTSPAL_sand_AcOH_PE_2018-150_e6.raw	F6		3.75	0	0.0001163		12505544	51.5
		FALSE	High	Sequest HT (A2)	Unambiguous	[K].VNDAVVTVPAYFNDSQR.[Q]		2	2	P10591; P10592	P10591; P10592	0	2	0.8228	0	1	1	947.967	1894.93	1894.93	-1.03	-0.00098	HCD (High Energy Collision Dissociation)	MS2	0.515333	47.949	51.5952	24884	20180611_QE2_HTSPAL_sand_AcOH_PE_2018-150_e6.raw	F6		3.16	0	2.645e-05		8874060	51.51
		FALSE	High	Sequest HT (A2)	Unambiguous	[K].VNDAVVTVPAYFNDSQR.[Q]		2	2	P10591; P10592	P10591; P10592	0	3	0.8043	0	1	1	632.315	1894.93	1894.93	0.78	0.00049	HCD (High Energy Collision Dissociation)	MS2	23.2445	60	51.9694	25083	20180611_QE2_HTSPAL_sand_AcOH_PE_2018-150_e6.raw	F6		2.81	0.0002464	0.0003547		12505544	51.5
		FALSE	High	Sequest HT (A2)	Unambiguous	[K].VNDAVVTVPAYFNDSQR.[Q]		2	2	P10591; P10592	P10591; P10592	0	3	0.7729	0	1	1	632.315	1894.93	1894.93	1.22	0.00077	HCD (High Energy Collision Dissociation)	MS2	6.69819	60	51.7821	24983	20180611_QE2_HTSPAL_sand_AcOH_PE_2018-150_e6.raw	F6		3.17	0.0002464	0.0002348		12505544	51.5
		FALSE	High	Sequest HT (A2)	Unambiguous	[K].VNDAVVTVPAYFNDSQR.[Q]		2	2	P10591; P10592	P10591; P10592	0	3	0.7302	0	1	1	632.315	1894.93	1894.93	0.1	6e-05	HCD (High Energy Collision Dissociation)	MS2	14.8101	60	51.0348	24587	20180611_QE2_HTSPAL_sand_AcOH_PE_2018-150_e6.raw	F6		2.78	0.0002464	0.0004457		12505544	51.5
		FALSE	High	Sequest HT (A2)	Unambiguous	[K].VNDAVVTVPAYFNDSQR.[Q]		2	2	P10591; P10592	P10591; P10592	0	2	1	0	1	1	947.968	1894.93	1894.93	0.17	0.00017	HCD (High Energy Collision Dissociation)	MS2	2.10449	60	51.2224	24686	20180611_QE2_HTSPAL_sand_AcOH_PE_2018-150_e6.raw	F6		2.83	0.0002464	0.0003175		8874060	51.51
		FALSE	High	Sequest HT (A2)	Unambiguous	[K].VNDAVVTVPAYFNDSQR.[Q]		2	2	P10591; P10592	P10591; P10592	0	3	0.727	0	1	1	632.315	1894.93	1894.93	0.62	0.00039	HCD (High Energy Collision Dissociation)	MS2	13.8635	60	51.2192	24684	20180611_QE2_HTSPAL_sand_AcOH_PE_2018-150_e6.raw	F6		3.59	0.0002464	0.0003559		12505544	51.5
		FALSE	High	Sequest HT (A2)	Unambiguous	[K].VNDAVVTVPAYFNDSQR.[Q]		2	2	P10591; P10592	P10591; P10592	0	2	0.7815	0	1	1	947.969	1894.93	1894.93	0.65	0.00062	HCD (High Energy Collision Dissociation)	MS2	30.0892	60	51.9725	25085	20180611_QE2_HTSPAL_sand_AcOH_PE_2018-150_e6.raw	F6		1.51	0.0006144	0.001937		8874060	51.51
		FALSE	High	Sequest HT (A2)	Unambiguous	[K].VNDAVVTVPAYFNDSQR.[Q]		2	2	P10591; P10592	P10591; P10592	0	2	0.7459	0	1	1	947.969	1894.93	1894.93	0.71	0.00068	HCD (High Energy Collision Dissociation)	MS2	5.4675	60	51.0396	24590	20180611_QE2_HTSPAL_sand_AcOH_PE_2018-150_e6.raw	F6		1.81	0.006929	0.05986		8874060	51.51
	FALSE	High	[K].ELQDIANPIMSK.[L]			1.90868e-05	0	1	1	3	P10591	P10591 [593-604]	0	1358.7	1	15941063		High	High	0	7.056e-05	3	37.84	K.ELQDIANPIMSK.L	[593-604]		Used
		Checked	Confidence	Identifying Node	PSM Ambiguity	Annotated Sequence	Modifications	# Protein Groups	# Proteins	Master Protein Accessions	Protein Accessions	# Missed Cleavages	Charge	DeltaScore	DeltaCn	Rank	Search Engine Rank	m/z [Da]	MH+ [Da]	Theo. MH+ [Da]	DeltaM [ppm]	Deltam/z [Da]	Activation Type	MS Order	Isolation Interference [%]	Ion Inject Time [ms]	RT [min]	First Scan	Spectrum File	File ID	Quan Info	XCorr	Percolator q-Value	Percolator PEP	ptmRS: Best Site Probabilities	Precursor Abundance	Apex RT [min]
		FALSE	High	Sequest HT (A2)	Unambiguous	[K].ELQDIANPIMSK.[L]		1	1	P10591	P10591	0	2	0.1467	0	1	1	679.854	1358.7	1358.7	1.93	0.00131	HCD (High Energy Collision Dissociation)	MS2	7.37413	60	44.9903	21389	20180611_QE2_HTSPAL_sand_AcOH_PE_2018-150_e6.raw	F6	Not Reliable	3	0	7.056e-05
		FALSE	High	Sequest HT (A2)	Unambiguous	[K].ELQDIANPIMSK.[L]		1	1	P10591	P10591	0	2	0.152	0	1	1	679.851	1358.69	1358.7	-2.55	-0.00173	HCD (High Energy Collision Dissociation)	MS2	12.4604	13.597	45.175	21486	20180611_QE2_HTSPAL_sand_AcOH_PE_2018-150_e6.raw	F6	Not Reliable	2.96	0.0003607	0.0006838
		FALSE	High	Sequest HT (A2)	Selected	[K].ELQDIANPIMSK.[L]		1	1	P10591	P10591	0	2	0	0	1	1	679.849	1358.69	1358.7	-5.37	-0.00365	HCD (High Energy Collision Dissociation)	MS2	17.5914	60	38.5192	17984	20180611_QE2_HTSPAL_sand_AcOH_PE_2018-150_e6.raw	F6		1.16	0.008991	0.1045		15941063	37.84
	FALSE	High	[K].NQAAMNPSNTVFDAKR.[L]			8.96965e-05	0	1	1	2	P10591	P10591 [55-70]	1	1763.85	0	1.55391e+06		High	High	0	0.0001416	3.33	29.02	K.NQAAMNPSNTVFDAKR.L	[55-70]		Used
		Checked	Confidence	Identifying Node	PSM Ambiguity	Annotated Sequence	Modifications	# Protein Groups	# Proteins	Master Protein Accessions	Protein Accessions	# Missed Cleavages	Charge	DeltaScore	DeltaCn	Rank	Search Engine Rank	m/z [Da]	MH+ [Da]	Theo. MH+ [Da]	DeltaM [ppm]	Deltam/z [Da]	Activation Type	MS Order	Isolation Interference [%]	Ion Inject Time [ms]	RT [min]	First Scan	Spectrum File	File ID	Quan Info	XCorr	Percolator q-Value	Percolator PEP	ptmRS: Best Site Probabilities	Precursor Abundance	Apex RT [min]
		FALSE	High	Sequest HT (A2)	Unambiguous	[K].NQAAMNPSNTVFDAKR.[L]		1	1	P10591	P10591	1	3	0.2402	0	1	1	588.622	1763.85	1763.85	0.45	0.00026	HCD (High Energy Collision Dissociation)	MS2	4.23987	60	29.08	13000	20180611_QE2_HTSPAL_sand_AcOH_PE_2018-150_e6.raw	F6		3.33	0	0.0001416		1.55391e+06	29.02
		FALSE	High	Sequest HT (A2)	Unambiguous	[K].NQAAMNPSNTVFDAKR.[L]		1	1	P10591	P10591	1	3	0.1625	0	1	1	588.622	1763.85	1763.85	0.78	0.00046	HCD (High Energy Collision Dissociation)	MS2	3.8856	60	28.9065	12909	20180611_QE2_HTSPAL_sand_AcOH_PE_2018-150_e6.raw	F6		3.2	0	0.0001605		1.55391e+06	29.02
	FALSE	High	[K].NQAAMNPSNTVFDAK.[R]	1xOxidation [M5(100)]		1.03332e-09	0	1	1	2	P10591	P10591 [55-69]	0	1623.74	0	1.65926e+06		High	High	0	7.736e-07	3.47	26.19	K.NQAAMNPSNTVFDAK.R	[55-69]		Used
		Checked	Confidence	Identifying Node	PSM Ambiguity	Annotated Sequence	Modifications	# Protein Groups	# Proteins	Master Protein Accessions	Protein Accessions	# Missed Cleavages	Charge	DeltaScore	DeltaCn	Rank	Search Engine Rank	m/z [Da]	MH+ [Da]	Theo. MH+ [Da]	DeltaM [ppm]	Deltam/z [Da]	Activation Type	MS Order	Isolation Interference [%]	Ion Inject Time [ms]	RT [min]	First Scan	Spectrum File	File ID	Quan Info	XCorr	Percolator q-Value	Percolator PEP	ptmRS: Best Site Probabilities	Precursor Abundance	Apex RT [min]
		FALSE	High	Sequest HT (A2)	Unambiguous	[K].NQAAmNPSNTVFDAK.[R]	M5(Oxidation)	1	1	P10591	P10591	0	2	0.8617	0	1	1	812.373	1623.74	1623.74	-3.2	-0.00259	HCD (High Energy Collision Dissociation)	MS2	0	60	26.2164	11605	20180611_QE2_HTSPAL_sand_AcOH_PE_2018-150_e6.raw	F6		3.47	0	7.736e-07	M5(Oxidation): 100	1.65926e+06	26.19
		FALSE	High	Sequest HT (A2)	Unambiguous	[K].NQAAmNPSNTVFDAK.[R]	M5(Oxidation)	1	1	P10591	P10591	0	2	0.7871	0	1	1	812.373	1623.74	1623.74	-2.3	-0.00186	HCD (High Energy Collision Dissociation)	MS2	0	60	26.0281	11523	20180611_QE2_HTSPAL_sand_AcOH_PE_2018-150_e6.raw	F6		1.55	0.0007756	0.004129	M5(Oxidation): 100	1.65926e+06	26.19
	FALSE	High	[K].NQAAMNPSNTVFDAK.[R]			2.39166e-08	0	1	1	11	P10591	P10591 [55-69]	0	1607.75	2	1.31975e+07		High	High	0	4.807e-05	4.11	33.82	K.NQAAMNPSNTVFDAK.R	[55-69]		Used
		Checked	Confidence	Identifying Node	PSM Ambiguity	Annotated Sequence	Modifications	# Protein Groups	# Proteins	Master Protein Accessions	Protein Accessions	# Missed Cleavages	Charge	DeltaScore	DeltaCn	Rank	Search Engine Rank	m/z [Da]	MH+ [Da]	Theo. MH+ [Da]	DeltaM [ppm]	Deltam/z [Da]	Activation Type	MS Order	Isolation Interference [%]	Ion Inject Time [ms]	RT [min]	First Scan	Spectrum File	File ID	Quan Info	XCorr	Percolator q-Value	Percolator PEP	ptmRS: Best Site Probabilities	Precursor Abundance	Apex RT [min]
		FALSE	High	Sequest HT (A2)	Unambiguous	[K].NQAAMNPSNTVFDAK.[R]		1	1	P10591	P10591	0	2	0.1961	0	1	1	804.378	1607.75	1607.75	0.31	0.00025	HCD (High Energy Collision Dissociation)	MS2	0	43.137	33.9188	15548	20180611_QE2_HTSPAL_sand_AcOH_PE_2018-150_e6.raw	F6		4.08	0	2.291e-05		10341884	33.82
		FALSE	High	Sequest HT (A2)	Unambiguous	[K].NQAAMNPSNTVFDAK.[R]		1	1	P10591	P10591	0	2	0.2301	0	1	1	804.378	1607.75	1607.75	0.35	0.00028	HCD (High Energy Collision Dissociation)	MS2	0	60	34.1059	15647	20180611_QE2_HTSPAL_sand_AcOH_PE_2018-150_e6.raw	F6		3.26	0	3.282e-06		10341884	33.82
		FALSE	High	Sequest HT (A2)	Selected	[K].NQAAMNPSNTVFDAK.[R]		1	1	P10591	P10591	0	2	0.0469	0	1	1	804.379	1607.75	1607.75	1.08	0.00087	HCD (High Energy Collision Dissociation)	MS2	0	60	33.5461	15352	20180611_QE2_HTSPAL_sand_AcOH_PE_2018-150_e6.raw	F6		1.92	0	6.27e-05		10341884	33.82
		FALSE	High	Sequest HT (A2)	Unambiguous	[K].NQAAMNPSNTVFDAK.[R]		1	1	P10591	P10591	0	3	0.2603	0	1	1	536.588	1607.75	1607.75	1.48	0.00079	HCD (High Energy Collision Dissociation)	MS2	43.6081	60	33.7764	15473	20180611_QE2_HTSPAL_sand_AcOH_PE_2018-150_e6.raw	F6		3.15	0	0.0001182		1.6835e+06	33.82
		FALSE	High	Sequest HT (A2)	Unambiguous	[K].NQAAMNPSNTVFDAK.[R]		1	1	P10591	P10591	0	2	0.1946	0	1	1	804.379	1607.75	1607.75	1.42	0.00114	HCD (High Energy Collision Dissociation)	MS2	0	48.701	33.7314	15449	20180611_QE2_HTSPAL_sand_AcOH_PE_2018-150_e6.raw	F6		4.11	0	4.807e-05		10341884	33.82
		FALSE	High	Sequest HT (A2)	Unambiguous	[K].NQAAMNPSNTVFDAK.[R]		1	1	P10591	P10591	0	2	0.0647	0	1	1	804.379	1607.75	1607.75	1.37	0.0011	HCD (High Energy Collision Dissociation)	MS2	22.8921	60	34.3012	15751	20180611_QE2_HTSPAL_sand_AcOH_PE_2018-150_e6.raw	F6		1.39	0.0002464	0.0002999		10341884	33.82
		FALSE	High	Sequest HT (A2)	Selected	[K].NQAAMNPSNTVFDAK.[R]		1	1	P10591	P10591	0	2		0	2	2	804.378	1607.75	1607.75	0.04	3e-05	HCD (High Energy Collision Dissociation)	MS2	6.75913	60	31.3217	14175	20180611_QE2_HTSPAL_sand_AcOH_PE_2018-150_e6.raw	F6		1.09	0.0004807	0.001284		1.03349e+06	31.57
		FALSE	High	Sequest HT (A2)	Selected	[K].NQAAMNPSNTVFDAK.[R]		1	1	P10591	P10591	0	2		0	2	2	804.377	1607.75	1607.75	-1.23	-0.00099	HCD (High Energy Collision Dissociation)	MS2	6.42999	60	34.7074	15968	20180611_QE2_HTSPAL_sand_AcOH_PE_2018-150_e6.raw	F6		0.9	0.0007756	0.003532		10341884	33.82
		FALSE	High	Sequest HT (A2)	Unambiguous	[K].NQAAMNPSNTVFDAK.[R]		1	1	P10591	P10591	0	2	0.1984	0	1	1	804.372	1607.74	1607.75	-7.41	-0.00595	HCD (High Energy Collision Dissociation)	MS2	0	60	34.4952	15854	20180611_QE2_HTSPAL_sand_AcOH_PE_2018-150_e6.raw	F6		1.26	0.003909	0.03359		10341884	33.82
		FALSE	High	Sequest HT (A2)	Selected	[K].NQAAMNPSNTVFDAK.[R]		1	1	P10591	P10591	0	2	0	0	1	1	804.379	1607.75	1607.75	1.15	0.00093	HCD (High Energy Collision Dissociation)	MS2	0	60	34.9181	16081	20180611_QE2_HTSPAL_sand_AcOH_PE_2018-150_e6.raw	F6		0.5	0.004912	0.04596		10341884	33.82
		FALSE	High	Sequest HT (A2)	Selected	[K].NQAAMNPSNTVFDAK.[R]		1	1	P10591	P10591	0	2		0	2	2	804.377	1607.75	1607.75	-0.56	-0.00045	HCD (High Energy Collision Dissociation)	MS2	8.93942	60	38.3705	17906	20180611_QE2_HTSPAL_sand_AcOH_PE_2018-150_e6.raw	F6		0.49	0.006396	0.05798		138595	38.28
	FALSE	High	[K].NTISEAGDKLEQADK.[D]			7.21367e-06	0	2	2	7	P10591; P10592	P10591 [548-562]; P10592 [548-562]	1	1618.79	0	4.33309e+07	Shared	High	High	0	5.734e-05	5.26	30.27	K.NTISEAGDKLEQADK.D	[548-562]		Not Used
		Checked	Confidence	Identifying Node	PSM Ambiguity	Annotated Sequence	Modifications	# Protein Groups	# Proteins	Master Protein Accessions	Protein Accessions	# Missed Cleavages	Charge	DeltaScore	DeltaCn	Rank	Search Engine Rank	m/z [Da]	MH+ [Da]	Theo. MH+ [Da]	DeltaM [ppm]	Deltam/z [Da]	Activation Type	MS Order	Isolation Interference [%]	Ion Inject Time [ms]	RT [min]	First Scan	Spectrum File	File ID	Quan Info	XCorr	Percolator q-Value	Percolator PEP	ptmRS: Best Site Probabilities	Precursor Abundance	Apex RT [min]
		FALSE	High	Sequest HT (A2)	Unambiguous	[K].NTISEAGDKLEQADK.[D]		2	2	P10591; P10592	P10591; P10592	1	3	0.6993	0	1	1	540.27	1618.79	1618.79	1.41	0.00076	HCD (High Energy Collision Dissociation)	MS2	40.9884	60	30.0866	13524	20180611_QE2_HTSPAL_sand_AcOH_PE_2018-150_e6.raw	F6		2.86	0	6.753e-05		38510548	30.27
		FALSE	High	Sequest HT (A2)	Unambiguous	[K].NTISEAGDKLEQADK.[D]		2	2	P10591; P10592	P10591; P10592	1	3	0.6863	0	1	1	540.27	1618.8	1618.79	2.63	0.00142	HCD (High Energy Collision Dissociation)	MS2	0.892774	5.736	30.2699	13620	20180611_QE2_HTSPAL_sand_AcOH_PE_2018-150_e6.raw	F6		5.26	0	5.734e-05		38510548	30.27
		FALSE	High	Sequest HT (A2)	Unambiguous	[K].NTISEAGDKLEQADK.[D]		2	2	P10591; P10592	P10591; P10592	1	3	0.7002	0	1	1	540.268	1618.79	1618.79	-1.93	-0.00104	HCD (High Energy Collision Dissociation)	MS2	33.6529	26.019	30.453	13718	20180611_QE2_HTSPAL_sand_AcOH_PE_2018-150_e6.raw	F6		4.57	0	4.818e-05		38510548	30.27
		FALSE	High	Sequest HT (A2)	Unambiguous	[K].NTISEAGDKLEQADK.[D]		2	2	P10591; P10592	P10591; P10592	1	2	0.7659	0	1	1	809.899	1618.79	1618.79	-0.65	-0.00053	HCD (High Energy Collision Dissociation)	MS2	0	60	30.3114	13642	20180611_QE2_HTSPAL_sand_AcOH_PE_2018-150_e6.raw	F6		4.1	0	4.528e-05		3.91008e+06	30.27
		FALSE	High	Sequest HT (A2)	Unambiguous	[K].NTISEAGDKLEQADK.[D]		2	2	P10591; P10592	P10591; P10592	1	3	0.6445	0	1	1	540.268	1618.79	1618.79	-1.31	-0.00071	HCD (High Energy Collision Dissociation)	MS2	50.3481	60	30.8155	13906	20180611_QE2_HTSPAL_sand_AcOH_PE_2018-150_e6.raw	F6		2.11	0.0002464	0.0002427		38510548	30.27
		FALSE	High	Sequest HT (A2)	Unambiguous	[K].NTISEAGDKLEQADK.[D]		2	2	P10591; P10592	P10591; P10592	1	3	0.6468	0	1	1	540.269	1618.79	1618.79	0.13	7e-05	HCD (High Energy Collision Dissociation)	MS2	15.5485	60	30.9933	14000	20180611_QE2_HTSPAL_sand_AcOH_PE_2018-150_e6.raw	F6		2.69	0.0002464	0.0003739		910314	30.99
		FALSE	High	Sequest HT (A2)	Unambiguous	[K].NTISEAGDKLEQADK.[D]		2	2	P10591; P10592	P10591; P10592	1	2	0.7376	0	1	1	809.9	1618.79	1618.79	1.11	0.0009	HCD (High Energy Collision Dissociation)	MS2	0	60	30.1317	13548	20180611_QE2_HTSPAL_sand_AcOH_PE_2018-150_e6.raw	F6		2.21	0.0003607	0.00051		3.91008e+06	30.27
	FALSE	High	[K].NTISEAGDKLEQADKDTVTK.[K]			2.80459e-07	0	1	1	6	P10591	P10591 [548-567]	2	2163.08	0	12141496		High	High	0	1.019e-05	6.2	35.41	K.NTISEAGDKLEQADKDTVTK.K	[548-567]		Used
		Checked	Confidence	Identifying Node	PSM Ambiguity	Annotated Sequence	Modifications	# Protein Groups	# Proteins	Master Protein Accessions	Protein Accessions	# Missed Cleavages	Charge	DeltaScore	DeltaCn	Rank	Search Engine Rank	m/z [Da]	MH+ [Da]	Theo. MH+ [Da]	DeltaM [ppm]	Deltam/z [Da]	Activation Type	MS Order	Isolation Interference [%]	Ion Inject Time [ms]	RT [min]	First Scan	Spectrum File	File ID	Quan Info	XCorr	Percolator q-Value	Percolator PEP	ptmRS: Best Site Probabilities	Precursor Abundance	Apex RT [min]
		FALSE	High	Sequest HT (A2)	Unambiguous	[K].NTISEAGDKLEQADKDTVTK.[K]		1	1	P10591	P10591	2	4	0.661	0	1	1	541.524	2163.08	2163.08	-0.98	-0.00053	HCD (High Energy Collision Dissociation)	MS2	16.3128	60	35.634	16461	20180611_QE2_HTSPAL_sand_AcOH_PE_2018-150_e6.raw	F6		4.1	0	0.0001078		7.79416e+06	35.41
		FALSE	High	Sequest HT (A2)	Unambiguous	[K].NTISEAGDKLEQADKDTVTK.[K]		1	1	P10591	P10591	2	4	0.7071	0	1	1	541.525	2163.08	2163.08	0.23	0.00013	HCD (High Energy Collision Dissociation)	MS2	33.2003	60	35.2616	16263	20180611_QE2_HTSPAL_sand_AcOH_PE_2018-150_e6.raw	F6		3.96	0	2.917e-05		7.79416e+06	35.41
		FALSE	High	Sequest HT (A2)	Unambiguous	[K].NTISEAGDKLEQADKDTVTK.[K]		1	1	P10591	P10591	2	4	0.7452	0	1	1	541.525	2163.08	2163.08	0.3	0.00016	HCD (High Energy Collision Dissociation)	MS2	5.25051	27.981	35.4464	16361	20180611_QE2_HTSPAL_sand_AcOH_PE_2018-150_e6.raw	F6		6.2	0	1.019e-05		7.79416e+06	35.41
		FALSE	High	Sequest HT (A2)	Unambiguous	[K].NTISEAGDKLEQADKDTVTK.[K]		1	1	P10591	P10591	2	3	0.6595	0	1	1	721.697	2163.08	2163.08	-1.01	-0.00073	HCD (High Energy Collision Dissociation)	MS2	23.5451	60	35.437	16357	20180611_QE2_HTSPAL_sand_AcOH_PE_2018-150_e6.raw	F6		4.17	0.0002464	0.0002391		4.34733e+06	35.42
		FALSE	High	Sequest HT (A2)	Unambiguous	[K].NTISEAGDKLEQADKDTVTK.[K]		1	1	P10591	P10591	2	4	0.5385	0	1	1	541.524	2163.07	2163.08	-2.26	-0.00122	HCD (High Energy Collision Dissociation)	MS2	26.576	60	35.8213	16561	20180611_QE2_HTSPAL_sand_AcOH_PE_2018-150_e6.raw	F6		1.69	0.002263	0.01726		7.79416e+06	35.41
		FALSE	High	Sequest HT (A2)	Unambiguous	[K].NTISEAGDKLEQADKDTVTK.[K]		1	1	P10591	P10591	2	3	0.3841	0	1	1	721.697	2163.08	2163.08	-1.05	-0.00076	HCD (High Energy Collision Dissociation)	MS2	28.3343	60	35.6403	16465	20180611_QE2_HTSPAL_sand_AcOH_PE_2018-150_e6.raw	F6		1.38	0.00781	0.07477		4.34733e+06	35.42
	FALSE	High	[K].NFTPEQISSMVLGK.[M]			2.87691e-05	0	2	2	16	P10591; P10592	P10591 [111-124]; P10592 [111-124]	0	1550.79	0	1.86163e+07	Shared	High	High	0.0002464	0.0003332	3.06	66.51	K.NFTPEQISSMVLGK.M	[111-124]		Not Used
		Checked	Confidence	Identifying Node	PSM Ambiguity	Annotated Sequence	Modifications	# Protein Groups	# Proteins	Master Protein Accessions	Protein Accessions	# Missed Cleavages	Charge	DeltaScore	DeltaCn	Rank	Search Engine Rank	m/z [Da]	MH+ [Da]	Theo. MH+ [Da]	DeltaM [ppm]	Deltam/z [Da]	Activation Type	MS Order	Isolation Interference [%]	Ion Inject Time [ms]	RT [min]	First Scan	Spectrum File	File ID	Quan Info	XCorr	Percolator q-Value	Percolator PEP	ptmRS: Best Site Probabilities	Precursor Abundance	Apex RT [min]
		FALSE	High	Sequest HT (A2)	Unambiguous	[K].NFTPEQISSMVLGK.[M]		2	2	P10591; P10592	P10591; P10592	0	2	0.812	0	1	1	775.897	1550.79	1550.79	-1.03	-0.0008	HCD (High Energy Collision Dissociation)	MS2	0	60	67.4307	33317	20180611_QE2_HTSPAL_sand_AcOH_PE_2018-150_e6.raw	F6		2.66	0	8.492e-05		15421656	66.51
		FALSE	High	Sequest HT (A2)	Unambiguous	[K].NFTPEQISSMVLGK.[M]		2	2	P10591; P10592	P10591; P10592	0	3	0.6953	0	1	1	517.601	1550.79	1550.79	-0.05	-3e-05	HCD (High Energy Collision Dissociation)	MS2	3.13102	60	66.4949	32821	20180611_QE2_HTSPAL_sand_AcOH_PE_2018-150_e6.raw	F6		2.79	0	0.0001502		3.19466e+06	66.51
		FALSE	High	Sequest HT (A2)	Unambiguous	[K].NFTPEQISSMVLGK.[M]		2	2	P10591; P10592	P10591; P10592	0	2	0.7901	0	1	1	775.897	1550.79	1550.79	-1.5	-0.00116	HCD (High Energy Collision Dissociation)	MS2	4.289	60	67.2427	33217	20180611_QE2_HTSPAL_sand_AcOH_PE_2018-150_e6.raw	F6		2.43	0	0.000159		15421656	66.51
		FALSE	High	Sequest HT (A2)	Unambiguous	[K].NFTPEQISSMVLGK.[M]		2	2	P10591; P10592	P10591; P10592	0	2	1	0	1	1	775.898	1550.79	1550.79	-0.32	-0.00025	HCD (High Energy Collision Dissociation)	MS2	3.18528	60	67.0543	33117	20180611_QE2_HTSPAL_sand_AcOH_PE_2018-150_e6.raw	F6		2.13	0	0.0001462		15421656	66.51
		FALSE	High	Sequest HT (A2)	Unambiguous	[K].NFTPEQISSMVLGK.[M]		2	2	P10591; P10592	P10591; P10592	0	2	0.7638	0	1	1	775.898	1550.79	1550.79	-0.32	-0.00025	HCD (High Energy Collision Dissociation)	MS2	12.0747	60	67.8006	33513	20180611_QE2_HTSPAL_sand_AcOH_PE_2018-150_e6.raw	F6		1.99	0.0002464	0.0001808		15421656	66.51
		FALSE	High	Sequest HT (A2)	Unambiguous	[K].NFTPEQISSMVLGK.[M]		2	2	P10591; P10592	P10591; P10592	0	2	0.8033	0	1	1	775.898	1550.79	1550.79	-0.08	-6e-05	HCD (High Energy Collision Dissociation)	MS2	0.901292	33.28	66.6782	32918	20180611_QE2_HTSPAL_sand_AcOH_PE_2018-150_e6.raw	F6		3.05	0.0002464	0.0002728		15421656	66.51
		FALSE	High	Sequest HT (A2)	Unambiguous	[K].NFTPEQISSMVLGK.[M]		2	2	P10591; P10592	P10591; P10592	0	2	0.7993	0	1	1	775.898	1550.79	1550.79	0.39	0.0003	HCD (High Energy Collision Dissociation)	MS2	0.531478	60	66.8652	33017	20180611_QE2_HTSPAL_sand_AcOH_PE_2018-150_e6.raw	F6		2.89	0.0002464	0.0003366		15421656	66.51
		FALSE	High	Sequest HT (A2)	Unambiguous	[K].NFTPEQISSMVLGK.[M]		2	2	P10591; P10592	P10591; P10592	0	2	0.7165	0	1	1	775.895	1550.78	1550.79	-3.23	-0.00251	HCD (High Energy Collision Dissociation)	MS2	20.5991	60	66.122	32623	20180611_QE2_HTSPAL_sand_AcOH_PE_2018-150_e6.raw	F6		2.61	0.0002464	0.00025		15421656	66.51
		FALSE	High	Sequest HT (A2)	Unambiguous	[K].NFTPEQISSMVLGK.[M]		2	2	P10591; P10592	P10591; P10592	0	2	0.7974	0	1	1	775.896	1550.79	1550.79	-2.13	-0.00165	HCD (High Energy Collision Dissociation)	MS2	5.14959	48.414	66.3051	32720	20180611_QE2_HTSPAL_sand_AcOH_PE_2018-150_e6.raw	F6		3.06	0.0002464	0.0003332		15421656	66.51
		FALSE	High	Sequest HT (A2)	Unambiguous	[K].NFTPEQISSMVLGK.[M]		2	2	P10591; P10592	P10591; P10592	0	2	0.8085	0	1	1	775.897	1550.79	1550.79	-1.42	-0.0011	HCD (High Energy Collision Dissociation)	MS2	1.37327	23.435	66.4917	32819	20180611_QE2_HTSPAL_sand_AcOH_PE_2018-150_e6.raw	F6		2.82	0.0002464	0.0004243		15421656	66.51
		FALSE	High	Sequest HT (A2)	Unambiguous	[K].NFTPEQISSMVLGK.[M]		2	2	P10591; P10592	P10591; P10592	0	2	0.7383	0	1	1	775.897	1550.79	1550.79	-1.34	-0.00104	HCD (High Energy Collision Dissociation)	MS2	0	60	67.6199	33418	20180611_QE2_HTSPAL_sand_AcOH_PE_2018-150_e6.raw	F6		1.49	0.0003607	0.0005383		15421656	66.51
		FALSE	High	Sequest HT (A2)	Unambiguous	[K].NFTPEQISSMVLGK.[M]		2	2	P10591; P10592	P10591; P10592	0	2	0.6316	0	1	1	775.899	1550.79	1550.79	1.74	0.00135	HCD (High Energy Collision Dissociation)	MS2	30.2538	60	68.5556	33911	20180611_QE2_HTSPAL_sand_AcOH_PE_2018-150_e6.raw	F6		1.52	0.0007172	0.002754		15421656	66.51
		FALSE	High	Sequest HT (A2)	Unambiguous	[K].NFTPEQISSMVLGK.[M]		2	2	P10591; P10592	P10591; P10592	0	2	0.7339	0	1	1	775.899	1550.79	1550.79	1.5	0.00116	HCD (High Energy Collision Dissociation)	MS2	36.5719	60	68.3658	33811	20180611_QE2_HTSPAL_sand_AcOH_PE_2018-150_e6.raw	F6		1.09	0.0007756	0.003848		15421656	66.51
		FALSE	High	Sequest HT (A2)	Unambiguous	[K].NFTPEQISSMVLGK.[M]		2	2	P10591; P10592	P10591; P10592	0	2	0.7905	0	1	1	775.899	1550.79	1550.79	1.65	0.00128	HCD (High Energy Collision Dissociation)	MS2	20.3726	60	68.1762	33711	20180611_QE2_HTSPAL_sand_AcOH_PE_2018-150_e6.raw	F6		1.05	0.001981	0.01493		15421656	66.51
		FALSE	High	Sequest HT (A2)	Unambiguous	[K].NFTPEQISSMVLGK.[M]		2	2	P10591; P10592	P10591; P10592	0	2	0.8045	0	1	1	775.9	1550.79	1550.79	2.28	0.00177	HCD (High Energy Collision Dissociation)	MS2	5.04547	60	67.9899	33613	20180611_QE2_HTSPAL_sand_AcOH_PE_2018-150_e6.raw	F6		1.33	0.002653	0.02054		15421656	66.51
		FALSE	High	Sequest HT (A2)	Unambiguous	[K].NFTPEQISSMVLGK.[M]		2	2	P10591; P10592	P10591; P10592	0	2	0.6552	0	1	1	775.901	1550.79	1550.79	3.87	0.003	HCD (High Energy Collision Dissociation)	MS2	39.4905	60	68.7463	34011	20180611_QE2_HTSPAL_sand_AcOH_PE_2018-150_e6.raw	F6		0.87	0.004912	0.04722
	FALSE	High	[R].NFNDPEVQADMK.[H]			6.6844e-06	0	1	1	8	P10591	P10591 [75-86]	0	1407.62	0	2.09687e+07		High	High	0	4.375e-05	3.41	31.25	R.NFNDPEVQADMK.H	[75-86]		Used
		Checked	Confidence	Identifying Node	PSM Ambiguity	Annotated Sequence	Modifications	# Protein Groups	# Proteins	Master Protein Accessions	Protein Accessions	# Missed Cleavages	Charge	DeltaScore	DeltaCn	Rank	Search Engine Rank	m/z [Da]	MH+ [Da]	Theo. MH+ [Da]	DeltaM [ppm]	Deltam/z [Da]	Activation Type	MS Order	Isolation Interference [%]	Ion Inject Time [ms]	RT [min]	First Scan	Spectrum File	File ID	Quan Info	XCorr	Percolator q-Value	Percolator PEP	ptmRS: Best Site Probabilities	Precursor Abundance	Apex RT [min]
		FALSE	High	Sequest HT (A2)	Unambiguous	[R].NFNDPEVQADMK.[H]		1	1	P10591	P10591	0	2	0.7654	0	1	1	704.314	1407.62	1407.62	-0.28	-0.00019	HCD (High Energy Collision Dissociation)	MS2	3.0953	53.446	31.1139	14064	20180611_QE2_HTSPAL_sand_AcOH_PE_2018-150_e6.raw	F6		3.41	0	4.375e-05		20379742	31.25
		FALSE	High	Sequest HT (A2)	Unambiguous	[R].NFNDPEVQADMK.[H]		1	1	P10591	P10591	0	2	0.7885	0	1	1	704.314	1407.62	1407.62	-0.14	-0.0001	HCD (High Energy Collision Dissociation)	MS2	0.306407	15.916	31.2993	14163	20180611_QE2_HTSPAL_sand_AcOH_PE_2018-150_e6.raw	F6		3.31	0	0.0001752		20379742	31.25
		FALSE	High	Sequest HT (A2)	Unambiguous	[R].NFNDPEVQADMK.[H]		1	1	P10591	P10591	0	2	0.7666	0	1	1	704.314	1407.62	1407.62	-0.35	-0.00024	HCD (High Energy Collision Dissociation)	MS2	4.67574	60	31.4866	14263	20180611_QE2_HTSPAL_sand_AcOH_PE_2018-150_e6.raw	F6		2.87	0	5.118e-05		20379742	31.25
		FALSE	High	Sequest HT (A2)	Unambiguous	[R].NFNDPEVQADMK.[H]		1	1	P10591	P10591	0	3	0.6679	0	1	1	469.878	1407.62	1407.62	-0.03	-1e-05	HCD (High Energy Collision Dissociation)	MS2	14.9303	60	31.2452	14135	20180611_QE2_HTSPAL_sand_AcOH_PE_2018-150_e6.raw	F6		2.62	0.0003607	0.0009861		588994	31.26
		FALSE	High	Sequest HT (A2)	Unambiguous	[R].NFNDPEVQADMK.[H]		1	1	P10591	P10591	0	2	0.6778	0	1	1	704.313	1407.62	1407.62	-1.72	-0.00121	HCD (High Energy Collision Dissociation)	MS2	9.93832	60	31.8527	14456	20180611_QE2_HTSPAL_sand_AcOH_PE_2018-150_e6.raw	F6		1.8	0.0004807	0.001858		20379742	31.25
		FALSE	High	Sequest HT (A2)	Unambiguous	[R].NFNDPEVQADMK.[H]		1	1	P10591	P10591	0	2	0.6871	0	1	1	704.315	1407.62	1407.62	1.84	0.00129	HCD (High Energy Collision Dissociation)	MS2	68.7743	60	30.9376	13971	20180611_QE2_HTSPAL_sand_AcOH_PE_2018-150_e6.raw	F6		1.63	0.0004807	0.001556		20379742	31.25
		FALSE	High	Sequest HT (A2)	Unambiguous	[R].NFNDPEVQADMK.[H]		1	1	P10591	P10591	0	2	0.619	0	1	1	704.314	1407.62	1407.62	0.14	0.0001	HCD (High Energy Collision Dissociation)	MS2	12.4625	60	31.6638	14357	20180611_QE2_HTSPAL_sand_AcOH_PE_2018-150_e6.raw	F6		1.47	0.0006144	0.002085		20379742	31.25
		FALSE	High	Sequest HT (A2)	Unambiguous	[R].NFNDPEVQADMK.[H]		1	1	P10591	P10591	0	2	0.6	0	1	1	704.314	1407.62	1407.62	0.5	0.00035	HCD (High Energy Collision Dissociation)	MS2	0	60	32.8015	14959	20180611_QE2_HTSPAL_sand_AcOH_PE_2018-150_e6.raw	F6		0.3	0.005954	0.0548		20379742	31.25
	FALSE	High	[R].SINPDEAVAYGAAVQAAILTGDESSK.[T]			6.09101e-11	0	2	2	22	P10591; P10592	P10591 [359-384]; P10592 [359-384]	0	2577.27	0	19143684	Shared	High	High	0	2.928e-06	6.56	80.12	R.SINPDEAVAYGAAVQAAILTGDESSK.T	[359-384]		Not Used
		Checked	Confidence	Identifying Node	PSM Ambiguity	Annotated Sequence	Modifications	# Protein Groups	# Proteins	Master Protein Accessions	Protein Accessions	# Missed Cleavages	Charge	DeltaScore	DeltaCn	Rank	Search Engine Rank	m/z [Da]	MH+ [Da]	Theo. MH+ [Da]	DeltaM [ppm]	Deltam/z [Da]	Activation Type	MS Order	Isolation Interference [%]	Ion Inject Time [ms]	RT [min]	First Scan	Spectrum File	File ID	Quan Info	XCorr	Percolator q-Value	Percolator PEP	ptmRS: Best Site Probabilities	Precursor Abundance	Apex RT [min]
		FALSE	High	Sequest HT (A2)	Unambiguous	[R].SINPDEAVAYGAAVQAAILTGDESSK.[T]		2	2	P10591; P10592	P10591; P10592	0	4	0.6677	0	1	1	645.073	2577.27	2577.27	0.32	0.00021	HCD (High Energy Collision Dissociation)	MS2	3.9857	60	79.8316	39815	20180611_QE2_HTSPAL_sand_AcOH_PE_2018-150_e6.raw	F6		3.19	0	0.0001401		2.17578e+06	80.12
		FALSE	High	Sequest HT (A2)	Unambiguous	[R].SINPDEAVAYGAAVQAAILTGDESSK.[T]		2	2	P10591; P10592	P10591; P10592	0	3	0.7698	0	1	1	859.761	2577.27	2577.27	0.66	0.00057	HCD (High Energy Collision Dissociation)	MS2	0.325796	34.134	79.9947	39900	20180611_QE2_HTSPAL_sand_AcOH_PE_2018-150_e6.raw	F6		6.56	0	2.928e-06		15927958	80.12
		FALSE	High	Sequest HT (A2)	Unambiguous	[R].SINPDEAVAYGAAVQAAILTGDESSK.[T]		2	2	P10591; P10592	P10591; P10592	0	4	0.6713	0	1	1	645.073	2577.27	2577.27	0.84	0.00054	HCD (High Energy Collision Dissociation)	MS2	1.04148	60	80.0173	39912	20180611_QE2_HTSPAL_sand_AcOH_PE_2018-150_e6.raw	F6		4.35	0	0.0001244		2.17578e+06	80.12
		FALSE	High	Sequest HT (A2)	Unambiguous	[R].SINPDEAVAYGAAVQAAILTGDESSK.[T]		2	2	P10591; P10592	P10591; P10592	0	2	0.7493	0	1	1	1289.14	2577.26	2577.27	-1.3	-0.00167	HCD (High Energy Collision Dissociation)	MS2	0	60	80.0785	39944	20180611_QE2_HTSPAL_sand_AcOH_PE_2018-150_e6.raw	F6		3.47	0	1.179e-06		1.03995e+06	80.11
		FALSE	High	Sequest HT (A2)	Unambiguous	[R].SINPDEAVAYGAAVQAAILTGDESSK.[T]		2	2	P10591; P10592	P10591; P10592	0	3	0.7649	0	1	1	859.761	2577.27	2577.27	0.71	0.00061	HCD (High Energy Collision Dissociation)	MS2	1.5228	60	79.8075	39802	20180611_QE2_HTSPAL_sand_AcOH_PE_2018-150_e6.raw	F6		5.87	0	2.625e-06		15927958	80.12
		FALSE	High	Sequest HT (A2)	Unambiguous	[R].SINPDEAVAYGAAVQAAILTGDESSK.[T]		2	2	P10591; P10592	P10591; P10592	0	3	0.6841	0	1	1	859.761	2577.27	2577.27	0.34	0.00029	HCD (High Energy Collision Dissociation)	MS2	7.78184	60	79.6188	39703	20180611_QE2_HTSPAL_sand_AcOH_PE_2018-150_e6.raw	F6		3.45	0	0.0001225		15927958	80.12
		FALSE	High	Sequest HT (A2)	Unambiguous	[R].SINPDEAVAYGAAVQAAILTGDESSK.[T]		2	2	P10591; P10592	P10591; P10592	0	4	0.6636	0	1	1	645.073	2577.27	2577.27	1.02	0.00066	HCD (High Energy Collision Dissociation)	MS2	2.7093	60	80.3997	40113	20180611_QE2_HTSPAL_sand_AcOH_PE_2018-150_e6.raw	F6		3.24	0	5.506e-05		2.17578e+06	80.12
		FALSE	High	Sequest HT (A2)	Unambiguous	[R].SINPDEAVAYGAAVQAAILTGDESSK.[T]		2	2	P10591; P10592	P10591; P10592	0	3	0.6882	0	1	1	859.761	2577.27	2577.27	0.73	0.00062	HCD (High Energy Collision Dissociation)	MS2	1.2208	60	80.5617	40197	20180611_QE2_HTSPAL_sand_AcOH_PE_2018-150_e6.raw	F6		4.17	0	2.104e-07		15927958	80.12
		FALSE	High	Sequest HT (A2)	Unambiguous	[R].SINPDEAVAYGAAVQAAILTGDESSK.[T]		2	2	P10591; P10592	P10591; P10592	0	3	0.7565	0	1	1	859.761	2577.27	2577.27	0.77	0.00067	HCD (High Energy Collision Dissociation)	MS2	0.841775	60	80.3724	40098	20180611_QE2_HTSPAL_sand_AcOH_PE_2018-150_e6.raw	F6		6.16	0	3.458e-06		15927958	80.12
		FALSE	High	Sequest HT (A2)	Unambiguous	[R].SINPDEAVAYGAAVQAAILTGDESSK.[T]		2	2	P10591; P10592	P10591; P10592	0	3	0.7577	0	1	1	859.761	2577.27	2577.27	0.47	0.0004	HCD (High Energy Collision Dissociation)	MS2	0.284933	32.213	80.1836	39999	20180611_QE2_HTSPAL_sand_AcOH_PE_2018-150_e6.raw	F6		6.15	0	4.233e-06		15927958	80.12
		FALSE	High	Sequest HT (A2)	Unambiguous	[R].SINPDEAVAYGAAVQAAILTGDESSK.[T]		2	2	P10591; P10592	P10591; P10592	0	4	0.707	0	1	1	645.073	2577.27	2577.27	1.55	0.001	HCD (High Energy Collision Dissociation)	MS2	1.20476	60	80.2078	40012	20180611_QE2_HTSPAL_sand_AcOH_PE_2018-150_e6.raw	F6		4.13	0	6.47e-05		2.17578e+06	80.12
		FALSE	High	Sequest HT (A2)	Unambiguous	[R].SINPDEAVAYGAAVQAAILTGDESSK.[T]		2	2	P10591; P10592	P10591; P10592	0	2	0.723	0	1	1	1289.14	2577.27	2577.27	-0.78	-0.001	HCD (High Energy Collision Dissociation)	MS2	0	60	80.2674	40043	20180611_QE2_HTSPAL_sand_AcOH_PE_2018-150_e6.raw	F6		2.96	0	7.967e-05		1.03995e+06	80.11
		FALSE	High	Sequest HT (A2)	Unambiguous	[R].SINPDEAVAYGAAVQAAILTGDESSK.[T]		2	2	P10591; P10592	P10591; P10592	0	3	0.7154	0	1	1	859.762	2577.27	2577.27	1.06	0.00091	HCD (High Energy Collision Dissociation)	MS2	6.77961	60	80.9439	40397	20180611_QE2_HTSPAL_sand_AcOH_PE_2018-150_e6.raw	F6		2.67	0	2.69e-05		15927958	80.12
		FALSE	High	Sequest HT (A2)	Unambiguous	[R].SINPDEAVAYGAAVQAAILTGDESSK.[T]		2	2	P10591; P10592	P10591; P10592	0	3	0.6491	0	1	1	859.763	2577.27	2577.27	2.38	0.00205	HCD (High Energy Collision Dissociation)	MS2	4.85107	60	80.7511	40296	20180611_QE2_HTSPAL_sand_AcOH_PE_2018-150_e6.raw	F6		3.22	0	0.0001034		15927958	80.12
		FALSE	High	Sequest HT (A2)	Unambiguous	[R].SINPDEAVAYGAAVQAAILTGDESSK.[T]		2	2	P10591; P10592	P10591; P10592	0	3	0.6529	0	1	1	859.761	2577.27	2577.27	0.09	8e-05	HCD (High Energy Collision Dissociation)	MS2	23.4436	60	81.1335	40496	20180611_QE2_HTSPAL_sand_AcOH_PE_2018-150_e6.raw	F6		1.7	0.0002464	0.0002157		15927958	80.12
		FALSE	High	Sequest HT (A2)	Unambiguous	[R].SINPDEAVAYGAAVQAAILTGDESSK.[T]		2	2	P10591; P10592	P10591; P10592	0	2	0.7105	0	1	1	1289.14	2577.26	2577.27	-1.82	-0.00234	HCD (High Energy Collision Dissociation)	MS2	0	60	79.8912	39846	20180611_QE2_HTSPAL_sand_AcOH_PE_2018-150_e6.raw	F6		1.9	0.0003607	0.001006		1.03995e+06	80.11
		FALSE	High	Sequest HT (A2)	Unambiguous	[R].SINPDEAVAYGAAVQAAILTGDESSK.[T]		2	2	P10591; P10592	P10591; P10592	0	3	0.5822	0	1	1	859.761	2577.27	2577.27	0.61	0.00052	HCD (High Energy Collision Dissociation)	MS2	12.2362	60	81.7085	40797	20180611_QE2_HTSPAL_sand_AcOH_PE_2018-150_e6.raw	F6		1.46	0.0003607	0.000573		15927958	80.12
		FALSE	High	Sequest HT (A2)	Unambiguous	[R].SINPDEAVAYGAAVQAAILTGDESSK.[T]		2	2	P10591; P10592	P10591; P10592	0	3	0.4949	0	1	1	859.764	2577.28	2577.27	3.27	0.00281	HCD (High Energy Collision Dissociation)	MS2	17.4016	60	81.8932	40893	20180611_QE2_HTSPAL_sand_AcOH_PE_2018-150_e6.raw	F6		0.99	0.0003607	0.0006965		15927958	80.12
		FALSE	High	Sequest HT (A2)	Unambiguous	[R].SINPDEAVAYGAAVQAAILTGDESSK.[T]		2	2	P10591; P10592	P10591; P10592	0	3	0.4141	0	1	1	859.764	2577.28	2577.27	3.25	0.00279	HCD (High Energy Collision Dissociation)	MS2	24.2049	60	81.3263	40597	20180611_QE2_HTSPAL_sand_AcOH_PE_2018-150_e6.raw	F6		0.99	0.0007172	0.002355		15927958	80.12
		FALSE	High	Sequest HT (A2)	Unambiguous	[R].SINPDEAVAYGAAVQAAILTGDESSK.[T]		2	2	P10591; P10592	P10591; P10592	0	3	0.3378	0	1	1	859.763	2577.28	2577.27	3.06	0.00263	HCD (High Energy Collision Dissociation)	MS2	16.5506	60	81.5206	40699	20180611_QE2_HTSPAL_sand_AcOH_PE_2018-150_e6.raw	F6		0.74	0.0007756	0.004376		15927958	80.12
		FALSE	High	Sequest HT (A2)	Unambiguous	[R].SINPDEAVAYGAAVQAAILTGDESSK.[T]		2	2	P10591; P10592	P10591; P10592	0	4	0.3562	0	1	1	645.073	2577.27	2577.27	0.98	0.00063	HCD (High Energy Collision Dissociation)	MS2	25.7739	60	80.5938	40215	20180611_QE2_HTSPAL_sand_AcOH_PE_2018-150_e6.raw	F6		0.73	0.001401	0.01019		2.17578e+06	80.12
		FALSE	High	Sequest HT (A2)	Selected	[R].SINPDEAVAYGAAVQAAILTGDESSK.[T]		2	2	P10591; P10592	P10591; P10592	0	3		0	2	2	859.764	2577.28	2577.27	3.81	0.00327	HCD (High Energy Collision Dissociation)	MS2	9.97853	60	82.0925	40998	20180611_QE2_HTSPAL_sand_AcOH_PE_2018-150_e6.raw	F6		0.25	0.001981	0.01513		15927958	80.12
	FALSE	High	[K].SEIFSTYADNQPGVLIQVFEGER.[A]			2.97989e-05	0	1	1	7	P10591	P10591 [422-444]	0	2599.27	0	2753853		High	High	0	9.101e-05	4.29	82.94	K.SEIFSTYADNQPGVLIQVFEGER.A	[422-444]		Used
		Checked	Confidence	Identifying Node	PSM Ambiguity	Annotated Sequence	Modifications	# Protein Groups	# Proteins	Master Protein Accessions	Protein Accessions	# Missed Cleavages	Charge	DeltaScore	DeltaCn	Rank	Search Engine Rank	m/z [Da]	MH+ [Da]	Theo. MH+ [Da]	DeltaM [ppm]	Deltam/z [Da]	Activation Type	MS Order	Isolation Interference [%]	Ion Inject Time [ms]	RT [min]	First Scan	Spectrum File	File ID	Quan Info	XCorr	Percolator q-Value	Percolator PEP	ptmRS: Best Site Probabilities	Precursor Abundance	Apex RT [min]
		FALSE	High	Sequest HT (A2)	Unambiguous	[K].SEIFSTYADNQPGVLIQVFEGER.[A]		1	1	P10591	P10591	0	3	0.7792	0	1	1	867.094	2599.27	2599.27	0.34	0.00029	HCD (High Energy Collision Dissociation)	MS2	14.9801	60	83.6456	41805	20180611_QE2_HTSPAL_sand_AcOH_PE_2018-150_e6.raw	F6		2.31	0	8.635e-05		2753853	82.94
		FALSE	High	Sequest HT (A2)	Unambiguous	[K].SEIFSTYADNQPGVLIQVFEGER.[A]		1	1	P10591	P10591	0	3	0.8263	0	1	1	867.095	2599.27	2599.27	0.78	0.00068	HCD (High Energy Collision Dissociation)	MS2	5.93256	60	83.0722	41506	20180611_QE2_HTSPAL_sand_AcOH_PE_2018-150_e6.raw	F6		4.03	0	0.0001154		2753853	82.94
		FALSE	High	Sequest HT (A2)	Unambiguous	[K].SEIFSTYADNQPGVLIQVFEGER.[A]		1	1	P10591	P10591	0	3	0.8323	0	1	1	867.095	2599.27	2599.27	1.24	0.00107	HCD (High Energy Collision Dissociation)	MS2	17.7218	60	82.6919	41308	20180611_QE2_HTSPAL_sand_AcOH_PE_2018-150_e6.raw	F6		3.22	0	0.0001185		2753853	82.94
		FALSE	High	Sequest HT (A2)	Unambiguous	[K].SEIFSTYADNQPGVLIQVFEGER.[A]		1	1	P10591	P10591	0	3	0.8065	0	1	1	867.095	2599.27	2599.27	0.59	0.00051	HCD (High Energy Collision Dissociation)	MS2	8.56427	60	82.8822	41407	20180611_QE2_HTSPAL_sand_AcOH_PE_2018-150_e6.raw	F6		4.29	0	9.101e-05		2753853	82.94
		FALSE	High	Sequest HT (A2)	Unambiguous	[K].SEIFSTYADNQPGVLIQVFEGER.[A]		1	1	P10591	P10591	0	3	0.8094	0	1	1	867.093	2599.27	2599.27	-0.85	-0.00073	HCD (High Energy Collision Dissociation)	MS2	6.46115	60	83.262	41605	20180611_QE2_HTSPAL_sand_AcOH_PE_2018-150_e6.raw	F6		3.41	0	0.0001746		2753853	82.94
		FALSE	High	Sequest HT (A2)	Unambiguous	[K].SEIFSTYADNQPGVLIQVFEGER.[A]		1	1	P10591	P10591	0	3	0.8277	0	1	1	867.095	2599.27	2599.27	0.69	0.0006	HCD (High Energy Collision Dissociation)	MS2	8.27737	60	83.4522	41704	20180611_QE2_HTSPAL_sand_AcOH_PE_2018-150_e6.raw	F6		2.96	0.0002464	0.0002021		2753853	82.94
		FALSE	High	Sequest HT (A2)	Unambiguous	[K].SEIFSTYADNQPGVLIQVFEGER.[A]		1	1	P10591	P10591	0	3	0.5935	0	1	1	867.096	2599.27	2599.27	2.45	0.00213	HCD (High Energy Collision Dissociation)	MS2	29.3705	60	83.8405	41907	20180611_QE2_HTSPAL_sand_AcOH_PE_2018-150_e6.raw	F6		1.23	0.0002464	0.0004053		2753853	82.94
	FALSE	High	[K].SQVDEIVLVGGSTR.[I]			5.86385e-08	0	2	2	9	P10591; P10592	P10591 [326-339]; P10592 [326-339]	0	1459.78	0	48946356	Shared	High	High	0	4.953e-06	3.81	43.88	K.SQVDEIVLVGGSTR.I	[326-339]		Not Used
		Checked	Confidence	Identifying Node	PSM Ambiguity	Annotated Sequence	Modifications	# Protein Groups	# Proteins	Master Protein Accessions	Protein Accessions	# Missed Cleavages	Charge	DeltaScore	DeltaCn	Rank	Search Engine Rank	m/z [Da]	MH+ [Da]	Theo. MH+ [Da]	DeltaM [ppm]	Deltam/z [Da]	Activation Type	MS Order	Isolation Interference [%]	Ion Inject Time [ms]	RT [min]	First Scan	Spectrum File	File ID	Quan Info	XCorr	Percolator q-Value	Percolator PEP	ptmRS: Best Site Probabilities	Precursor Abundance	Apex RT [min]
		FALSE	High	Sequest HT (A2)	Unambiguous	[K].SQVDEIVLVGGSTR.[I]		2	2	P10591; P10592	P10591; P10592	0	2	0.4405	0	1	1	730.392	1459.78	1459.78	1.12	0.00082	HCD (High Energy Collision Dissociation)	MS2	25.4724	60	44.7384	21258	20180611_QE2_HTSPAL_sand_AcOH_PE_2018-150_e6.raw	F6		2.52	0	9.766e-05		39187892	43.88
		FALSE	High	Sequest HT (A2)	Unambiguous	[K].SQVDEIVLVGGSTR.[I]		2	2	P10591; P10592	P10591; P10592	0	2	0.0742	0	1	1	730.391	1459.77	1459.78	-0.27	-0.0002	HCD (High Energy Collision Dissociation)	MS2	3.84967	60	43.6707	20695	20180611_QE2_HTSPAL_sand_AcOH_PE_2018-150_e6.raw	F6		3.37	0	5.551e-06		39187892	43.88
		FALSE	High	Sequest HT (A2)	Unambiguous	[K].SQVDEIVLVGGSTR.[I]		2	2	P10591; P10592	P10591; P10592	0	3	0.1291	0	1	1	487.263	1459.77	1459.78	-0.64	-0.00031	HCD (High Energy Collision Dissociation)	MS2	7.9265	42.146	43.7961	20762	20180611_QE2_HTSPAL_sand_AcOH_PE_2018-150_e6.raw	F6		3.33	0	0.0001669		9758464	43.88
		FALSE	High	Sequest HT (A2)	Unambiguous	[K].SQVDEIVLVGGSTR.[I]		2	2	P10591; P10592	P10591; P10592	0	2	0.3812	0	1	1	730.391	1459.77	1459.78	-0.69	-0.0005	HCD (High Energy Collision Dissociation)	MS2	0.322991	8.635	43.8554	20793	20180611_QE2_HTSPAL_sand_AcOH_PE_2018-150_e6.raw	F6		3.62	0	7.61e-05		39187892	43.88
		FALSE	High	Sequest HT (A2)	Unambiguous	[K].SQVDEIVLVGGSTR.[I]		2	2	P10591; P10592	P10591; P10592	0	2	0.3434	0	1	1	730.391	1459.78	1459.78	0.18	0.00013	HCD (High Energy Collision Dissociation)	MS2	7.0584	60	44.4185	21090	20180611_QE2_HTSPAL_sand_AcOH_PE_2018-150_e6.raw	F6		2.97	0	1.454e-05		39187892	43.88
		FALSE	High	Sequest HT (A2)	Unambiguous	[K].SQVDEIVLVGGSTR.[I]		2	2	P10591; P10592	P10591; P10592	0	3	0.133	0	1	1	487.263	1459.77	1459.78	-0.13	-6e-05	HCD (High Energy Collision Dissociation)	MS2	3.34842	39.919	43.9828	20861	20180611_QE2_HTSPAL_sand_AcOH_PE_2018-150_e6.raw	F6		3.61	0	0.0001314		9758464	43.88
		FALSE	High	Sequest HT (A2)	Unambiguous	[K].SQVDEIVLVGGSTR.[I]		2	2	P10591; P10592	P10591; P10592	0	2	0.378	0	1	1	730.391	1459.77	1459.78	-0.18	-0.00013	HCD (High Energy Collision Dissociation)	MS2	0.419517	29.343	44.0423	20892	20180611_QE2_HTSPAL_sand_AcOH_PE_2018-150_e6.raw	F6		3.81	0	4.953e-06		39187892	43.88
		FALSE	High	Sequest HT (A2)	Unambiguous	[K].SQVDEIVLVGGSTR.[I]		2	2	P10591; P10592	P10591; P10592	0	2	0.3892	0	1	1	730.391	1459.78	1459.78	0.25	0.00018	HCD (High Energy Collision Dissociation)	MS2	7.03362	60	44.2318	20992	20180611_QE2_HTSPAL_sand_AcOH_PE_2018-150_e6.raw	F6		3.16	0	4.732e-05		39187892	43.88
		FALSE	High	Sequest HT (A2)	Unambiguous	[K].SQVDEIVLVGGSTR.[I]		2	2	P10591; P10592	P10591; P10592	0	2	0.1633	0	1	1	730.392	1459.78	1459.78	0.64	0.00046	HCD (High Energy Collision Dissociation)	MS2	28.4974	60	45.0129	21401	20180611_QE2_HTSPAL_sand_AcOH_PE_2018-150_e6.raw	F6		1.47	0.0002464	0.0002483		39187892	43.88
	FALSE	High	[R].TLSSSAQTSVEIDSLFEGIDFYTSITR.[A]			3.30149e-08	0	2	2	13	P10591; P10592	P10591 [270-296]; P10592 [270-296]	0	2967.45	0	8.79442e+06	Shared	High	High	0	1.428e-05	5.05	100.94	R.TLSSSAQTSVEIDSLFEGIDFYTSITR.A	[270-296]		Not Used
		Checked	Confidence	Identifying Node	PSM Ambiguity	Annotated Sequence	Modifications	# Protein Groups	# Proteins	Master Protein Accessions	Protein Accessions	# Missed Cleavages	Charge	DeltaScore	DeltaCn	Rank	Search Engine Rank	m/z [Da]	MH+ [Da]	Theo. MH+ [Da]	DeltaM [ppm]	Deltam/z [Da]	Activation Type	MS Order	Isolation Interference [%]	Ion Inject Time [ms]	RT [min]	First Scan	Spectrum File	File ID	Quan Info	XCorr	Percolator q-Value	Percolator PEP	ptmRS: Best Site Probabilities	Precursor Abundance	Apex RT [min]
		FALSE	High	Sequest HT (A2)	Unambiguous	[R].TLSSSAQTSVEIDSLFEGIDFYTSITR.[A]		2	2	P10591; P10592	P10591; P10592	0	2	0.7792	0	1	1	1484.23	2967.46	2967.45	3.09	0.00458	HCD (High Energy Collision Dissociation)	MS2	5.91842	60	104.484	52485	20180611_QE2_HTSPAL_sand_AcOH_PE_2018-150_e6.raw	F6		3.17	0	3.805e-06
		FALSE	High	Sequest HT (A2)	Unambiguous	[R].TLSSSAQTSVEIDSLFEGIDFYTSITR.[A]		2	2	P10591; P10592	P10591; P10592	0	3	0.7386	0	1	1	989.82	2967.45	2967.45	-0.62	-0.00062	HCD (High Energy Collision Dissociation)	MS2	1.80842	60	100.876	50591	20180611_QE2_HTSPAL_sand_AcOH_PE_2018-150_e6.raw	F6		5.05	0	1.428e-05		6844823	100.94
		FALSE	High	Sequest HT (A2)	Unambiguous	[R].TLSSSAQTSVEIDSLFEGIDFYTSITR.[A]		2	2	P10591; P10592	P10591; P10592	0	3	0.7618	0	1	1	989.82	2967.44	2967.45	-0.89	-0.00088	HCD (High Energy Collision Dissociation)	MS2	4.0914	60	101.064	50690	20180611_QE2_HTSPAL_sand_AcOH_PE_2018-150_e6.raw	F6		4.45	0	1.751e-05		6844823	100.94
		FALSE	High	Sequest HT (A2)	Unambiguous	[R].TLSSSAQTSVEIDSLFEGIDFYTSITR.[A]		2	2	P10591; P10592	P10591; P10592	0	3	0.7559	0	1	1	989.82	2967.45	2967.45	-0.61	-0.0006	HCD (High Energy Collision Dissociation)	MS2	10.2334	60	101.253	50789	20180611_QE2_HTSPAL_sand_AcOH_PE_2018-150_e6.raw	F6		2.99	0	0.000159		6844823	100.94
		FALSE	High	Sequest HT (A2)	Unambiguous	[R].TLSSSAQTSVEIDSLFEGIDFYTSITR.[A]		2	2	P10591; P10592	P10591; P10592	0	2	0.7791	0	1	1	1484.22	2967.44	2967.45	-3.17	-0.0047	HCD (High Energy Collision Dissociation)	MS2	0	60	100.897	50602	20180611_QE2_HTSPAL_sand_AcOH_PE_2018-150_e6.raw	F6		3.26	0	5.754e-05		1.30272e+06	100.93
		FALSE	High	Sequest HT (A2)	Unambiguous	[R].TLSSSAQTSVEIDSLFEGIDFYTSITR.[A]		2	2	P10591; P10592	P10591; P10592	0	4	0.5288	0	1	1	742.617	2967.45	2967.45	0.2	0.00015	HCD (High Energy Collision Dissociation)	MS2	18.7832	60	101.153	50737	20180611_QE2_HTSPAL_sand_AcOH_PE_2018-150_e6.raw	F6		1.04	0.0002464	0.0004195		646877	100.94
		FALSE	High	Sequest HT (A2)	Unambiguous	[R].TLSSSAQTSVEIDSLFEGIDFYTSITR.[A]		2	2	P10591; P10592	P10591; P10592	0	2	0.8	0	1	1	1484.22	2967.44	2967.45	-2.45	-0.00364	HCD (High Energy Collision Dissociation)	MS2	4.133	60	101.085	50701	20180611_QE2_HTSPAL_sand_AcOH_PE_2018-150_e6.raw	F6		2.3	0.0002464	0.0002051		1.30272e+06	100.93
		FALSE	High	Sequest HT (A2)	Unambiguous	[R].TLSSSAQTSVEIDSLFEGIDFYTSITR.[A]		2	2	P10591; P10592	P10591; P10592	0	4	0.4959	0	1	1	742.618	2967.45	2967.45	0.66	0.00049	HCD (High Energy Collision Dissociation)	MS2	5.86638	60	100.776	50539	20180611_QE2_HTSPAL_sand_AcOH_PE_2018-150_e6.raw	F6		1.21	0.0002464	0.000266		646877	100.94
		FALSE	High	Sequest HT (A2)	Unambiguous	[R].TLSSSAQTSVEIDSLFEGIDFYTSITR.[A]		2	2	P10591; P10592	P10591; P10592	0	3	0.7595	0	1	1	989.819	2967.44	2967.45	-1.71	-0.00169	HCD (High Energy Collision Dissociation)	MS2	14.601	60	100.691	50494	20180611_QE2_HTSPAL_sand_AcOH_PE_2018-150_e6.raw	F6		2.91	0.0002464	0.0003813		6844823	100.94
		FALSE	High	Sequest HT (A2)	Unambiguous	[R].TLSSSAQTSVEIDSLFEGIDFYTSITR.[A]		2	2	P10591; P10592	P10591; P10592	0	4	0.6347	0	1	1	742.618	2967.45	2967.45	1.05	0.00078	HCD (High Energy Collision Dissociation)	MS2	9.17896	60	100.961	50636	20180611_QE2_HTSPAL_sand_AcOH_PE_2018-150_e6.raw	F6		1.67	0.0003607	0.000655		646877	100.94
		FALSE	High	Sequest HT (A2)	Unambiguous	[R].TLSSSAQTSVEIDSLFEGIDFYTSITR.[A]		2	2	P10591; P10592	P10591; P10592	0	3	0.7424	0	1	1	989.822	2967.45	2967.45	1.1	0.00109	HCD (High Energy Collision Dissociation)	MS2	10.1847	60	101.442	50888	20180611_QE2_HTSPAL_sand_AcOH_PE_2018-150_e6.raw	F6		2.29	0.0003607	0.0007429		6844823	100.94
		FALSE	High	Sequest HT (A2)	Unambiguous	[R].TLSSSAQTSVEIDSLFEGIDFYTSITR.[A]		2	2	P10591; P10592	P10591; P10592	0	3	0.2292	0	1	1	989.822	2967.45	2967.45	1.02	0.00101	HCD (High Energy Collision Dissociation)	MS2	23.9075	60	101.634	50989	20180611_QE2_HTSPAL_sand_AcOH_PE_2018-150_e6.raw	F6		0.96	0.0004807	0.001605		6844823	100.94
		FALSE	High	Sequest HT (A2)	Unambiguous	[R].TLSSSAQTSVEIDSLFEGIDFYTSITR.[A]		2	2	P10591; P10592	P10591; P10592	0	2	0.7967	0	1	1	1484.23	2967.45	2967.45	-0.1	-0.00015	HCD (High Energy Collision Dissociation)	MS2	12.1589	60	100.713	50506	20180611_QE2_HTSPAL_sand_AcOH_PE_2018-150_e6.raw	F6		1.23	0.0007756	0.004538		1.30272e+06	100.93
	FALSE	High	[K].LIDVDGKPQIQVEFKGETK.[N]			1.66795e-05	0	2	2	5	P10591; P10592	P10591 [92-110]; P10592 [92-110]	1	2144.16	0	7.32517e+06	Shared	High	High	0.0002464	0.0002645	3.8	41.1	K.LIDVDGKPQIQVEFKGETK.N	[92-110]		Not Used
		Checked	Confidence	Identifying Node	PSM Ambiguity	Annotated Sequence	Modifications	# Protein Groups	# Proteins	Master Protein Accessions	Protein Accessions	# Missed Cleavages	Charge	DeltaScore	DeltaCn	Rank	Search Engine Rank	m/z [Da]	MH+ [Da]	Theo. MH+ [Da]	DeltaM [ppm]	Deltam/z [Da]	Activation Type	MS Order	Isolation Interference [%]	Ion Inject Time [ms]	RT [min]	First Scan	Spectrum File	File ID	Quan Info	XCorr	Percolator q-Value	Percolator PEP	ptmRS: Best Site Probabilities	Precursor Abundance	Apex RT [min]
		FALSE	High	Sequest HT (A2)	Unambiguous	[K].LIDVDGKPQIQVEFKGETK.[N]		2	2	P10591; P10592	P10591; P10592	1	4	0.753	0	1	1	536.795	2144.16	2144.16	-0.15	-8e-05	HCD (High Energy Collision Dissociation)	MS2	18.2978	23.507	41.1602	19375	20180611_QE2_HTSPAL_sand_AcOH_PE_2018-150_e6.raw	F6		3.36	0	6.627e-05		6743492	41.1
		FALSE	High	Sequest HT (A2)	Unambiguous	[K].LIDVDGKPQIQVEFKGETK.[N]		2	2	P10591; P10592	P10591; P10592	1	4	0.6157	0	1	1	536.796	2144.16	2144.16	0.87	0.00047	HCD (High Energy Collision Dissociation)	MS2	25.9481	39.897	41.3471	19473	20180611_QE2_HTSPAL_sand_AcOH_PE_2018-150_e6.raw	F6		2.68	0.0002464	0.000248		6743492	41.1
		FALSE	High	Sequest HT (A2)	Unambiguous	[K].LIDVDGKPQIQVEFKGETK.[N]		2	2	P10591; P10592	P10591; P10592	1	4	0.7447	0	1	1	536.796	2144.16	2144.16	0.55	0.00029	HCD (High Energy Collision Dissociation)	MS2	28.2734	35.077	40.9751	19277	20180611_QE2_HTSPAL_sand_AcOH_PE_2018-150_e6.raw	F6		3.8	0.0002464	0.0002645		6743492	41.1
		FALSE	High	Sequest HT (A2)	Unambiguous	[K].LIDVDGKPQIQVEFKGETK.[N]		2	2	P10591; P10592	P10591; P10592	1	3	0.5093	0	1	1	715.39	2144.16	2144.16	-1.56	-0.00111	HCD (High Energy Collision Dissociation)	MS2	14.5407	60	41.1016	19344	20180611_QE2_HTSPAL_sand_AcOH_PE_2018-150_e6.raw	F6		1.61	0.005088	0.04799		581676	41.1
		FALSE	High	Sequest HT (A2)	Unambiguous	[K].LIDVDGKPQIQVEFKGETK.[N]		2	2	P10591; P10592	P10591; P10592	1	3	0.5222	0	1	1	715.391	2144.16	2144.16	0.05	4e-05	HCD (High Energy Collision Dissociation)	MS2	17.123	60	41.3176	19459	20180611_QE2_HTSPAL_sand_AcOH_PE_2018-150_e6.raw	F6		0.9	0.008451	0.09461		581676	41.1
	FALSE	High	[K].LIDVDGKPQIQVEFK.[G]			6.56127e-07	0	2	2	12	P10591; P10592	P10591 [92-106]; P10592 [92-106]	0	1728.95	0	2.75362e+07	Shared	High	High	0	2.125e-05	4.54	47.07	K.LIDVDGKPQIQVEFK.G	[92-106]		Not Used
		Checked	Confidence	Identifying Node	PSM Ambiguity	Annotated Sequence	Modifications	# Protein Groups	# Proteins	Master Protein Accessions	Protein Accessions	# Missed Cleavages	Charge	DeltaScore	DeltaCn	Rank	Search Engine Rank	m/z [Da]	MH+ [Da]	Theo. MH+ [Da]	DeltaM [ppm]	Deltam/z [Da]	Activation Type	MS Order	Isolation Interference [%]	Ion Inject Time [ms]	RT [min]	First Scan	Spectrum File	File ID	Quan Info	XCorr	Percolator q-Value	Percolator PEP	ptmRS: Best Site Probabilities	Precursor Abundance	Apex RT [min]
		FALSE	High	Sequest HT (A2)	Unambiguous	[K].LIDVDGKPQIQVEFK.[G]		2	2	P10591; P10592	P10591; P10592	0	2	0.6215	0	1	1	864.98	1728.95	1728.95	-0.49	-0.00042	HCD (High Energy Collision Dissociation)	MS2	4.62313	60	46.9151	22410	20180611_QE2_HTSPAL_sand_AcOH_PE_2018-150_e6.raw	F6		2.14	0	0.0001407		886459	47.08
		FALSE	High	Sequest HT (A2)	Unambiguous	[K].LIDVDGKPQIQVEFK.[G]		2	2	P10591; P10592	P10591; P10592	0	3	0.6652	0	1	1	576.99	1728.95	1728.95	0.55	0.00032	HCD (High Energy Collision Dissociation)	MS2	3.23477	17.27	46.8274	22363	20180611_QE2_HTSPAL_sand_AcOH_PE_2018-150_e6.raw	F6		4.54	0	2.125e-05		26649760	47.07
		FALSE	High	Sequest HT (A2)	Unambiguous	[K].LIDVDGKPQIQVEFK.[G]		2	2	P10591; P10592	P10591; P10592	0	3	0.6491	0	1	1	576.989	1728.95	1728.95	0.26	0.00015	HCD (High Energy Collision Dissociation)	MS2	3.23415	7.157	47.0144	22462	20180611_QE2_HTSPAL_sand_AcOH_PE_2018-150_e6.raw	F6		3.42	0	1.506e-05		26649760	47.07
		FALSE	High	Sequest HT (A2)	Unambiguous	[K].LIDVDGKPQIQVEFK.[G]		2	2	P10591; P10592	P10591; P10592	0	2	0.704	0	1	1	864.979	1728.95	1728.95	-1.38	-0.00119	HCD (High Energy Collision Dissociation)	MS2	0	60	47.103	22510	20180611_QE2_HTSPAL_sand_AcOH_PE_2018-150_e6.raw	F6		2.23	0	0.0001275		886459	47.08
		FALSE	High	Sequest HT (A2)	Unambiguous	[K].LIDVDGKPQIQVEFK.[G]		2	2	P10591; P10592	P10591; P10592	0	3	0.6017	0	1	1	576.989	1728.95	1728.95	-0.03	-1e-05	HCD (High Energy Collision Dissociation)	MS2	2.5958	8.451	47.2006	22561	20180611_QE2_HTSPAL_sand_AcOH_PE_2018-150_e6.raw	F6		3.49	0	5.579e-05		26649760	47.07
		FALSE	High	Sequest HT (A2)	Unambiguous	[K].LIDVDGKPQIQVEFK.[G]		2	2	P10591; P10592	P10591; P10592	0	3	0.656	0	1	1	576.99	1728.96	1728.95	1.41	0.00081	HCD (High Energy Collision Dissociation)	MS2	17.837	51.191	47.5763	22760	20180611_QE2_HTSPAL_sand_AcOH_PE_2018-150_e6.raw	F6		4.36	0	1.66e-05		26649760	47.07
		FALSE	High	Sequest HT (A2)	Unambiguous	[K].LIDVDGKPQIQVEFK.[G]		2	2	P10591; P10592	P10591; P10592	0	3	0.5972	0	1	1	576.99	1728.96	1728.95	2.19	0.00126	HCD (High Energy Collision Dissociation)	MS2	26.0212	60	47.7664	22860	20180611_QE2_HTSPAL_sand_AcOH_PE_2018-150_e6.raw	F6		2.88	0	0.0001604		26649760	47.07
		FALSE	High	Sequest HT (A2)	Unambiguous	[K].LIDVDGKPQIQVEFK.[G]		2	2	P10591; P10592	P10591; P10592	0	3	0.6239	0	1	1	576.989	1728.95	1728.95	0.11	6e-05	HCD (High Energy Collision Dissociation)	MS2	5.25653	15.288	47.3871	22660	20180611_QE2_HTSPAL_sand_AcOH_PE_2018-150_e6.raw	F6		3.43	0	5.351e-05		26649760	47.07
		FALSE	High	Sequest HT (A2)	Unambiguous	[K].LIDVDGKPQIQVEFK.[G]		2	2	P10591; P10592	P10591; P10592	0	3	0.5238	0	1	1	576.99	1728.96	1728.95	1.37	0.00079	HCD (High Energy Collision Dissociation)	MS2	47.0687	60	46.6433	22266	20180611_QE2_HTSPAL_sand_AcOH_PE_2018-150_e6.raw	F6		1.68	0.0003607	0.001064		26649760	47.07
		FALSE	High	Sequest HT (A2)	Unambiguous	[K].LIDVDGKPQIQVEFK.[G]		2	2	P10591; P10592	P10591; P10592	0	3	0.5846	0	1	1	576.99	1728.96	1728.95	1.17	0.00067	HCD (High Energy Collision Dissociation)	MS2	40.6446	60	47.9755	22970	20180611_QE2_HTSPAL_sand_AcOH_PE_2018-150_e6.raw	F6		1.95	0.0003607	0.001045		26649760	47.07
		FALSE	High	Sequest HT (A2)	Unambiguous	[K].LIDVDGKPQIQVEFK.[G]		2	2	P10591; P10592	P10591; P10592	0	2	0.6403	0	1	1	864.978	1728.95	1728.95	-2.9	-0.00251	HCD (High Energy Collision Dissociation)	MS2	23.3651	60	47.2879	22608	20180611_QE2_HTSPAL_sand_AcOH_PE_2018-150_e6.raw	F6		1.39	0.000895	0.005637		886459	47.08
		FALSE	High	Sequest HT (A2)	Unambiguous	[K].LIDVDGKPQIQVEFK.[G]		2	2	P10591; P10592	P10591; P10592	0	3	0.5	0	1	1	576.99	1728.96	1728.95	1.54	0.00089	HCD (High Energy Collision Dissociation)	MS2	54.46	60	48.2907	23136	20180611_QE2_HTSPAL_sand_AcOH_PE_2018-150_e6.raw	F6		0.96	0.004226	0.03926		26649760	47.07
	FALSE	High	[K].TQDLLLLDVAPLSLGIETAGGVMTK.[L]			9.80221e-10	0	2	2	13	P10591; P10592	P10591 [385-409]; P10592 [385-409]	0	2555.4	0	1.228e+07	Shared	High	High	0	4.273e-05	6.23	97.53	K.TQDLLLLDVAPLSLGIETAGGVMTK.L	[385-409]		Not Used
		Checked	Confidence	Identifying Node	PSM Ambiguity	Annotated Sequence	Modifications	# Protein Groups	# Proteins	Master Protein Accessions	Protein Accessions	# Missed Cleavages	Charge	DeltaScore	DeltaCn	Rank	Search Engine Rank	m/z [Da]	MH+ [Da]	Theo. MH+ [Da]	DeltaM [ppm]	Deltam/z [Da]	Activation Type	MS Order	Isolation Interference [%]	Ion Inject Time [ms]	RT [min]	First Scan	Spectrum File	File ID	Quan Info	XCorr	Percolator q-Value	Percolator PEP	ptmRS: Best Site Probabilities	Precursor Abundance	Apex RT [min]
		FALSE	High	Sequest HT (A2)	Unambiguous	[K].TQDLLLLDVAPLSLGIETAGGVMTK.[L]		2	2	P10591; P10592	P10591; P10592	0	3	0.7095	0	1	1	852.47	2555.39	2555.4	-2.36	-0.00201	HCD (High Energy Collision Dissociation)	MS2	2.3255	60	97.3261	48732	20180611_QE2_HTSPAL_sand_AcOH_PE_2018-150_e6.raw	F6		6.23	0	4.273e-05		10520946	97.53
		FALSE	High	Sequest HT (A2)	Unambiguous	[K].TQDLLLLDVAPLSLGIETAGGVMTK.[L]		2	2	P10591; P10592	P10591; P10592	0	3	0.8483	0	1	1	852.47	2555.4	2555.4	-1.96	-0.00167	HCD (High Energy Collision Dissociation)	MS2	66.4902	60	97.1333	48639	20180611_QE2_HTSPAL_sand_AcOH_PE_2018-150_e6.raw	F6		4.22	0	1.09e-05		10520946	97.53
		FALSE	High	Sequest HT (A2)	Unambiguous	[K].TQDLLLLDVAPLSLGIETAGGVMTK.[L]		2	2	P10591; P10592	P10591; P10592	0	2	0.8468	0	1	1	1278.2	2555.39	2555.4	-2.13	-0.00272	HCD (High Energy Collision Dissociation)	MS2	0	60	97.4049	48771	20180611_QE2_HTSPAL_sand_AcOH_PE_2018-150_e6.raw	F6		3.85	0	2.054e-05		1.75908e+06	97.58
		FALSE	High	Sequest HT (A2)	Unambiguous	[K].TQDLLLLDVAPLSLGIETAGGVMTK.[L]		2	2	P10591; P10592	P10591; P10592	0	3	0.8651	0	1	1	852.472	2555.4	2555.4	0.32	0.00027	HCD (High Energy Collision Dissociation)	MS2	0.91241	60	97.8618	49007	20180611_QE2_HTSPAL_sand_AcOH_PE_2018-150_e6.raw	F6		5.78	0	2.044e-05		10520946	97.53
		FALSE	High	Sequest HT (A2)	Unambiguous	[K].TQDLLLLDVAPLSLGIETAGGVMTK.[L]		2	2	P10591; P10592	P10591; P10592	0	2	0.8377	0	1	1	1278.2	2555.4	2555.4	-0.87	-0.00111	HCD (High Energy Collision Dissociation)	MS2	18.9642	60	97.7573	48952	20180611_QE2_HTSPAL_sand_AcOH_PE_2018-150_e6.raw	F6		2.65	0	6.001e-06		1.75908e+06	97.58
		FALSE	High	Sequest HT (A2)	Unambiguous	[K].TQDLLLLDVAPLSLGIETAGGVMTK.[L]		2	2	P10591; P10592	P10591; P10592	0	3	0.7632	0	1	1	852.469	2555.39	2555.4	-2.72	-0.00232	HCD (High Energy Collision Dissociation)	MS2	0.776068	60	97.6801	48912	20180611_QE2_HTSPAL_sand_AcOH_PE_2018-150_e6.raw	F6		6.04	0	2.092e-05		10520946	97.53
		FALSE	High	Sequest HT (A2)	Unambiguous	[K].TQDLLLLDVAPLSLGIETAGGVMTK.[L]		2	2	P10591; P10592	P10591; P10592	0	2	0.8944	0	1	1	1278.2	2555.39	2555.4	-3.12	-0.00399	HCD (High Energy Collision Dissociation)	MS2	0	60	97.5756	48857	20180611_QE2_HTSPAL_sand_AcOH_PE_2018-150_e6.raw	F6		4.45	0	1.22e-05		1.75908e+06	97.58
		FALSE	High	Sequest HT (A2)	Unambiguous	[K].TQDLLLLDVAPLSLGIETAGGVMTK.[L]		2	2	P10591; P10592	P10591; P10592	0	3	0.7042	0	1	1	852.47	2555.39	2555.4	-2.4	-0.00204	HCD (High Energy Collision Dissociation)	MS2	0.42631	42.521	97.5096	48824	20180611_QE2_HTSPAL_sand_AcOH_PE_2018-150_e6.raw	F6		6.22	0	7.551e-07		10520946	97.53
		FALSE	High	Sequest HT (A2)	Unambiguous	[K].TQDLLLLDVAPLSLGIETAGGVMTK.[L]		2	2	P10591; P10592	P10591; P10592	0	3	0.8867	0	1	1	852.474	2555.41	2555.4	3.04	0.00259	HCD (High Energy Collision Dissociation)	MS2	22.3335	60	98.2392	49205	20180611_QE2_HTSPAL_sand_AcOH_PE_2018-150_e6.raw	F6		4.5	0	4.933e-05		10520946	97.53
		FALSE	High	Sequest HT (A2)	Unambiguous	[K].TQDLLLLDVAPLSLGIETAGGVMTK.[L]		2	2	P10591; P10592	P10591; P10592	0	3	0.7855	0	1	1	852.473	2555.41	2555.4	2.06	0.00176	HCD (High Energy Collision Dissociation)	MS2	34.4969	60	98.4283	49304	20180611_QE2_HTSPAL_sand_AcOH_PE_2018-150_e6.raw	F6		3.17	0	1.321e-05		10520946	97.53
		FALSE	High	Sequest HT (A2)	Unambiguous	[K].TQDLLLLDVAPLSLGIETAGGVMTK.[L]		2	2	P10591; P10592	P10591; P10592	0	3	0.7996	0	1	1	852.473	2555.4	2555.4	1.5	0.00128	HCD (High Energy Collision Dissociation)	MS2	10.113	60	98.0506	49106	20180611_QE2_HTSPAL_sand_AcOH_PE_2018-150_e6.raw	F6		4.79	0	9.63e-07		10520946	97.53
		FALSE	High	Sequest HT (A2)	Unambiguous	[K].TQDLLLLDVAPLSLGIETAGGVMTK.[L]		2	2	P10591; P10592	P10591; P10592	0	2	0.8805	0	1	1	1278.2	2555.39	2555.4	-2.15	-0.00275	HCD (High Energy Collision Dissociation)	MS2	0	60	97.9458	49051	20180611_QE2_HTSPAL_sand_AcOH_PE_2018-150_e6.raw	F6		2.51	0.0002464	0.000282		1.75908e+06	97.58
		FALSE	High	Sequest HT (A2)	Unambiguous	[K].TQDLLLLDVAPLSLGIETAGGVMTK.[L]		2	2	P10591; P10592	P10591; P10592	0	3	0.8043	0	1	1	852.474	2555.41	2555.4	3.03	0.00258	HCD (High Energy Collision Dissociation)	MS2	34.2674	60	98.6203	49405	20180611_QE2_HTSPAL_sand_AcOH_PE_2018-150_e6.raw	F6		0.92	0.008991	0.105		10520946	97.53
	FALSE	High	[R].IINEPTAAAIAYGLDKK.[GS]			5.14922e-09	0	3	4	5	P10591; P22202; P10592	P10591 [170-186]; P22202 [170-186]; P09435 [170-186]; P10592 [170-186]	1	1787.99	0	13781991	Shared	High	High	0	7.145e-06	5.35	48.06	R.IINEPTAAAIAYGLDKK.G	[170-186]		Not Used
		Checked	Confidence	Identifying Node	PSM Ambiguity	Annotated Sequence	Modifications	# Protein Groups	# Proteins	Master Protein Accessions	Protein Accessions	# Missed Cleavages	Charge	DeltaScore	DeltaCn	Rank	Search Engine Rank	m/z [Da]	MH+ [Da]	Theo. MH+ [Da]	DeltaM [ppm]	Deltam/z [Da]	Activation Type	MS Order	Isolation Interference [%]	Ion Inject Time [ms]	RT [min]	First Scan	Spectrum File	File ID	Quan Info	XCorr	Percolator q-Value	Percolator PEP	ptmRS: Best Site Probabilities	Precursor Abundance	Apex RT [min]
		FALSE	High	Sequest HT (A2)	Unambiguous	[R].IINEPTAAAIAYGLDKK.[GS]		3	4	P10591; P22202; P10592	P10591; P22202; P09435; P10592	1	3	0.7004	0	1	1	596.667	1787.99	1787.99	-1.72	-0.00102	HCD (High Energy Collision Dissociation)	MS2	29.9273	60	48.5995	23300	20180611_QE2_HTSPAL_sand_AcOH_PE_2018-150_e6.raw	F6		2.67	0	0.000176		13781991	48.06
		FALSE	High	Sequest HT (A2)	Unambiguous	[R].IINEPTAAAIAYGLDKK.[GS]		3	4	P10591; P22202; P10592	P10591; P22202; P09435; P10592	1	3	0.7907	0	1	1	596.669	1787.99	1787.99	1.9	0.00113	HCD (High Energy Collision Dissociation)	MS2	7.85242	60	48.2232	23100	20180611_QE2_HTSPAL_sand_AcOH_PE_2018-150_e6.raw	F6		5.35	0	7.145e-06		13781991	48.06
		FALSE	High	Sequest HT (A2)	Unambiguous	[R].IINEPTAAAIAYGLDKK.[GS]		3	4	P10591; P22202; P10592	P10591; P22202; P09435; P10592	1	3	0.7711	0	1	1	596.667	1787.99	1787.99	-1.75	-0.00104	HCD (High Energy Collision Dissociation)	MS2	19.0264	60	48.4108	23199	20180611_QE2_HTSPAL_sand_AcOH_PE_2018-150_e6.raw	F6		3.67	0	0.0001099		13781991	48.06
		FALSE	High	Sequest HT (A2)	Unambiguous	[R].IINEPTAAAIAYGLDKK.[GS]		3	4	P10591; P22202; P10592	P10591; P22202; P09435; P10592	1	3	0.7987	0	1	1	596.669	1787.99	1787.99	1.25	0.00074	HCD (High Energy Collision Dissociation)	MS2	1.41199	13.969	48.035	23001	20180611_QE2_HTSPAL_sand_AcOH_PE_2018-150_e6.raw	F6		4.77	0	1.617e-06		13781991	48.06
		FALSE	High	Sequest HT (A2)	Unambiguous	[R].IINEPTAAAIAYGLDKK.[GS]		3	4	P10591; P22202; P10592	P10591; P22202; P09435; P10592	1	3	0.7951	0	1	1	596.669	1787.99	1787.99	1.73	0.00103	HCD (High Energy Collision Dissociation)	MS2	48.1027	60	47.8518	22905	20180611_QE2_HTSPAL_sand_AcOH_PE_2018-150_e6.raw	F6		3.27	0	4.014e-05		13781991	48.06
	FALSE	High	[R].IINEPTAAALAYGLDK.[KG]			2.36617e-07	0	3	5	18	P10591; P22202; P10592	P10591 [170-185]; P22202 [170-185]; P09435 [170-185]; 000154 [168-183]; P10592 [170-185]	0	1659.9	0	28825829	Shared	High	High	0	4.994e-05	4.63	54.36	R.IINEPTAAAIAYGLDK.K	[170-185]		Not Used
		Checked	Confidence	Identifying Node	PSM Ambiguity	Annotated Sequence	Modifications	# Protein Groups	# Proteins	Master Protein Accessions	Protein Accessions	# Missed Cleavages	Charge	DeltaScore	DeltaCn	Rank	Search Engine Rank	m/z [Da]	MH+ [Da]	Theo. MH+ [Da]	DeltaM [ppm]	Deltam/z [Da]	Activation Type	MS Order	Isolation Interference [%]	Ion Inject Time [ms]	RT [min]	First Scan	Spectrum File	File ID	Quan Info	XCorr	Percolator q-Value	Percolator PEP	ptmRS: Best Site Probabilities	Precursor Abundance	Apex RT [min]
		FALSE	High	Sequest HT (A2)	Unambiguous	[R].IINEPTAAAIAYGLDK.[KG]		3	4	P10591; P22202; P10592	P10591; P22202; P09435; P10592	0	2		0	1	2	830.45	1659.89	1659.9	-1.4	-0.00116	HCD (High Energy Collision Dissociation)	MS2	2.01283	27.54	54.351	26356	20180611_QE2_HTSPAL_sand_AcOH_PE_2018-150_e6.raw	F6		4.2	0	9.308e-05		15076887	54.36
		FALSE	High	Sequest HT (A2)	Unambiguous	[R].IINEPTAAAIAYGLDK.[KG]		3	4	P10591; P22202; P10592	P10591; P22202; P09435; P10592	0	3		0	1	2	553.97	1659.9	1659.9	-0.07	-4e-05	HCD (High Energy Collision Dissociation)	MS2	24.9819	22.359	54.4334	26400	20180611_QE2_HTSPAL_sand_AcOH_PE_2018-150_e6.raw	F6		4.46	0	1.68e-05		13748942	54.35
		FALSE	High	Sequest HT (A2)	Unambiguous	[R].IINEPTAAALAYGLDK.[KG]		0	1		000154	0	3	0	0	1	1	553.97	1659.9	1659.9	-0.07	-4e-05	HCD (High Energy Collision Dissociation)	MS2	24.9819	22.359	54.4334	26400	20180611_QE2_HTSPAL_sand_AcOH_PE_2018-150_e6.raw	F6		4.46	0	1.68e-05		13748942	54.35
		FALSE	High	Sequest HT (A2)	Unambiguous	[R].IINEPTAAALAYGLDK.[KG]		0	1		000154	0	2	0	0	1	1	830.45	1659.89	1659.9	-1.4	-0.00116	HCD (High Energy Collision Dissociation)	MS2	2.01283	27.54	54.351	26356	20180611_QE2_HTSPAL_sand_AcOH_PE_2018-150_e6.raw	F6		4.2	0	9.308e-05		15076887	54.36
		FALSE	High	Sequest HT (A2)	Unambiguous	[R].IINEPTAAALAYGLDK.[KG]		0	1		000154	0	2	0	0	1	1	830.45	1659.89	1659.9	-0.93	-0.00077	HCD (High Energy Collision Dissociation)	MS2	3.63062	60	54.4842	26428	20180611_QE2_HTSPAL_sand_AcOH_PE_2018-150_e6.raw	F6		4.07	0	6.447e-05		15076887	54.36
		FALSE	High	Sequest HT (A2)	Unambiguous	[R].IINEPTAAAIAYGLDK.[KG]		3	4	P10591; P22202; P10592	P10591; P22202; P09435; P10592	0	2		0	1	2	830.45	1659.89	1659.9	-1.28	-0.00106	HCD (High Energy Collision Dissociation)	MS2	29.4346	60	54.1704	26260	20180611_QE2_HTSPAL_sand_AcOH_PE_2018-150_e6.raw	F6		3.8	0	0.0001051		15076887	54.36
		FALSE	High	Sequest HT (A2)	Unambiguous	[R].IINEPTAAAIAYGLDK.[KG]		3	4	P10591; P22202; P10592	P10591; P22202; P09435; P10592	0	3		0	1	2	553.97	1659.89	1659.9	-0.32	-0.00018	HCD (High Energy Collision Dissociation)	MS2	37.3571	28.906	54.2512	26303	20180611_QE2_HTSPAL_sand_AcOH_PE_2018-150_e6.raw	F6		4.63	0	4.994e-05		13748942	54.35
		FALSE	High	Sequest HT (A2)	Unambiguous	[R].IINEPTAAALAYGLDK.[KG]		0	1		000154	0	3	0	0	1	1	553.97	1659.89	1659.9	-0.32	-0.00018	HCD (High Energy Collision Dissociation)	MS2	37.3571	28.906	54.2512	26303	20180611_QE2_HTSPAL_sand_AcOH_PE_2018-150_e6.raw	F6		4.63	0	4.994e-05		13748942	54.35
		FALSE	High	Sequest HT (A2)	Unambiguous	[R].IINEPTAAALAYGLDK.[KG]		0	1		000154	0	3		0	1	2	553.97	1659.89	1659.9	-0.14	-8e-05	HCD (High Energy Collision Dissociation)	MS2	52.3734	60	54.6204	26500	20180611_QE2_HTSPAL_sand_AcOH_PE_2018-150_e6.raw	F6		4.21	0	5.441e-05		13748942	54.35
		FALSE	High	Sequest HT (A2)	Unambiguous	[R].IINEPTAAAIAYGLDK.[KG]		3	4	P10591; P22202; P10592	P10591; P22202; P09435; P10592	0	3	0	0	1	1	553.97	1659.89	1659.9	-0.14	-8e-05	HCD (High Energy Collision Dissociation)	MS2	52.3734	60	54.6204	26500	20180611_QE2_HTSPAL_sand_AcOH_PE_2018-150_e6.raw	F6		4.21	0	5.441e-05		13748942	54.35
		FALSE	High	Sequest HT (A2)	Unambiguous	[R].IINEPTAAAIAYGLDK.[KG]		3	4	P10591; P22202; P10592	P10591; P22202; P09435; P10592	0	2		0	1	2	830.452	1659.9	1659.9	0.43	0.00036	HCD (High Energy Collision Dissociation)	MS2	8.75516	60	54.7254	26556	20180611_QE2_HTSPAL_sand_AcOH_PE_2018-150_e6.raw	F6		3.55	0	2.206e-05		15076887	54.36
		FALSE	High	Sequest HT (A2)	Unambiguous	[R].IINEPTAAALAYGLDK.[KG]		0	1		000154	0	2	0	0	1	1	830.452	1659.9	1659.9	0.43	0.00036	HCD (High Energy Collision Dissociation)	MS2	8.75516	60	54.7254	26556	20180611_QE2_HTSPAL_sand_AcOH_PE_2018-150_e6.raw	F6		3.55	0	2.206e-05		15076887	54.36
		FALSE	High	Sequest HT (A2)	Unambiguous	[R].IINEPTAAAIAYGLDK.[KG]		3	4	P10591; P22202; P10592	P10591; P22202; P09435; P10592	0	2		0	1	2	830.45	1659.89	1659.9	-1	-0.00083	HCD (High Energy Collision Dissociation)	MS2	2.79194	60	54.5369	26455	20180611_QE2_HTSPAL_sand_AcOH_PE_2018-150_e6.raw	F6		4.14	0	9.414e-06		15076887	54.36
		FALSE	High	Sequest HT (A2)	Unambiguous	[R].IINEPTAAALAYGLDK.[KG]		0	1		000154	0	2	0	0	1	1	830.45	1659.89	1659.9	-1	-0.00083	HCD (High Energy Collision Dissociation)	MS2	2.79194	60	54.5369	26455	20180611_QE2_HTSPAL_sand_AcOH_PE_2018-150_e6.raw	F6		4.14	0	9.414e-06		15076887	54.36
		FALSE	High	Sequest HT (A2)	Unambiguous	[R].IINEPTAAAIAYGLDK.[KG]		3	4	P10591; P22202; P10592	P10591; P22202; P09435; P10592	0	2		0	1	2	830.45	1659.89	1659.9	-0.93	-0.00077	HCD (High Energy Collision Dissociation)	MS2	3.63062	60	54.4842	26428	20180611_QE2_HTSPAL_sand_AcOH_PE_2018-150_e6.raw	F6		4.07	0	6.447e-05		15076887	54.36
		FALSE	High	Sequest HT (A2)	Unambiguous	[R].IINEPTAAALAYGLDK.[KG]		0	1		000154	0	2	0	0	1	1	830.45	1659.89	1659.9	-1.28	-0.00106	HCD (High Energy Collision Dissociation)	MS2	29.4346	60	54.1704	26260	20180611_QE2_HTSPAL_sand_AcOH_PE_2018-150_e6.raw	F6		3.8	0	0.0001051		15076887	54.36
		FALSE	High	Sequest HT (A2)	Unambiguous	[R].IINEPTAAALAYGLDK.[KG]		0	1		000154	0	2	0	0	1	1	830.452	1659.9	1659.9	0.46	0.00038	HCD (High Energy Collision Dissociation)	MS2	9.50956	60	54.9159	26658	20180611_QE2_HTSPAL_sand_AcOH_PE_2018-150_e6.raw	F6		1.72	0.0007172	0.002281		15076887	54.36
		FALSE	High	Sequest HT (A2)	Unambiguous	[R].IINEPTAAAIAYGLDK.[KG]		3	4	P10591; P22202; P10592	P10591; P22202; P09435; P10592	0	2		0	1	2	830.452	1659.9	1659.9	0.46	0.00038	HCD (High Energy Collision Dissociation)	MS2	9.50956	60	54.9159	26658	20180611_QE2_HTSPAL_sand_AcOH_PE_2018-150_e6.raw	F6		1.72	0.0007172	0.002281		15076887	54.36
	FALSE	High	[K].LYQAGGAPGGAAGGAPGGFPGGAPPAPEAEGPTVEEVD.[-]			3.27288e-05	0	1	1	8	P10591	P10591 [605-642]	0	3375.58	0	4.54239e+06		High	High	0	9.006e-05	3.18	56.1	K.LYQAGGAPGGAAGGAPGGFPGGAPPAPEAEGPTVEEVD.-	[605-642]		Used
		Checked	Confidence	Identifying Node	PSM Ambiguity	Annotated Sequence	Modifications	# Protein Groups	# Proteins	Master Protein Accessions	Protein Accessions	# Missed Cleavages	Charge	DeltaScore	DeltaCn	Rank	Search Engine Rank	m/z [Da]	MH+ [Da]	Theo. MH+ [Da]	DeltaM [ppm]	Deltam/z [Da]	Activation Type	MS Order	Isolation Interference [%]	Ion Inject Time [ms]	RT [min]	First Scan	Spectrum File	File ID	Quan Info	XCorr	Percolator q-Value	Percolator PEP	ptmRS: Best Site Probabilities	Precursor Abundance	Apex RT [min]
		FALSE	High	Sequest HT (A2)	Unambiguous	[K].LYQAGGAPGGAAGGAPGGFPGGAPPAPEAEGPTVEEVD.[-]		1	1	P10591	P10591	0	3	0.5849	0	1	1	1125.86	3375.57	3375.58	-0.55	-0.00062	HCD (High Energy Collision Dissociation)	MS2	0	60	56.1241	27301	20180611_QE2_HTSPAL_sand_AcOH_PE_2018-150_e6.raw	F6		3.18	0	9.006e-05		3.12505e+06	56.1
		FALSE	High	Sequest HT (A2)	Unambiguous	[K].LYQAGGAPGGAAGGAPGGFPGGAPPAPEAEGPTVEEVD.[-]		1	1	P10591	P10591	0	3	0.5752	0	1	1	1125.86	3375.57	3375.58	-0.9	-0.00101	HCD (High Energy Collision Dissociation)	MS2	0	60	55.9381	27202	20180611_QE2_HTSPAL_sand_AcOH_PE_2018-150_e6.raw	F6		2.26	0.0002464	0.0004855		3.12505e+06	56.1
		FALSE	High	Sequest HT (A2)	Unambiguous	[K].LYQAGGAPGGAAGGAPGGFPGGAPPAPEAEGPTVEEVD.[-]		1	1	P10591	P10591	0	3	0.6424	0	1	1	1125.86	3375.57	3375.58	-0.63	-0.00071	HCD (High Energy Collision Dissociation)	MS2	0	60	56.312	27401	20180611_QE2_HTSPAL_sand_AcOH_PE_2018-150_e6.raw	F6		3.02	0.0002464	0.0004635		3.12505e+06	56.1
		FALSE	High	Sequest HT (A2)	Unambiguous	[K].LYQAGGAPGGAAGGAPGGFPGGAPPAPEAEGPTVEEVD.[-]		1	1	P10591	P10591	0	4	0.4341	0	1	1	844.65	3375.58	3375.58	-0.02	-2e-05	HCD (High Energy Collision Dissociation)	MS2	0	60	56.2055	27344	20180611_QE2_HTSPAL_sand_AcOH_PE_2018-150_e6.raw	F6		2.05	0.0003607	0.0008339		1.41734e+06	56.13
		FALSE	High	Sequest HT (A2)	Unambiguous	[K].LYQAGGAPGGAAGGAPGGFPGGAPPAPEAEGPTVEEVD.[-]		1	1	P10591	P10591	0	4	0.3581	0	1	1	844.65	3375.58	3375.58	0.17	0.00015	HCD (High Energy Collision Dissociation)	MS2	0	60	56.0257	27249	20180611_QE2_HTSPAL_sand_AcOH_PE_2018-150_e6.raw	F6		2.15	0.0003607	0.001006		1.41734e+06	56.13
		FALSE	High	Sequest HT (A2)	Unambiguous	[K].LYQAGGAPGGAAGGAPGGFPGGAPPAPEAEGPTVEEVD.[-]		1	1	P10591	P10591	0	3	0.1967	0	1	1	1125.86	3375.57	3375.58	-0.89	-0.001	HCD (High Energy Collision Dissociation)	MS2	61.2446	60	56.8756	27704	20180611_QE2_HTSPAL_sand_AcOH_PE_2018-150_e6.raw	F6		0.61	0.002844	0.02159		3.12505e+06	56.1
		FALSE	High	Sequest HT (A2)	Unambiguous	[K].LYQAGGAPGGAAGGAPGGFPGGAPPAPEAEGPTVEEVD.[-]		1	1	P10591	P10591	0	3	0.3562	0	1	1	1125.86	3375.57	3375.58	-1.15	-0.0013	HCD (High Energy Collision Dissociation)	MS2	0	60	56.5015	27503	20180611_QE2_HTSPAL_sand_AcOH_PE_2018-150_e6.raw	F6		1.46	0.004687	0.0419		3.12505e+06	56.1
		FALSE	High	Sequest HT (A2)	Unambiguous	[K].LYQAGGAPGGAAGGAPGGFPGGAPPAPEAEGPTVEEVD.[-]		1	1	P10591	P10591	0	3	0.4453	0	1	1	1125.86	3375.57	3375.58	-0.93	-0.00105	HCD (High Energy Collision Dissociation)	MS2	0	60	55.7549	27105	20180611_QE2_HTSPAL_sand_AcOH_PE_2018-150_e6.raw	F6		1.28	0.005794	0.05235		3.12505e+06	56.1
	FALSE	High	[K].ATAGDTHLGGEDFDNR.[L]			2.87402e-06	0	2	3	11	P10591; P10592	P10591 [218-233]; P09435 [219-234]; P10592 [218-233]	0	1675.73	0	5.88762e+07	Shared	High	High	0	6.612e-05	3.69	24.64	K.ATAGDTHLGGEDFDNR.L	[218-233]		Not Used
		Checked	Confidence	Identifying Node	PSM Ambiguity	Annotated Sequence	Modifications	# Protein Groups	# Proteins	Master Protein Accessions	Protein Accessions	# Missed Cleavages	Charge	DeltaScore	DeltaCn	Rank	Search Engine Rank	m/z [Da]	MH+ [Da]	Theo. MH+ [Da]	DeltaM [ppm]	Deltam/z [Da]	Activation Type	MS Order	Isolation Interference [%]	Ion Inject Time [ms]	RT [min]	First Scan	Spectrum File	File ID	Quan Info	XCorr	Percolator q-Value	Percolator PEP	ptmRS: Best Site Probabilities	Precursor Abundance	Apex RT [min]
		FALSE	High	Sequest HT (A2)	Unambiguous	[K].ATAGDTHLGGEDFDNR.[L]		2	3	P10591; P10592	P10591; P09435; P10592	0	2	0.8278	0	1	1	838.368	1675.73	1675.73	-1.16	-0.00097	HCD (High Energy Collision Dissociation)	MS2	5.57895	60	24.6757	10879	20180611_QE2_HTSPAL_sand_AcOH_PE_2018-150_e6.raw	F6		3.6	0	9.259e-05		1.99796e+06	24.65
		FALSE	High	Sequest HT (A2)	Unambiguous	[K].ATAGDTHLGGEDFDNR.[L]		2	3	P10591; P10592	P10591; P09435; P10592	0	3	0.6829	0	1	1	559.249	1675.73	1675.73	1.71	0.00095	HCD (High Energy Collision Dissociation)	MS2	1.18708	26.539	24.5297	10801	20180611_QE2_HTSPAL_sand_AcOH_PE_2018-150_e6.raw	F6		3.69	0	6.612e-05		56878188	24.64
		FALSE	High	Sequest HT (A2)	Unambiguous	[K].ATAGDTHLGGEDFDNR.[L]		2	3	P10591; P10592	P10591; P09435; P10592	0	3	0.6754	0	1	1	559.248	1675.73	1675.73	-1.11	-0.00062	HCD (High Energy Collision Dissociation)	MS2	34.3179	60	25.1099	11109	20180611_QE2_HTSPAL_sand_AcOH_PE_2018-150_e6.raw	F6		3.05	0	7.912e-05		56878188	24.64
		FALSE	High	Sequest HT (A2)	Unambiguous	[K].ATAGDTHLGGEDFDNR.[L]		2	3	P10591; P10592	P10591; P09435; P10592	0	3	0.5867	0	1	1	559.248	1675.73	1675.73	-1.55	-0.00087	HCD (High Energy Collision Dissociation)	MS2	24.4201	60	24.9225	11012	20180611_QE2_HTSPAL_sand_AcOH_PE_2018-150_e6.raw	F6		2.71	0	3.183e-05		56878188	24.64
		FALSE	High	Sequest HT (A2)	Unambiguous	[K].ATAGDTHLGGEDFDNR.[L]		2	3	P10591; P10592	P10591; P09435; P10592	0	3	0.6586	0	1	1	559.249	1675.73	1675.73	0.4	0.00023	HCD (High Energy Collision Dissociation)	MS2	1.00169	5.757	24.7155	10900	20180611_QE2_HTSPAL_sand_AcOH_PE_2018-150_e6.raw	F6		3.31	0	2.964e-05		56878188	24.64
		FALSE	High	Sequest HT (A2)	Unambiguous	[K].ATAGDTHLGGEDFDNR.[L]		2	3	P10591; P10592	P10591; P09435; P10592	0	3	0.6996	0	1	1	559.248	1675.73	1675.73	-0.78	-0.00043	HCD (High Energy Collision Dissociation)	MS2	20.6986	60	25.2915	11204	20180611_QE2_HTSPAL_sand_AcOH_PE_2018-150_e6.raw	F6		2.63	0.0002464	0.0001864		56878188	24.64
		FALSE	High	Sequest HT (A2)	Unambiguous	[K].ATAGDTHLGGEDFDNR.[L]		2	3	P10591; P10592	P10591; P09435; P10592	0	3	0.6869	0	1	1	559.249	1675.73	1675.73	0.32	0.00018	HCD (High Energy Collision Dissociation)	MS2	17.5883	60	25.4767	11301	20180611_QE2_HTSPAL_sand_AcOH_PE_2018-150_e6.raw	F6		2.14	0.0002464	0.0003054		56878188	24.64
		FALSE	High	Sequest HT (A2)	Unambiguous	[K].ATAGDTHLGGEDFDNR.[L]		2	3	P10591; P10592	P10591; P09435; P10592	0	2	0.5	0	1	1	838.368	1675.73	1675.73	-1.02	-0.00085	HCD (High Energy Collision Dissociation)	MS2	7.53471	60	24.499	10786	20180611_QE2_HTSPAL_sand_AcOH_PE_2018-150_e6.raw	F6		0.5	0.0007172	0.002794		1.99796e+06	24.65
		FALSE	High	Sequest HT (A2)	Selected	[K].ATAGDTHLGGEDFDNR.[L]		2	3	P10591; P10592	P10591; P09435; P10592	0	2	0	0	1	1	838.367	1675.73	1675.73	-1.8	-0.00151	HCD (High Energy Collision Dissociation)	MS2	0	60	24.8662	10982	20180611_QE2_HTSPAL_sand_AcOH_PE_2018-150_e6.raw	F6		0.25	0.001006	0.006435		1.99796e+06	24.65
		FALSE	High	Sequest HT (A2)	Unambiguous	[K].ATAGDTHLGGEDFDNR.[L]		2	3	P10591; P10592	P10591; P09435; P10592	0	3	0.3582	0	1	1	559.249	1675.73	1675.73	0.23	0.00013	HCD (High Energy Collision Dissociation)	MS2	56.8417	60	26.6757	11825	20180611_QE2_HTSPAL_sand_AcOH_PE_2018-150_e6.raw	F6		0.67	0.001318	0.007493		252706	26.37
		FALSE	High	Sequest HT (A2)	Unambiguous	[K].ATAGDTHLGGEDFDNR.[L]		2	3	P10591; P10592	P10591; P09435; P10592	0	3	0.4568	0	1	1	559.248	1675.73	1675.73	-0.32	-0.00018	HCD (High Energy Collision Dissociation)	MS2	0	60	26.1369	11571	20180611_QE2_HTSPAL_sand_AcOH_PE_2018-150_e6.raw	F6		0.81	0.005159	0.05011		252706	26.37
	FALSE	High	[K].DAGTIAGLNVLR.[I]			5.74526e-05	0	4	4	4	P10591; P16474; P22202; P10592	P10591 [158-169]; P16474 [206-217]; P22202 [158-169]; P10592 [158-169]	0	1199.67	0	6.4205e+07	Shared	High	High	0	0.000116	3.45	52.06	K.DAGTIAGLNVLR.I	[158-169]		Not Used
		Checked	Confidence	Identifying Node	PSM Ambiguity	Annotated Sequence	Modifications	# Protein Groups	# Proteins	Master Protein Accessions	Protein Accessions	# Missed Cleavages	Charge	DeltaScore	DeltaCn	Rank	Search Engine Rank	m/z [Da]	MH+ [Da]	Theo. MH+ [Da]	DeltaM [ppm]	Deltam/z [Da]	Activation Type	MS Order	Isolation Interference [%]	Ion Inject Time [ms]	RT [min]	First Scan	Spectrum File	File ID	Quan Info	XCorr	Percolator q-Value	Percolator PEP	ptmRS: Best Site Probabilities	Precursor Abundance	Apex RT [min]
		FALSE	High	Sequest HT (A2)	Unambiguous	[K].DAGTIAGLNVLR.[I]		4	4	P10591; P16474; P22202; P10592	P10591; P16474; P22202; P10592	0	2	0.6319	0	1	1	600.34	1199.67	1199.67	-0.47	-0.00028	HCD (High Energy Collision Dissociation)	MS2	23.7057	10.952	51.9267	25060	20180611_QE2_HTSPAL_sand_AcOH_PE_2018-150_e6.raw	F6		3.45	0	0.000116		62269416	52.06
		FALSE	High	Sequest HT (A2)	Unambiguous	[K].DAGTIAGLNVLR.[I]		4	4	P10591; P16474; P22202; P10592	P10591; P16474; P22202; P10592	0	2	0.6579	0	1	1	600.341	1199.67	1199.67	0.28	0.00017	HCD (High Energy Collision Dissociation)	MS2	10.3175	3.635	52.1097	25157	20180611_QE2_HTSPAL_sand_AcOH_PE_2018-150_e6.raw	F6		3.04	0	0.0001338		62269416	52.06
		FALSE	High	Sequest HT (A2)	Unambiguous	[K].DAGTIAGLNVLR.[I]		4	4	P10591; P16474; P22202; P10592	P10591; P16474; P22202; P10592	0	3	0.5986	0	1	1	400.563	1199.67	1199.67	-0.23	-9e-05	HCD (High Energy Collision Dissociation)	MS2	33.518	60	51.9521	25074	20180611_QE2_HTSPAL_sand_AcOH_PE_2018-150_e6.raw	F6		2.84	0.0002464	0.0003846		1.93556e+06	52.06
		FALSE	High	Sequest HT (A2)	Unambiguous	[K].DAGTIAGLNVLR.[I]		4	4	P10591; P16474; P22202; P10592	P10591; P16474; P22202; P10592	0	3	0.6467	0	1	1	400.563	1199.67	1199.67	-0.11	-4e-05	HCD (High Energy Collision Dissociation)	MS2	25.7179	60	52.1364	25172	20180611_QE2_HTSPAL_sand_AcOH_PE_2018-150_e6.raw	F6		3.17	0.0002464	0.0002902		1.93556e+06	52.06
	FALSE	High	[K].AVGIDLGTTYSCVAHFANDR.[V]	1xCarbamidomethyl [C12]		4.60189e-10	0	2	2	5	P10591; P22202	P10591 [4-23]; P22202 [4-23]	0	2167.02	0	2.33122e+06	Shared	High	High	0	3.541e-06	5.07	63.59	K.AVGIDLGTTYSCVAHFANDR.V	[4-23]		Used
		Checked	Confidence	Identifying Node	PSM Ambiguity	Annotated Sequence	Modifications	# Protein Groups	# Proteins	Master Protein Accessions	Protein Accessions	# Missed Cleavages	Charge	DeltaScore	DeltaCn	Rank	Search Engine Rank	m/z [Da]	MH+ [Da]	Theo. MH+ [Da]	DeltaM [ppm]	Deltam/z [Da]	Activation Type	MS Order	Isolation Interference [%]	Ion Inject Time [ms]	RT [min]	First Scan	Spectrum File	File ID	Quan Info	XCorr	Percolator q-Value	Percolator PEP	ptmRS: Best Site Probabilities	Precursor Abundance	Apex RT [min]
		FALSE	High	Sequest HT (A2)	Unambiguous	[K].AVGIDLGTTYScVAHFANDR.[V]	C12(Carbamidomethyl)	2	2	P10591; P22202	P10591; P22202	0	3	0.8364	0	1	1	723.014	2167.03	2167.02	1.45	0.00105	HCD (High Energy Collision Dissociation)	MS2	4.24655	60	63.3081	31126	20180611_QE2_HTSPAL_sand_AcOH_PE_2018-150_e6.raw	F6		4.28	0	9.898e-06		2.33122e+06	63.59
		FALSE	High	Sequest HT (A2)	Unambiguous	[K].AVGIDLGTTYScVAHFANDR.[V]	C12(Carbamidomethyl)	2	2	P10591; P22202	P10591; P22202	0	3	0.7344	0	1	1	723.014	2167.03	2167.02	2.34	0.00169	HCD (High Energy Collision Dissociation)	MS2	5.49902	60	63.1221	31027	20180611_QE2_HTSPAL_sand_AcOH_PE_2018-150_e6.raw	F6		3.05	0	5.375e-06		2.33122e+06	63.59
		FALSE	High	Sequest HT (A2)	Unambiguous	[K].AVGIDLGTTYScVAHFANDR.[V]	C12(Carbamidomethyl)	2	2	P10591; P22202	P10591; P22202	0	3	0.8205	0	1	1	723.013	2167.02	2167.02	-0.03	-2e-05	HCD (High Energy Collision Dissociation)	MS2	3.92963	60	63.4924	31224	20180611_QE2_HTSPAL_sand_AcOH_PE_2018-150_e6.raw	F6		5.07	0	3.541e-06		2.33122e+06	63.59
		FALSE	High	Sequest HT (A2)	Unambiguous	[K].AVGIDLGTTYScVAHFANDR.[V]	C12(Carbamidomethyl)	2	2	P10591; P22202	P10591; P22202	0	3	0.6716	0	1	1	723.013	2167.02	2167.02	-0.23	-0.00016	HCD (High Energy Collision Dissociation)	MS2	15.9201	60	63.896	31440	20180611_QE2_HTSPAL_sand_AcOH_PE_2018-150_e6.raw	F6		2.04	0	0.0001584		2.33122e+06	63.59
		FALSE	High	Sequest HT (A2)	Unambiguous	[K].AVGIDLGTTYScVAHFANDR.[V]	C12(Carbamidomethyl)	2	2	P10591; P22202	P10591; P22202	0	3	0.8145	0	1	1	723.013	2167.03	2167.02	0.85	0.00061	HCD (High Energy Collision Dissociation)	MS2	0	60	63.6781	31323	20180611_QE2_HTSPAL_sand_AcOH_PE_2018-150_e6.raw	F6		4.96	0	5.329e-07		2.33122e+06	63.59
	FALSE	High	[K].AVGIDLGTTYSCVAHFANDRVDIIANDQGNR.[T]	1xCarbamidomethyl [C12]		8.22157e-10	0	1	1	4	P10591	P10591 [4-34]	1	3362.62	0	8091221		High	High	0	1.035e-06	5.5	73.87	K.AVGIDLGTTYSCVAHFANDRVDIIANDQGNR.T	[4-34]		Used
		Checked	Confidence	Identifying Node	PSM Ambiguity	Annotated Sequence	Modifications	# Protein Groups	# Proteins	Master Protein Accessions	Protein Accessions	# Missed Cleavages	Charge	DeltaScore	DeltaCn	Rank	Search Engine Rank	m/z [Da]	MH+ [Da]	Theo. MH+ [Da]	DeltaM [ppm]	Deltam/z [Da]	Activation Type	MS Order	Isolation Interference [%]	Ion Inject Time [ms]	RT [min]	First Scan	Spectrum File	File ID	Quan Info	XCorr	Percolator q-Value	Percolator PEP	ptmRS: Best Site Probabilities	Precursor Abundance	Apex RT [min]
		FALSE	High	Sequest HT (A2)	Unambiguous	[K].AVGIDLGTTYScVAHFANDRVDIIANDQGNR.[T]	C12(Carbamidomethyl)	1	1	P10591	P10591	1	4	0.657	0	1	1	841.41	3362.62	3362.62	-0.47	-0.00039	HCD (High Energy Collision Dissociation)	MS2	3.7818	60	73.6272	36570	20180611_QE2_HTSPAL_sand_AcOH_PE_2018-150_e6.raw	F6		2.77	0	1.234e-05		8091221	73.87
		FALSE	High	Sequest HT (A2)	Unambiguous	[K].AVGIDLGTTYScVAHFANDRVDIIANDQGNR.[T]	C12(Carbamidomethyl)	1	1	P10591	P10591	1	4	0.7462	0	1	1	841.41	3362.62	3362.62	-0.06	-5e-05	HCD (High Energy Collision Dissociation)	MS2	4.60173	60	73.8144	36668	20180611_QE2_HTSPAL_sand_AcOH_PE_2018-150_e6.raw	F6		5.32	0	6.963e-07		8091221	73.87
		FALSE	High	Sequest HT (A2)	Unambiguous	[K].AVGIDLGTTYScVAHFANDRVDIIANDQGNR.[T]	C12(Carbamidomethyl)	1	1	P10591	P10591	1	4	0.7382	0	1	1	841.409	3362.61	3362.62	-1.75	-0.00147	HCD (High Energy Collision Dissociation)	MS2	6.09246	60	74.0024	36767	20180611_QE2_HTSPAL_sand_AcOH_PE_2018-150_e6.raw	F6		5.5	0	1.035e-06		8091221	73.87
		FALSE	High	Sequest HT (A2)	Unambiguous	[K].AVGIDLGTTYScVAHFANDRVDIIANDQGNR.[T]	C12(Carbamidomethyl)	1	1	P10591	P10591	1	4	0.7336	0	1	1	841.41	3362.62	3362.62	0.18	0.00015	HCD (High Energy Collision Dissociation)	MS2	4.17551	60	74.1846	36862	20180611_QE2_HTSPAL_sand_AcOH_PE_2018-150_e6.raw	F6		5.03	0	2.883e-05		8091221	73.87
	FALSE	High	[K].TQDLLLLDVAPLSLGIETAGGVMTK.[L]	1xOxidation [M23(100)]		0.000298447	0.000421147	2	2	1	P10591; P10592	P10591 [385-409]; P10592 [385-409]	0	2571.39	0	1.47243e+06	Shared	High	High	0.0002464	0.0002406	2.3	89.71	K.TQDLLLLDVAPLSLGIETAGGVMTK.L	[385-409]		Not Used
		Checked	Confidence	Identifying Node	PSM Ambiguity	Annotated Sequence	Modifications	# Protein Groups	# Proteins	Master Protein Accessions	Protein Accessions	# Missed Cleavages	Charge	DeltaScore	DeltaCn	Rank	Search Engine Rank	m/z [Da]	MH+ [Da]	Theo. MH+ [Da]	DeltaM [ppm]	Deltam/z [Da]	Activation Type	MS Order	Isolation Interference [%]	Ion Inject Time [ms]	RT [min]	First Scan	Spectrum File	File ID	Quan Info	XCorr	Percolator q-Value	Percolator PEP	ptmRS: Best Site Probabilities	Precursor Abundance	Apex RT [min]
		FALSE	High	Sequest HT (A2)	Unambiguous	[K].TQDLLLLDVAPLSLGIETAGGVmTK.[L]	M23(Oxidation)	2	2	P10591; P10592	P10591; P10592	0	3	0.8087	0	1	1	857.805	2571.4	2571.39	2.54	0.00218	HCD (High Energy Collision Dissociation)	MS2	44.4412	60	89.4205	44747	20180611_QE2_HTSPAL_sand_AcOH_PE_2018-150_e6.raw	F6		2.3	0.0002464	0.0002406	M23(Oxidation): 100	1.47243e+06	89.71
	FALSE	High	[K].NQLESIAYSLK.[N]			0.000194473	0.000421147	2	2	10	P10591; P10592	P10591 [537-547]; P10592 [537-547]	0	1265.67	0	4.83841e+07	Shared	High	High	0.0002464	0.0002976	2.97	49.19	K.NQLESIAYSLK.N	[537-547]		Not Used
		Checked	Confidence	Identifying Node	PSM Ambiguity	Annotated Sequence	Modifications	# Protein Groups	# Proteins	Master Protein Accessions	Protein Accessions	# Missed Cleavages	Charge	DeltaScore	DeltaCn	Rank	Search Engine Rank	m/z [Da]	MH+ [Da]	Theo. MH+ [Da]	DeltaM [ppm]	Deltam/z [Da]	Activation Type	MS Order	Isolation Interference [%]	Ion Inject Time [ms]	RT [min]	First Scan	Spectrum File	File ID	Quan Info	XCorr	Percolator q-Value	Percolator PEP	ptmRS: Best Site Probabilities	Precursor Abundance	Apex RT [min]
		FALSE	High	Sequest HT (A2)	Unambiguous	[K].NQLESIAYSLK.[N]		2	2	P10591; P10592	P10591; P10592	0	2	0.6105	0	1	1	633.341	1265.67	1265.67	0.73	0.00046	HCD (High Energy Collision Dissociation)	MS2	16.969	60	50.2226	24159	20180611_QE2_HTSPAL_sand_AcOH_PE_2018-150_e6.raw	F6		1.9	0.0002464	0.0002877		46682640	49.19
		FALSE	High	Sequest HT (A2)	Unambiguous	[K].NQLESIAYSLK.[N]		2	2	P10591; P10592	P10591; P10592	0	2	0.696	0	1	1	633.341	1265.67	1265.67	0.18	0.00012	HCD (High Energy Collision Dissociation)	MS2	0	60	49.9297	24004	20180611_QE2_HTSPAL_sand_AcOH_PE_2018-150_e6.raw	F6		2.27	0.0002464	0.0002136		46682640	49.19
		FALSE	High	Sequest HT (A2)	Unambiguous	[K].NQLESIAYSLK.[N]		2	2	P10591; P10592	P10591; P10592	0	2	0.7071	0	1	1	633.341	1265.67	1265.67	0.41	0.00026	HCD (High Energy Collision Dissociation)	MS2	0.332452	6.612	49.1777	23606	20180611_QE2_HTSPAL_sand_AcOH_PE_2018-150_e6.raw	F6		2.97	0.0002464	0.0002976		46682640	49.19
		FALSE	High	Sequest HT (A2)	Unambiguous	[K].NQLESIAYSLK.[N]		2	2	P10591; P10592	P10591; P10592	0	2	0.6619	0	1	1	633.341	1265.67	1265.67	0.82	0.00052	HCD (High Energy Collision Dissociation)	MS2	6.30937	60	49.7412	23904	20180611_QE2_HTSPAL_sand_AcOH_PE_2018-150_e6.raw	F6		2.78	0.0002464	0.0003364		46682640	49.19
		FALSE	High	Sequest HT (A2)	Unambiguous	[K].NQLESIAYSLK.[N]		2	2	P10591; P10592	P10591; P10592	0	2	0.7239	0	1	1	633.341	1265.67	1265.67	0.64	0.00041	HCD (High Energy Collision Dissociation)	MS2	3.65999	25.563	49.3647	23705	20180611_QE2_HTSPAL_sand_AcOH_PE_2018-150_e6.raw	F6		2.97	0.0002464	0.0002188		46682640	49.19
		FALSE	High	Sequest HT (A2)	Unambiguous	[K].NQLESIAYSLK.[N]		2	2	P10591; P10592	P10591; P10592	0	2	0.6727	0	1	1	633.341	1265.67	1265.67	0.3	0.00019	HCD (High Energy Collision Dissociation)	MS2	4.19791	60	49.5519	23804	20180611_QE2_HTSPAL_sand_AcOH_PE_2018-150_e6.raw	F6		2.78	0.0002464	0.0001991		46682640	49.19
		FALSE	High	Sequest HT (A2)	Unambiguous	[K].NQLESIAYSLK.[N]		2	2	P10591; P10592	P10591; P10592	0	2	0.6074	0	1	1	633.341	1265.68	1265.67	1.43	0.00091	HCD (High Energy Collision Dissociation)	MS2	14.9728	60	48.9939	23509	20180611_QE2_HTSPAL_sand_AcOH_PE_2018-150_e6.raw	F6		2.7	0.0003607	0.0006222		46682640	49.19
		FALSE	High	Sequest HT (A2)	Unambiguous	[K].NQLESIAYSLK.[N]		2	2	P10591; P10592	P10591; P10592	0	3	0.567	0	1	1	422.562	1265.67	1265.67	-0.6	-0.00025	HCD (High Energy Collision Dissociation)	MS2	11.8146	60	49.2223	23630	20180611_QE2_HTSPAL_sand_AcOH_PE_2018-150_e6.raw	F6		2.61	0.0004807	0.001358		1.70147e+06	49.18
		FALSE	High	Sequest HT (A2)	Unambiguous	[K].NQLESIAYSLK.[N]		2	2	P10591; P10592	P10591; P10592	0	3	0.5612	0	1	1	422.563	1265.67	1265.67	0.08	3e-05	HCD (High Energy Collision Dissociation)	MS2	38.7821	60	49.0418	23535	20180611_QE2_HTSPAL_sand_AcOH_PE_2018-150_e6.raw	F6		2.37	0.0007756	0.004062		1.70147e+06	49.18
		FALSE	High	Sequest HT (A2)	Unambiguous	[K].NQLESIAYSLK.[N]		2	2	P10591; P10592	P10591; P10592	0	3	0.544	0	1	1	422.563	1265.67	1265.67	0.88	0.00037	HCD (High Energy Collision Dissociation)	MS2	49.4158	60	49.4111	23730	20180611_QE2_HTSPAL_sand_AcOH_PE_2018-150_e6.raw	F6		1.93	0.001401	0.009587		1.70147e+06	49.18
	FALSE	High	[K].NFTPEQISSMVLGK.[M]	1xOxidation [M10(100)]		0.00229069	0.000421147	2	2	7	P10591; P10592	P10591 [111-124]; P10592 [111-124]	0	1566.78	0	2.5121e+06	Shared	High	High	0.0003607	0.0007003	1.95	55.47	K.NFTPEQISSMVLGK.M	[111-124]		Not Used
		Checked	Confidence	Identifying Node	PSM Ambiguity	Annotated Sequence	Modifications	# Protein Groups	# Proteins	Master Protein Accessions	Protein Accessions	# Missed Cleavages	Charge	DeltaScore	DeltaCn	Rank	Search Engine Rank	m/z [Da]	MH+ [Da]	Theo. MH+ [Da]	DeltaM [ppm]	Deltam/z [Da]	Activation Type	MS Order	Isolation Interference [%]	Ion Inject Time [ms]	RT [min]	First Scan	Spectrum File	File ID	Quan Info	XCorr	Percolator q-Value	Percolator PEP	ptmRS: Best Site Probabilities	Precursor Abundance	Apex RT [min]
		FALSE	High	Sequest HT (A2)	Unambiguous	[K].NFTPEQISSmVLGK.[M]	M10(Oxidation)	2	2	P10591; P10592	P10591; P10592	0	2	0.6513	0	1	1	783.897	1566.79	1566.78	2.22	0.00174	HCD (High Energy Collision Dissociation)	MS2	22.0262	60	55.137	26776	20180611_QE2_HTSPAL_sand_AcOH_PE_2018-150_e6.raw	F6		1.95	0.0003607	0.0007003	M10(Oxidation): 100	1.07742e+06	55.13
		FALSE	High	Sequest HT (A2)	Unambiguous	[K].NFTPEQISSmVLGK.[M]	M10(Oxidation)	2	2	P10591; P10592	P10591; P10592	0	2	0.5714	0	1	1	783.896	1566.78	1566.78	1.11	0.00087	HCD (High Energy Collision Dissociation)	MS2	5.83115	60	55.5022	26970	20180611_QE2_HTSPAL_sand_AcOH_PE_2018-150_e6.raw	F6		1.68	0.0004807	0.00175	M10(Oxidation): 100	1147360	55.47
		FALSE	High	Sequest HT (A2)	Unambiguous	[K].NFTPEQISSmVLGK.[M]	M10(Oxidation)	2	2	P10591; P10592	P10591; P10592	0	2	0.5034	0	1	1	783.898	1566.79	1566.78	3.21	0.00251	HCD (High Energy Collision Dissociation)	MS2	34.7644	60	54.9551	26679	20180611_QE2_HTSPAL_sand_AcOH_PE_2018-150_e6.raw	F6		1.45	0.0007756	0.005166	M10(Oxidation): 100	1.07742e+06	55.13
		FALSE	High	Sequest HT (A2)	Unambiguous	[K].NFTPEQISSmVLGK.[M]	M10(Oxidation)	2	2	P10591; P10592	P10591; P10592	0	2	0.6111	0	1	1	783.899	1566.79	1566.78	5.19	0.00407	HCD (High Energy Collision Dissociation)	MS2	14.4159	60	55.6943	27073	20180611_QE2_HTSPAL_sand_AcOH_PE_2018-150_e6.raw	F6		1.62	0.002263	0.01727	M10(Oxidation): 100	1147360	55.47
		FALSE	High	Sequest HT (A2)	Unambiguous	[K].NFTPEQISSmVLGK.[M]	M10(Oxidation)	2	2	P10591; P10592	P10591; P10592	0	2	0.528	0	1	1	783.896	1566.78	1566.78	0.69	0.00054	HCD (High Energy Collision Dissociation)	MS2	9.896	60	55.3244	26876	20180611_QE2_HTSPAL_sand_AcOH_PE_2018-150_e6.raw	F6		1.25	0.002653	0.01938	M10(Oxidation): 100	1.07742e+06	55.13
		FALSE	High	Sequest HT (A2)	Unambiguous	[K].NFTPEQISSmVLGK.[M]	M10(Oxidation)	2	2	P10591; P10592	P10591; P10592	0	3	0.1649	0	1	1	522.933	1566.78	1566.78	0.71	0.00037	HCD (High Energy Collision Dissociation)	MS2	50.9989	60	54.9993	26703	20180611_QE2_HTSPAL_sand_AcOH_PE_2018-150_e6.raw	F6		0.97	0.002844	0.02184	M10(Oxidation): 100	287319	55.05
		FALSE	High	Sequest HT (A2)	Unambiguous	[K].NFTPEQISSmVLGK.[M]	M10(Oxidation)	2	2	P10591; P10592	P10591; P10592	0	3	0.2159	0	1	1	522.933	1566.79	1566.78	1.56	0.00081	HCD (High Energy Collision Dissociation)	MS2	54.9345	60	55.1812	26800	20180611_QE2_HTSPAL_sand_AcOH_PE_2018-150_e6.raw	F6		0.88	0.003373	0.02615	M10(Oxidation): 100	287319	55.05
	FALSE	High	[R].NFNDPEVQADMK.[H]	1xOxidation [M11(100)]		0.00030375	0.000421147	1	1	2	P10591	P10591 [75-86]	0	1423.62	0	1.69394e+06		High	High	0.0002464	0.0002428	2.21	22.87	R.NFNDPEVQADMK.H	[75-86]		Used
		Checked	Confidence	Identifying Node	PSM Ambiguity	Annotated Sequence	Modifications	# Protein Groups	# Proteins	Master Protein Accessions	Protein Accessions	# Missed Cleavages	Charge	DeltaScore	DeltaCn	Rank	Search Engine Rank	m/z [Da]	MH+ [Da]	Theo. MH+ [Da]	DeltaM [ppm]	Deltam/z [Da]	Activation Type	MS Order	Isolation Interference [%]	Ion Inject Time [ms]	RT [min]	First Scan	Spectrum File	File ID	Quan Info	XCorr	Percolator q-Value	Percolator PEP	ptmRS: Best Site Probabilities	Precursor Abundance	Apex RT [min]
		FALSE	High	Sequest HT (A2)	Unambiguous	[R].NFNDPEVQADmK.[H]	M11(Oxidation)	1	1	P10591	P10591	0	2	0.7149	0	1	1	712.312	1423.62	1423.62	0.94	0.00067	HCD (High Energy Collision Dissociation)	MS2	0	60	22.8862	9945	20180611_QE2_HTSPAL_sand_AcOH_PE_2018-150_e6.raw	F6		2.21	0.0002464	0.0002428	M11(Oxidation): 100	1.69394e+06	22.87
		FALSE	High	Sequest HT (A2)	Unambiguous	[R].NFNDPEVQADmK.[H]	M11(Oxidation)	1	1	P10591	P10591	0	2	0.7196	0	1	1	712.313	1423.62	1423.62	1.88	0.00134	HCD (High Energy Collision Dissociation)	MS2	9.55403	60	22.7019	9852	20180611_QE2_HTSPAL_sand_AcOH_PE_2018-150_e6.raw	F6		1.07	0.006129	0.05615	M11(Oxidation): 100	1.69394e+06	22.87
	FALSE	High	[R].LVNHFIQEFK.[R]			0.000395614	0.000421147	2	2	16	P10591; P10592	P10591 [234-243]; P10592 [234-243]	0	1274.69	0	3.81817e+07	Shared	High	High	0.0002464	0.0003954	3.02	38.61	R.LVNHFIQEFK.R	[234-243]		Not Used
		Checked	Confidence	Identifying Node	PSM Ambiguity	Annotated Sequence	Modifications	# Protein Groups	# Proteins	Master Protein Accessions	Protein Accessions	# Missed Cleavages	Charge	DeltaScore	DeltaCn	Rank	Search Engine Rank	m/z [Da]	MH+ [Da]	Theo. MH+ [Da]	DeltaM [ppm]	Deltam/z [Da]	Activation Type	MS Order	Isolation Interference [%]	Ion Inject Time [ms]	RT [min]	First Scan	Spectrum File	File ID	Quan Info	XCorr	Percolator q-Value	Percolator PEP	ptmRS: Best Site Probabilities	Precursor Abundance	Apex RT [min]
		FALSE	High	Sequest HT (A2)	Unambiguous	[R].LVNHFIQEFK.[R]		2	2	P10591; P10592	P10591; P10592	0	3	0.5478	0	1	1	425.568	1274.69	1274.69	0.75	0.00032	HCD (High Energy Collision Dissociation)	MS2	12.0275	60	39.7826	18648	20180611_QE2_HTSPAL_sand_AcOH_PE_2018-150_e6.raw	F6		2.3	0.0002464	0.0003006		850767	39.97
		FALSE	High	Sequest HT (A2)	Unambiguous	[R].LVNHFIQEFK.[R]		2	2	P10591; P10592	P10591; P10592	0	3	0.497	0	1	1	425.568	1274.69	1274.69	0.58	0.00025	HCD (High Energy Collision Dissociation)	MS2	9.04076	60	39.9739	18748	20180611_QE2_HTSPAL_sand_AcOH_PE_2018-150_e6.raw	F6		1.69	0.0002464	0.0003435		850767	39.97
		FALSE	High	Sequest HT (A2)	Unambiguous	[R].LVNHFIQEFK.[R]		2	2	P10591; P10592	P10591; P10592	0	3	0.6364	0	1	1	425.567	1274.69	1274.69	-1.23	-0.00052	HCD (High Energy Collision Dissociation)	MS2	20.083	60	40.162	18847	20180611_QE2_HTSPAL_sand_AcOH_PE_2018-150_e6.raw	F6		1.98	0.0002464	0.0003349		850767	39.97
		FALSE	High	Sequest HT (A2)	Unambiguous	[R].LVNHFIQEFK.[R]		2	2	P10591; P10592	P10591; P10592	0	3	0.6105	0	1	1	425.568	1274.69	1274.69	-0.58	-0.00024	HCD (High Energy Collision Dissociation)	MS2	3.0877	27.661	38.8414	18153	20180611_QE2_HTSPAL_sand_AcOH_PE_2018-150_e6.raw	F6		2.85	0.0002464	0.0003527		32072850	38.61
		FALSE	High	Sequest HT (A2)	Unambiguous	[R].LVNHFIQEFK.[R]		2	2	P10591; P10592	P10591; P10592	0	3	0.5861	0	1	1	425.568	1274.69	1274.69	0.7	0.0003	HCD (High Energy Collision Dissociation)	MS2	3.39451	19.839	38.4678	17956	20180611_QE2_HTSPAL_sand_AcOH_PE_2018-150_e6.raw	F6		3.02	0.0002464	0.0003954		32072850	38.61
		FALSE	High	Sequest HT (A2)	Unambiguous	[R].LVNHFIQEFK.[R]		2	2	P10591; P10592	P10591; P10592	0	3	0.6008	0	1	1	425.568	1274.69	1274.69	0.6	0.00025	HCD (High Energy Collision Dissociation)	MS2	6.68283	60	39.2188	18351	20180611_QE2_HTSPAL_sand_AcOH_PE_2018-150_e6.raw	F6		2.53	0.0002464	0.0002736		32072850	38.61
		FALSE	High	Sequest HT (A2)	Unambiguous	[R].LVNHFIQEFK.[R]		2	2	P10591; P10592	P10591; P10592	0	3	0.5463	0	1	1	425.568	1274.69	1274.69	-0.74	-0.00031	HCD (High Energy Collision Dissociation)	MS2	11.4319	60	39.5958	18550	20180611_QE2_HTSPAL_sand_AcOH_PE_2018-150_e6.raw	F6		2.16	0.0003607	0.0006943		32072850	38.61
		FALSE	High	Sequest HT (A2)	Unambiguous	[R].LVNHFIQEFK.[R]		2	2	P10591; P10592	P10591; P10592	0	3	0.5613	0	1	1	425.568	1274.69	1274.69	-0.72	-0.00031	HCD (High Energy Collision Dissociation)	MS2	6.33227	60	39.4072	18450	20180611_QE2_HTSPAL_sand_AcOH_PE_2018-150_e6.raw	F6		2.53	0.0003607	0.0005464		32072850	38.61
		FALSE	High	Sequest HT (A2)	Unambiguous	[R].LVNHFIQEFK.[R]		2	2	P10591; P10592	P10591; P10592	0	3	0.6264	0	1	1	425.568	1274.69	1274.69	0.38	0.00016	HCD (High Energy Collision Dissociation)	MS2	0.982063	4.154	38.6554	18055	20180611_QE2_HTSPAL_sand_AcOH_PE_2018-150_e6.raw	F6		2.65	0.0003607	0.001002		32072850	38.61
		FALSE	High	Sequest HT (A2)	Unambiguous	[R].LVNHFIQEFK.[R]		2	2	P10591; P10592	P10591; P10592	0	3	0.6831	0	1	1	425.568	1274.69	1274.69	0.12	5e-05	HCD (High Energy Collision Dissociation)	MS2	4.16416	60	39.0328	18254	20180611_QE2_HTSPAL_sand_AcOH_PE_2018-150_e6.raw	F6		2.84	0.0003607	0.0007021		32072850	38.61
		FALSE	High	Sequest HT (A2)	Unambiguous	[R].LVNHFIQEFK.[R]		2	2	P10591; P10592	P10591; P10592	0	3	0.4032	0	1	1	425.568	1274.69	1274.69	0.01	1e-05	HCD (High Energy Collision Dissociation)	MS2	51.4995	60	40.7247	19144	20180611_QE2_HTSPAL_sand_AcOH_PE_2018-150_e6.raw	F6		1.24	0.0003607	0.001089		850767	39.97
		FALSE	High	Sequest HT (A2)	Unambiguous	[R].LVNHFIQEFK.[R]		2	2	P10591; P10592	P10591; P10592	0	3	0.4921	0	1	1	425.568	1274.69	1274.69	-0.4	-0.00017	HCD (High Energy Collision Dissociation)	MS2	30.0172	60	40.5379	19045	20180611_QE2_HTSPAL_sand_AcOH_PE_2018-150_e6.raw	F6		1.91	0.0003607	0.0009157		850767	39.97
		FALSE	High	Sequest HT (A2)	Unambiguous	[R].LVNHFIQEFK.[R]		2	2	P10591; P10592	P10591; P10592	0	3	0.5333	0	1	1	425.568	1274.69	1274.69	-0.17	-7e-05	HCD (High Energy Collision Dissociation)	MS2	16.5298	60	40.3503	18946	20180611_QE2_HTSPAL_sand_AcOH_PE_2018-150_e6.raw	F6		1.65	0.0006144	0.001944		850767	39.97
		FALSE	High	Sequest HT (A2)	Unambiguous	[R].LVNHFIQEFK.[R]		2	2	P10591; P10592	P10591; P10592	0	2	0.172	0	1	1	637.848	1274.69	1274.69	0.04	3e-05	HCD (High Energy Collision Dissociation)	MS2	22.6664	60	38.4336	17939	20180611_QE2_HTSPAL_sand_AcOH_PE_2018-150_e6.raw	F6		0.93	0.001579	0.01267		4.83446e+06	38.61
		FALSE	High	Sequest HT (A2)	Unambiguous	[R].LVNHFIQEFK.[R]		2	2	P10591; P10592	P10591; P10592	0	3	0.254	0	1	1	425.568	1274.69	1274.69	0.11	5e-05	HCD (High Energy Collision Dissociation)	MS2	41.827	60	41.4179	19511	20180611_QE2_HTSPAL_sand_AcOH_PE_2018-150_e6.raw	F6		0.63	0.004154	0.03684		423653	40.83
		FALSE	High	Sequest HT (A2)	Unambiguous	[R].LVNHFIQEFK.[R]		2	2	P10591; P10592	P10591; P10592	0	3	0.386	0	1	1	425.568	1274.69	1274.69	0.29	0.00012	HCD (High Energy Collision Dissociation)	MS2	51.8156	60	40.9179	19247	20180611_QE2_HTSPAL_sand_AcOH_PE_2018-150_e6.raw	F6		1.14	0.00476	0.0427		423653	40.83
	FALSE	High	[R].LVNHFIQEFKR.[K]			0.000149369	0.000421147	2	2	3	P10591; P10592	P10591 [234-244]; P10592 [234-244]	1	1430.79	0	1.16336e+06	Shared	High	High	0.0002464	0.0001773	3.38	33.66	R.LVNHFIQEFKR.K	[234-244]		Not Used
		Checked	Confidence	Identifying Node	PSM Ambiguity	Annotated Sequence	Modifications	# Protein Groups	# Proteins	Master Protein Accessions	Protein Accessions	# Missed Cleavages	Charge	DeltaScore	DeltaCn	Rank	Search Engine Rank	m/z [Da]	MH+ [Da]	Theo. MH+ [Da]	DeltaM [ppm]	Deltam/z [Da]	Activation Type	MS Order	Isolation Interference [%]	Ion Inject Time [ms]	RT [min]	First Scan	Spectrum File	File ID	Quan Info	XCorr	Percolator q-Value	Percolator PEP	ptmRS: Best Site Probabilities	Precursor Abundance	Apex RT [min]
		FALSE	High	Sequest HT (A2)	Unambiguous	[R].LVNHFIQEFKR.[K]		2	2	P10591; P10592	P10591; P10592	1	4	0.71	0	1	1	358.453	1430.79	1430.79	0.87	0.00031	HCD (High Energy Collision Dissociation)	MS2	45.0926	60	33.781	15476	20180611_QE2_HTSPAL_sand_AcOH_PE_2018-150_e6.raw	F6		3	0.0002464	0.0003798		670310	33.66
		FALSE	High	Sequest HT (A2)	Unambiguous	[R].LVNHFIQEFKR.[K]		2	2	P10591; P10592	P10591; P10592	1	4	0.716	0	1	1	358.453	1430.79	1430.79	1.09	0.00039	HCD (High Energy Collision Dissociation)	MS2	45.9777	60	33.5911	15376	20180611_QE2_HTSPAL_sand_AcOH_PE_2018-150_e6.raw	F6		3.38	0.0002464	0.0001773		670310	33.66
		FALSE	High	Sequest HT (A2)	Unambiguous	[R].LVNHFIQEFKR.[K]		2	2	P10591; P10592	P10591; P10592	1	3	0.477	0	1	1	477.602	1430.79	1430.79	1.67	0.00079	HCD (High Energy Collision Dissociation)	MS2	55.1282	60	33.6086	15385	20180611_QE2_HTSPAL_sand_AcOH_PE_2018-150_e6.raw	F6		1.74	0.0003607	0.000909		493050	33.66
	FALSE	High	[K].LVTDYFNGK.[E]			0.000973106	0.000421147	2	2	4	P10591; P10592	P10591 [346-354]; P10592 [346-354]	0	1056.54	0	13786964	Shared	High	High	0.0004807	0.001298	2.37	39.53	K.LVTDYFNGK.E	[346-354]		Not Used
		Checked	Confidence	Identifying Node	PSM Ambiguity	Annotated Sequence	Modifications	# Protein Groups	# Proteins	Master Protein Accessions	Protein Accessions	# Missed Cleavages	Charge	DeltaScore	DeltaCn	Rank	Search Engine Rank	m/z [Da]	MH+ [Da]	Theo. MH+ [Da]	DeltaM [ppm]	Deltam/z [Da]	Activation Type	MS Order	Isolation Interference [%]	Ion Inject Time [ms]	RT [min]	First Scan	Spectrum File	File ID	Quan Info	XCorr	Percolator q-Value	Percolator PEP	ptmRS: Best Site Probabilities	Precursor Abundance	Apex RT [min]
		FALSE	High	Sequest HT (A2)	Unambiguous	[K].LVTDYFNGK.[E]		2	2	P10591; P10592	P10591; P10592	0	2	0.3709	0	1	1	528.772	1056.54	1056.54	0.46	0.00024	HCD (High Energy Collision Dissociation)	MS2	10.9358	60	39.7632	18638	20180611_QE2_HTSPAL_sand_AcOH_PE_2018-150_e6.raw	F6		2.13	0.0002464	0.0004279		13786964	39.53
		FALSE	High	Sequest HT (A2)	Unambiguous	[K].LVTDYFNGK.[E]		2	2	P10591; P10592	P10591; P10592	0	2	0.3304	0	1	1	528.772	1056.54	1056.54	0.16	8e-05	HCD (High Energy Collision Dissociation)	MS2	14.1555	47.08	39.3895	18441	20180611_QE2_HTSPAL_sand_AcOH_PE_2018-150_e6.raw	F6		2.27	0.0003607	0.0005211		13786964	39.53
		FALSE	High	Sequest HT (A2)	Unambiguous	[K].LVTDYFNGK.[E]		2	2	P10591; P10592	P10591; P10592	0	2	0.4422	0	1	1	528.772	1056.54	1056.54	0.91	0.00048	HCD (High Energy Collision Dissociation)	MS2	24.2138	60	39.9576	18740	20180611_QE2_HTSPAL_sand_AcOH_PE_2018-150_e6.raw	F6		1.99	0.0003607	0.0006819		13786964	39.53
		FALSE	High	Sequest HT (A2)	Unambiguous	[K].LVTDYFNGK.[E]		2	2	P10591; P10592	P10591; P10592	0	2	0.3629	0	1	1	528.772	1056.54	1056.54	0.02	1e-05	HCD (High Energy Collision Dissociation)	MS2	2.86279	12.623	39.5752	18539	20180611_QE2_HTSPAL_sand_AcOH_PE_2018-150_e6.raw	F6		2.37	0.0004807	0.001298		13786964	39.53
	FALSE	High	[R].ARFEELCADLFR.[S]	1xCarbamidomethyl [C7]		0.000273296	0.000421147	3	4	25	P10591; P22202; P10592	P10591 [297-308]; P22202 [298-309]; P09435 [298-309]; P10592 [297-308]	1	1526.74	0	9.40066e+06	Shared	High	High	0.0002464	0.0002313	3.99	55.44	R.ARFEELCADLFR.S	[297-308]		Not Used
		Checked	Confidence	Identifying Node	PSM Ambiguity	Annotated Sequence	Modifications	# Protein Groups	# Proteins	Master Protein Accessions	Protein Accessions	# Missed Cleavages	Charge	DeltaScore	DeltaCn	Rank	Search Engine Rank	m/z [Da]	MH+ [Da]	Theo. MH+ [Da]	DeltaM [ppm]	Deltam/z [Da]	Activation Type	MS Order	Isolation Interference [%]	Ion Inject Time [ms]	RT [min]	First Scan	Spectrum File	File ID	Quan Info	XCorr	Percolator q-Value	Percolator PEP	ptmRS: Best Site Probabilities	Precursor Abundance	Apex RT [min]
		FALSE	High	Sequest HT (A2)	Unambiguous	[R].ARFEELcADLFR.[S]	C7(Carbamidomethyl)	3	4	P10591; P22202; P10592	P10591; P22202; P09435; P10592	1	3	0.6065	0	1	1	509.586	1526.74	1526.74	0.91	0.00046	HCD (High Energy Collision Dissociation)	MS2	0.935663	44.198	55.461	26948	20180611_QE2_HTSPAL_sand_AcOH_PE_2018-150_e6.raw	F6		3.99	0.0002464	0.0002313		5337171	55.44
		FALSE	High	Sequest HT (A2)	Unambiguous	[R].ARFEELcADLFR.[S]	C7(Carbamidomethyl)	3	4	P10591; P22202; P10592	P10591; P22202; P09435; P10592	1	3	0.6281	0	1	1	509.586	1526.74	1526.74	1.24	0.00063	HCD (High Energy Collision Dissociation)	MS2	7.49902	60	55.6471	27047	20180611_QE2_HTSPAL_sand_AcOH_PE_2018-150_e6.raw	F6		3.2	0.0002464	0.0003271		3.54593e+06	56.28
		FALSE	High	Sequest HT (A2)	Unambiguous	[R].ARFEELcADLFR.[S]	C7(Carbamidomethyl)	3	4	P10591; P22202; P10592	P10591; P22202; P09435; P10592	1	3	0.6176	0	1	1	509.586	1526.74	1526.74	1.32	0.00067	HCD (High Energy Collision Dissociation)	MS2	11.5881	60	57.6853	28135	20180611_QE2_HTSPAL_sand_AcOH_PE_2018-150_e6.raw	F6		3.19	0.0002464	0.000484		3.54593e+06	56.28
		FALSE	High	Sequest HT (A2)	Unambiguous	[R].ARFEELcADLFR.[S]	C7(Carbamidomethyl)	3	4	P10591; P22202; P10592	P10591; P22202; P09435; P10592	1	3	0.6207	0	1	1	509.586	1526.74	1526.74	0.52	0.00026	HCD (High Energy Collision Dissociation)	MS2	5.77388	60	57.4999	28036	20180611_QE2_HTSPAL_sand_AcOH_PE_2018-150_e6.raw	F6		2.9	0.0002464	0.0004479		3.54593e+06	56.28
		FALSE	High	Sequest HT (A2)	Unambiguous	[R].ARFEELcADLFR.[S]	C7(Carbamidomethyl)	3	4	P10591; P22202; P10592	P10591; P22202; P09435; P10592	1	3	0.6254	0	1	1	509.585	1526.74	1526.74	-0.23	-0.00012	HCD (High Energy Collision Dissociation)	MS2	2.88744	60	56.7593	27640	20180611_QE2_HTSPAL_sand_AcOH_PE_2018-150_e6.raw	F6		3.39	0.0002464	0.000483		3.54593e+06	56.28
		FALSE	High	Sequest HT (A2)	Unambiguous	[R].ARFEELcADLFR.[S]	C7(Carbamidomethyl)	3	4	P10591; P22202; P10592	P10591; P22202; P09435; P10592	1	3	0.6339	0	1	1	509.586	1526.74	1526.74	0.03	1e-05	HCD (High Energy Collision Dissociation)	MS2	0.696968	60	56.3928	27444	20180611_QE2_HTSPAL_sand_AcOH_PE_2018-150_e6.raw	F6		3.36	0.0002464	0.0004284		3.54593e+06	56.28
		FALSE	High	Sequest HT (A2)	Unambiguous	[R].ARFEELcADLFR.[S]	C7(Carbamidomethyl)	3	4	P10591; P22202; P10592	P10591; P22202; P09435; P10592	1	3	0.565	0	1	1	509.586	1526.74	1526.74	0.57	0.00029	HCD (High Energy Collision Dissociation)	MS2	3.2412	60	56.0177	27244	20180611_QE2_HTSPAL_sand_AcOH_PE_2018-150_e6.raw	F6		3.31	0.0002464	0.000263		3.54593e+06	56.28
		FALSE	High	Sequest HT (A2)	Unambiguous	[R].ARFEELcADLFR.[S]	C7(Carbamidomethyl)	3	4	P10591; P22202; P10592	P10591; P22202; P09435; P10592	1	3	0.6066	0	1	1	509.585	1526.74	1526.74	-0.38	-0.0002	HCD (High Energy Collision Dissociation)	MS2	1.95974	60	56.9454	27740	20180611_QE2_HTSPAL_sand_AcOH_PE_2018-150_e6.raw	F6		3.05	0.0002464	0.0004646		3.54593e+06	56.28
		FALSE	High	Sequest HT (A2)	Unambiguous	[R].ARFEELcADLFR.[S]	C7(Carbamidomethyl)	3	4	P10591; P22202; P10592	P10591; P22202; P09435; P10592	1	3	0.6053	0	1	1	509.586	1526.74	1526.74	1.08	0.00055	HCD (High Energy Collision Dissociation)	MS2	4.62919	60	56.2039	27343	20180611_QE2_HTSPAL_sand_AcOH_PE_2018-150_e6.raw	F6		3.37	0.0003607	0.0005124		3.54593e+06	56.28
		FALSE	High	Sequest HT (A2)	Unambiguous	[R].ARFEELcADLFR.[S]	C7(Carbamidomethyl)	3	4	P10591; P22202; P10592	P10591; P22202; P09435; P10592	1	3	0.5966	0	1	1	509.585	1526.74	1526.74	-0.07	-4e-05	HCD (High Energy Collision Dissociation)	MS2	1.33497	60	56.5759	27542	20180611_QE2_HTSPAL_sand_AcOH_PE_2018-150_e6.raw	F6		3.52	0.0003607	0.001062		3.54593e+06	56.28
		FALSE	High	Sequest HT (A2)	Unambiguous	[R].ARFEELcADLFR.[S]	C7(Carbamidomethyl)	3	4	P10591; P22202; P10592	P10591; P22202; P09435; P10592	1	3	0.6313	0	1	1	509.586	1526.74	1526.74	1.21	0.00061	HCD (High Energy Collision Dissociation)	MS2	10.0968	60	55.8332	27146	20180611_QE2_HTSPAL_sand_AcOH_PE_2018-150_e6.raw	F6		3.2	0.0003607	0.001035		3.54593e+06	56.28
		FALSE	High	Sequest HT (A2)	Unambiguous	[R].ARFEELcADLFR.[S]	C7(Carbamidomethyl)	3	4	P10591; P22202; P10592	P10591; P22202; P09435; P10592	1	3	0.5758	0	1	1	509.586	1526.74	1526.74	0.18	9e-05	HCD (High Energy Collision Dissociation)	MS2	8.2309	60	57.1286	27838	20180611_QE2_HTSPAL_sand_AcOH_PE_2018-150_e6.raw	F6		3.3	0.0003607	0.0006232		3.54593e+06	56.28
		FALSE	High	Sequest HT (A2)	Unambiguous	[R].ARFEELcADLFR.[S]	C7(Carbamidomethyl)	3	4	P10591; P22202; P10592	P10591; P22202; P09435; P10592	1	3	0.5738	0	1	1	509.586	1526.74	1526.74	0.45	0.00023	HCD (High Energy Collision Dissociation)	MS2	19.5777	60	58.0566	28333	20180611_QE2_HTSPAL_sand_AcOH_PE_2018-150_e6.raw	F6		3.05	0.0003607	0.001029		3.54593e+06	56.28
		FALSE	High	Sequest HT (A2)	Unambiguous	[R].ARFEELcADLFR.[S]	C7(Carbamidomethyl)	3	4	P10591; P22202; P10592	P10591; P22202; P09435; P10592	1	3	0.6127	0	1	1	509.586	1526.74	1526.74	0.85	0.00043	HCD (High Energy Collision Dissociation)	MS2	16.3768	60	57.8707	28234	20180611_QE2_HTSPAL_sand_AcOH_PE_2018-150_e6.raw	F6		2.84	0.0003607	0.0005458		3.54593e+06	56.28
		FALSE	High	Sequest HT (A2)	Unambiguous	[R].ARFEELcADLFR.[S]	C7(Carbamidomethyl)	3	4	P10591; P22202; P10592	P10591; P22202; P09435; P10592	1	3	0.5793	0	1	1	509.586	1526.74	1526.74	1.6	0.00082	HCD (High Energy Collision Dissociation)	MS2	51.0087	60	55.2864	26856	20180611_QE2_HTSPAL_sand_AcOH_PE_2018-150_e6.raw	F6		3.09	0.0004807	0.001347		5337171	55.44
		FALSE	High	Sequest HT (A2)	Unambiguous	[R].ARFEELcADLFR.[S]	C7(Carbamidomethyl)	3	4	P10591; P22202; P10592	P10591; P22202; P09435; P10592	1	3	0.6148	0	1	1	509.587	1526.74	1526.74	1.92	0.00098	HCD (High Energy Collision Dissociation)	MS2	10.0999	60	58.4318	28533	20180611_QE2_HTSPAL_sand_AcOH_PE_2018-150_e6.raw	F6		2.7	0.0004807	0.001738		3.54593e+06	56.28
		FALSE	High	Sequest HT (A2)	Unambiguous	[R].ARFEELcADLFR.[S]	C7(Carbamidomethyl)	3	4	P10591; P22202; P10592	P10591; P22202; P09435; P10592	1	3	0.5603	0	1	1	509.586	1526.74	1526.74	0.82	0.00042	HCD (High Energy Collision Dissociation)	MS2	35.2949	60	59.3439	29019	20180611_QE2_HTSPAL_sand_AcOH_PE_2018-150_e6.raw	F6		2.57	0.0004807	0.001489		517563	59.03
		FALSE	High	Sequest HT (A2)	Unambiguous	[R].ARFEELcADLFR.[S]	C7(Carbamidomethyl)	3	4	P10591; P22202; P10592	P10591; P22202; P09435; P10592	1	3	0.5943	0	1	1	509.586	1526.74	1526.74	0.8	0.00041	HCD (High Energy Collision Dissociation)	MS2	9.03667	60	57.3162	27938	20180611_QE2_HTSPAL_sand_AcOH_PE_2018-150_e6.raw	F6		3.18	0.0007172	0.002666		3.54593e+06	56.28
		FALSE	High	Sequest HT (A2)	Unambiguous	[R].ARFEELcADLFR.[S]	C7(Carbamidomethyl)	3	4	P10591; P22202; P10592	P10591; P22202; P09435; P10592	1	3	0.5597	0	1	1	509.586	1526.74	1526.74	1.77	0.0009	HCD (High Energy Collision Dissociation)	MS2	57.0319	60	59.0998	28889	20180611_QE2_HTSPAL_sand_AcOH_PE_2018-150_e6.raw	F6		2.43	0.0007172	0.00299		517563	59.03
		FALSE	High	Sequest HT (A2)	Unambiguous	[R].ARFEELcADLFR.[S]	C7(Carbamidomethyl)	3	4	P10591; P22202; P10592	P10591; P22202; P09435; P10592	1	3	0.6	0	1	1	509.586	1526.74	1526.74	0.64	0.00033	HCD (High Energy Collision Dissociation)	MS2	10.6296	60	58.2471	28435	20180611_QE2_HTSPAL_sand_AcOH_PE_2018-150_e6.raw	F6		2.8	0.0007172	0.002512		3.54593e+06	56.28
		FALSE	High	Sequest HT (A2)	Unambiguous	[R].ARFEELcADLFR.[S]	C7(Carbamidomethyl)	3	4	P10591; P22202; P10592	P10591; P22202; P09435; P10592	1	3	0.5641	0	1	1	509.587	1526.75	1526.74	2.08	0.00106	HCD (High Energy Collision Dissociation)	MS2	76.3416	60	60.3327	29545	20180611_QE2_HTSPAL_sand_AcOH_PE_2018-150_e6.raw	F6		1.56	0.0007172	0.002455
		FALSE	High	Sequest HT (A2)	Unambiguous	[R].ARFEELcADLFR.[S]	C7(Carbamidomethyl)	3	4	P10591; P22202; P10592	P10591; P22202; P09435; P10592	1	3	0.5887	0	1	1	509.586	1526.74	1526.74	1.33	0.00068	HCD (High Energy Collision Dissociation)	MS2	51.6307	60	58.6415	28645	20180611_QE2_HTSPAL_sand_AcOH_PE_2018-150_e6.raw	F6		2.48	0.0007756	0.005071		3.54593e+06	56.28
		FALSE	High	Sequest HT (A2)	Unambiguous	[R].ARFEELcADLFR.[S]	C7(Carbamidomethyl)	3	4	P10591; P22202; P10592	P10591; P22202; P09435; P10592	1	3	0.5342	0	1	1	509.586	1526.74	1526.74	1.67	0.00085	HCD (High Energy Collision Dissociation)	MS2	21.0341	60	59.7348	29227	20180611_QE2_HTSPAL_sand_AcOH_PE_2018-150_e6.raw	F6		1.46	0.001006	0.006358
		FALSE	High	Sequest HT (A2)	Unambiguous	[R].ARFEELcADLFR.[S]	C7(Carbamidomethyl)	3	4	P10591; P22202; P10592	P10591; P22202; P09435; P10592	1	3	0.6161	0	1	1	509.586	1526.74	1526.74	0.59	0.0003	HCD (High Energy Collision Dissociation)	MS2	17.0963	60	59.5474	29127	20180611_QE2_HTSPAL_sand_AcOH_PE_2018-150_e6.raw	F6		2.24	0.001318	0.007825		517563	59.03
		FALSE	High	Sequest HT (A2)	Unambiguous	[R].ARFEELcADLFR.[S]	C7(Carbamidomethyl)	3	4	P10591; P22202; P10592	P10591; P22202; P09435; P10592	1	3	0.4257	0	1	1	509.586	1526.74	1526.74	1.88	0.00096	HCD (High Energy Collision Dissociation)	MS2	16.7815	60	60.7922	29789	20180611_QE2_HTSPAL_sand_AcOH_PE_2018-150_e6.raw	F6		1.48	0.002075	0.01605
	FALSE	High	[K].FELSGIPPAPR.[G]			0.000362252	0.000421147	3	4	23	P10591; P22202; P10592	P10591 [456-466]; P22202 [457-467]; P09435 [457-467]; P10592 [456-466]	0	1183.65	0	1.44762e+07	Shared	High	High	0.0003607	0.0008603	2.62	45.63	K.FELSGIPPAPR.G	[456-466]		Not Used
		Checked	Confidence	Identifying Node	PSM Ambiguity	Annotated Sequence	Modifications	# Protein Groups	# Proteins	Master Protein Accessions	Protein Accessions	# Missed Cleavages	Charge	DeltaScore	DeltaCn	Rank	Search Engine Rank	m/z [Da]	MH+ [Da]	Theo. MH+ [Da]	DeltaM [ppm]	Deltam/z [Da]	Activation Type	MS Order	Isolation Interference [%]	Ion Inject Time [ms]	RT [min]	First Scan	Spectrum File	File ID	Quan Info	XCorr	Percolator q-Value	Percolator PEP	ptmRS: Best Site Probabilities	Precursor Abundance	Apex RT [min]
		FALSE	High	Sequest HT (A2)	Unambiguous	[K].FELSGIPPAPR.[G]		3	4	P10591; P22202; P10592	P10591; P22202; P09435; P10592	0	2	0.5787	0	1	1	592.327	1183.65	1183.65	0.21	0.00013	HCD (High Energy Collision Dissociation)	MS2	33.0328	60	48.0173	22992	20180611_QE2_HTSPAL_sand_AcOH_PE_2018-150_e6.raw	F6		2.16	0.0002464	0.0004731		2.21725e+06	48.09
		FALSE	High	Sequest HT (A2)	Unambiguous	[K].FELSGIPPAPR.[G]		3	4	P10591; P22202; P10592	P10591; P22202; P09435; P10592	0	2	0.6026	0	1	1	592.326	1183.65	1183.65	-1.13	-0.00067	HCD (High Energy Collision Dissociation)	MS2	15.9568	60	46.7874	22342	20180611_QE2_HTSPAL_sand_AcOH_PE_2018-150_e6.raw	F6		2.29	0.0002464	0.0002631		7473495	45.63
		FALSE	High	Sequest HT (A2)	Unambiguous	[K].FELSGIPPAPR.[G]		3	4	P10591; P22202; P10592	P10591; P22202; P09435; P10592	0	2	0.5799	0	1	1	592.327	1183.65	1183.65	-0.46	-0.00027	HCD (High Energy Collision Dissociation)	MS2	15.7111	47.39	46.4115	22144	20180611_QE2_HTSPAL_sand_AcOH_PE_2018-150_e6.raw	F6		2.19	0.0002464	0.0003755		7473495	45.63
		FALSE	High	Sequest HT (A2)	Unambiguous	[K].FELSGIPPAPR.[G]		3	4	P10591; P22202; P10592	P10591; P22202; P09435; P10592	0	2	0.6102	0	1	1	592.328	1183.65	1183.65	1.22	0.00072	HCD (High Energy Collision Dissociation)	MS2	16.5567	60	46.5999	22243	20180611_QE2_HTSPAL_sand_AcOH_PE_2018-150_e6.raw	F6		2.36	0.0002464	0.0004588		7473495	45.63
		FALSE	High	Sequest HT (A2)	Unambiguous	[K].FELSGIPPAPR.[G]		3	4	P10591; P22202; P10592	P10591; P22202; P09435; P10592	0	2	0.6026	0	1	1	592.326	1183.65	1183.65	-1.37	-0.00081	HCD (High Energy Collision Dissociation)	MS2	24.0159	26.388	45.6671	21749	20180611_QE2_HTSPAL_sand_AcOH_PE_2018-150_e6.raw	F6		2.34	0.0003607	0.000674		7473495	45.63
		FALSE	High	Sequest HT (A2)	Unambiguous	[K].FELSGIPPAPR.[G]		3	4	P10591; P22202; P10592	P10591; P22202; P09435; P10592	0	2	0.5938	0	1	1	592.326	1183.64	1183.65	-2.53	-0.0015	HCD (High Energy Collision Dissociation)	MS2	46.2808	29.427	45.4859	21653	20180611_QE2_HTSPAL_sand_AcOH_PE_2018-150_e6.raw	F6		2.24	0.0003607	0.0007223		7473495	45.63
		FALSE	High	Sequest HT (A2)	Unambiguous	[K].FELSGIPPAPR.[G]		3	4	P10591; P22202; P10592	P10591; P22202; P09435; P10592	0	2	0.589	0	1	1	592.327	1183.65	1183.65	-0.89	-0.00053	HCD (High Energy Collision Dissociation)	MS2	22.3736	60	46.9744	22441	20180611_QE2_HTSPAL_sand_AcOH_PE_2018-150_e6.raw	F6		2.19	0.0003607	0.0007335		7473495	45.63
		FALSE	High	Sequest HT (A2)	Unambiguous	[K].FELSGIPPAPR.[G]		3	4	P10591; P22202; P10592	P10591; P22202; P09435; P10592	0	2	0.6	0	1	1	592.327	1183.65	1183.65	0.1	6e-05	HCD (High Energy Collision Dissociation)	MS2	22.1628	60	47.3471	22639	20180611_QE2_HTSPAL_sand_AcOH_PE_2018-150_e6.raw	F6		2.2	0.0003607	0.0006084		2.78142e+06	47.17
		FALSE	High	Sequest HT (A2)	Unambiguous	[K].FELSGIPPAPR.[G]		3	4	P10591; P22202; P10592	P10591; P22202; P09435; P10592	0	2	0.5815	0	1	1	592.327	1183.65	1183.65	-0.2	-0.00012	HCD (High Energy Collision Dissociation)	MS2	14.5363	30.825	46.0374	21945	20180611_QE2_HTSPAL_sand_AcOH_PE_2018-150_e6.raw	F6		2.27	0.0003607	0.0008874		7473495	45.63
		FALSE	High	Sequest HT (A2)	Unambiguous	[K].FELSGIPPAPR.[G]		3	4	P10591; P22202; P10592	P10591; P22202; P09435; P10592	0	2	0.5458	0	1	1	592.326	1183.64	1183.65	-1.72	-0.00102	HCD (High Energy Collision Dissociation)	MS2	13.601	38.693	46.2251	22045	20180611_QE2_HTSPAL_sand_AcOH_PE_2018-150_e6.raw	F6		2.62	0.0003607	0.0008603		7473495	45.63
		FALSE	High	Sequest HT (A2)	Unambiguous	[K].FELSGIPPAPR.[G]		3	4	P10591; P22202; P10592	P10591; P22202; P09435; P10592	0	2	0.586	0	1	1	592.328	1183.65	1183.65	0.85	0.0005	HCD (High Energy Collision Dissociation)	MS2	20.5861	60	47.5331	22737	20180611_QE2_HTSPAL_sand_AcOH_PE_2018-150_e6.raw	F6		2.15	0.0003607	0.0006206		2.78142e+06	47.17
		FALSE	High	Sequest HT (A2)	Unambiguous	[K].FELSGIPPAPR.[G]		3	4	P10591; P22202; P10592	P10591; P22202; P09435; P10592	0	2	0.5935	0	1	1	592.328	1183.65	1183.65	1.28	0.00076	HCD (High Energy Collision Dissociation)	MS2	24.6271	60	48.2038	23090	20180611_QE2_HTSPAL_sand_AcOH_PE_2018-150_e6.raw	F6		2.14	0.0003607	0.0009034		2.21725e+06	48.09
		FALSE	High	Sequest HT (A2)	Unambiguous	[K].FELSGIPPAPR.[G]		3	4	P10591; P22202; P10592	P10591; P22202; P09435; P10592	0	2	0.5913	0	1	1	592.328	1183.65	1183.65	2.12	0.00125	HCD (High Energy Collision Dissociation)	MS2	31.7247	60	47.7211	22836	20180611_QE2_HTSPAL_sand_AcOH_PE_2018-150_e6.raw	F6		2.08	0.0004807	0.001378		2.78142e+06	47.17
		FALSE	High	Sequest HT (A2)	Unambiguous	[K].FELSGIPPAPR.[G]		3	4	P10591; P22202; P10592	P10591; P22202; P09435; P10592	0	3	0.6316	0	1	1	395.219	1183.64	1183.65	-2.59	-0.00102	HCD (High Energy Collision Dissociation)	MS2	4.0981	60	46.1695	22016	20180611_QE2_HTSPAL_sand_AcOH_PE_2018-150_e6.raw	F6		1.71	0.0004807	0.001566		365784	45.65
		FALSE	High	Sequest HT (A2)	Unambiguous	[K].FELSGIPPAPR.[G]		3	4	P10591; P22202; P10592	P10591; P22202; P09435; P10592	0	2	0.5966	0	1	1	592.327	1183.65	1183.65	-0.84	-0.0005	HCD (High Energy Collision Dissociation)	MS2	13.8409	28.8	45.8509	21846	20180611_QE2_HTSPAL_sand_AcOH_PE_2018-150_e6.raw	F6		2.33	0.0004807	0.001849		7473495	45.63
		FALSE	High	Sequest HT (A2)	Unambiguous	[K].FELSGIPPAPR.[G]		3	4	P10591; P22202; P10592	P10591; P22202; P09435; P10592	0	2	0.6078	0	1	1	592.327	1183.65	1183.65	-0.97	-0.00057	HCD (High Energy Collision Dissociation)	MS2	16.5314	60	47.1606	22540	20180611_QE2_HTSPAL_sand_AcOH_PE_2018-150_e6.raw	F6		2.32	0.0006144	0.002135		2.78142e+06	47.17
		FALSE	High	Sequest HT (A2)	Unambiguous	[K].FELSGIPPAPR.[G]		3	4	P10591; P22202; P10592	P10591; P22202; P09435; P10592	0	3	0.6341	0	1	1	395.22	1183.65	1183.65	-1.02	-0.0004	HCD (High Energy Collision Dissociation)	MS2	16.3069	60	46.3701	22122	20180611_QE2_HTSPAL_sand_AcOH_PE_2018-150_e6.raw	F6		1.64	0.0007756	0.003291		233285	46.36
		FALSE	High	Sequest HT (A2)	Unambiguous	[K].FELSGIPPAPR.[G]		3	4	P10591; P22202; P10592	P10591; P22202; P09435; P10592	0	3	0.6735	0	1	1	395.221	1183.65	1183.65	0.09	4e-05	HCD (High Energy Collision Dissociation)	MS2	16.0649	60	45.9619	21906	20180611_QE2_HTSPAL_sand_AcOH_PE_2018-150_e6.raw	F6		1.96	0.0007756	0.004904		365784	45.65
		FALSE	High	Sequest HT (A2)	Unambiguous	[K].FELSGIPPAPR.[G]		3	4	P10591; P22202; P10592	P10591; P22202; P09435; P10592	0	2	0.4861	0	1	1	592.328	1183.65	1183.65	1.66	0.00098	HCD (High Energy Collision Dissociation)	MS2	49.458	60	50.5336	24323	20180611_QE2_HTSPAL_sand_AcOH_PE_2018-150_e6.raw	F6		1.44	0.0007756	0.004681		1.24477e+06	49.53
		FALSE	High	Sequest HT (A2)	Unambiguous	[K].FELSGIPPAPR.[G]		3	4	P10591; P22202; P10592	P10591; P22202; P09435; P10592	0	3	0.6772	0	1	1	395.22	1183.65	1183.65	-0.96	-0.00038	HCD (High Energy Collision Dissociation)	MS2	9.86959	60	46.7745	22336	20180611_QE2_HTSPAL_sand_AcOH_PE_2018-150_e6.raw	F6		1.58	0.0007756	0.004943		160235	46.88
		FALSE	High	Sequest HT (A2)	Unambiguous	[K].FELSGIPPAPR.[G]		3	4	P10591; P22202; P10592	P10591; P22202; P09435; P10592	0	3	0.7112	0	1	1	395.22	1183.65	1183.65	-1.63	-0.00064	HCD (High Energy Collision Dissociation)	MS2	18.9542	60	45.771	21804	20180611_QE2_HTSPAL_sand_AcOH_PE_2018-150_e6.raw	F6		1.87	0.000895	0.005696		365784	45.65
		FALSE	High	Sequest HT (A2)	Unambiguous	[K].FELSGIPPAPR.[G]		3	4	P10591; P22202; P10592	P10591; P22202; P09435; P10592	0	2	0.4779	0	1	1	592.327	1183.65	1183.65	0.47	0.00028	HCD (High Energy Collision Dissociation)	MS2	54.99	60	50.304	24202	20180611_QE2_HTSPAL_sand_AcOH_PE_2018-150_e6.raw	F6		1.36	0.001318	0.007213		1.24477e+06	49.53
		FALSE	High	Sequest HT (A2)	Unambiguous	[K].FELSGIPPAPR.[G]		3	4	P10591; P22202; P10592	P10591; P22202; P09435; P10592	0	3	0.5664	0	1	1	395.221	1183.65	1183.65	0.71	0.00028	HCD (High Energy Collision Dissociation)	MS2	28.4668	60	46.5564	22220	20180611_QE2_HTSPAL_sand_AcOH_PE_2018-150_e6.raw	F6		1.43	0.003234	0.02352		233285	46.36
	FALSE	High	[K].ETAESYLGAK.[V]			0.00250331	0.000421147	2	2	2	P10591; P10592	P10591 [127-136]; P10592 [127-136]	0	1068.52	0	50403188	Shared	High	High	0.0003607	0.0007413	2.13	24.64	K.ETAESYLGAK.V	[127-136]		Not Used
		Checked	Confidence	Identifying Node	PSM Ambiguity	Annotated Sequence	Modifications	# Protein Groups	# Proteins	Master Protein Accessions	Protein Accessions	# Missed Cleavages	Charge	DeltaScore	DeltaCn	Rank	Search Engine Rank	m/z [Da]	MH+ [Da]	Theo. MH+ [Da]	DeltaM [ppm]	Deltam/z [Da]	Activation Type	MS Order	Isolation Interference [%]	Ion Inject Time [ms]	RT [min]	First Scan	Spectrum File	File ID	Quan Info	XCorr	Percolator q-Value	Percolator PEP	ptmRS: Best Site Probabilities	Precursor Abundance	Apex RT [min]
		FALSE	High	Sequest HT (A2)	Unambiguous	[K].ETAESYLGAK.[V]		2	2	P10591; P10592	P10591; P10592	0	2	0.6056	0	1	1	534.765	1068.52	1068.52	1.45	0.00077	HCD (High Energy Collision Dissociation)	MS2	7.98167	43.69	24.4927	10782	20180611_QE2_HTSPAL_sand_AcOH_PE_2018-150_e6.raw	F6		2.13	0.0003607	0.0007413		50403188	24.64
		FALSE	High	Sequest HT (A2)	Unambiguous	[K].ETAESYLGAK.[V]		2	2	P10591; P10592	P10591; P10592	0	2	0.5593	0	1	1	534.764	1068.52	1068.52	0.66	0.00035	HCD (High Energy Collision Dissociation)	MS2	12.7206	3.315	24.6741	10878	20180611_QE2_HTSPAL_sand_AcOH_PE_2018-150_e6.raw	F6		1.77	0.0003607	0.0009566		50403188	24.64
	FALSE	High	[R].FEELCADLFR.[S]	1xCarbamidomethyl [C5]		0.00020622	0.000421147	3	4	5	P10591; P22202; P10592	P10591 [299-308]; P22202 [300-309]; P09435 [300-309]; P10592 [299-308]	0	1299.6	0	1.45701e+07	Shared	High	High	0.0003607	0.0005569	2.63	58.41	R.FEELCADLFR.S	[299-308]		Not Used
		Checked	Confidence	Identifying Node	PSM Ambiguity	Annotated Sequence	Modifications	# Protein Groups	# Proteins	Master Protein Accessions	Protein Accessions	# Missed Cleavages	Charge	DeltaScore	DeltaCn	Rank	Search Engine Rank	m/z [Da]	MH+ [Da]	Theo. MH+ [Da]	DeltaM [ppm]	Deltam/z [Da]	Activation Type	MS Order	Isolation Interference [%]	Ion Inject Time [ms]	RT [min]	First Scan	Spectrum File	File ID	Quan Info	XCorr	Percolator q-Value	Percolator PEP	ptmRS: Best Site Probabilities	Precursor Abundance	Apex RT [min]
		FALSE	High	Sequest HT (A2)	Unambiguous	[R].FEELcADLFR.[S]	C5(Carbamidomethyl)	3	4	P10591; P22202; P10592	P10591; P22202; P09435; P10592	0	2	0.6915	0	1	1	650.307	1299.61	1299.6	1.89	0.00123	HCD (High Energy Collision Dissociation)	MS2	25.5706	60	58.169	28394	20180611_QE2_HTSPAL_sand_AcOH_PE_2018-150_e6.raw	F6		2.01	0.0002464	0.0002046		14410885	58.41
		FALSE	High	Sequest HT (A2)	Unambiguous	[R].FEELcADLFR.[S]	C5(Carbamidomethyl)	3	4	P10591; P22202; P10592	P10591; P22202; P09435; P10592	0	2	0.7992	0	1	1	650.306	1299.61	1299.6	0.99	0.00064	HCD (High Energy Collision Dissociation)	MS2	17.5675	60	58.7196	28686	20180611_QE2_HTSPAL_sand_AcOH_PE_2018-150_e6.raw	F6		2.39	0.0002464	0.0002421		14410885	58.41
		FALSE	High	Sequest HT (A2)	Unambiguous	[R].FEELcADLFR.[S]	C5(Carbamidomethyl)	3	4	P10591; P22202; P10592	P10591; P22202; P09435; P10592	0	2	0.6838	0	1	1	650.306	1299.6	1299.6	0.79	0.00052	HCD (High Energy Collision Dissociation)	MS2	8.51106	36.299	58.532	28586	20180611_QE2_HTSPAL_sand_AcOH_PE_2018-150_e6.raw	F6		2.34	0.0002464	0.0002312		14410885	58.41
		FALSE	High	Sequest HT (A2)	Unambiguous	[R].FEELcADLFR.[S]	C5(Carbamidomethyl)	3	4	P10591; P22202; P10592	P10591; P22202; P09435; P10592	0	2	0.7148	0	1	1	650.306	1299.61	1299.6	1.06	0.00069	HCD (High Energy Collision Dissociation)	MS2	4.4192	30.263	58.3456	28487	20180611_QE2_HTSPAL_sand_AcOH_PE_2018-150_e6.raw	F6		2.63	0.0003607	0.0005569		14410885	58.41
		FALSE	High	Sequest HT (A2)	Unambiguous	[R].FEELcADLFR.[S]	C5(Carbamidomethyl)	3	4	P10591; P22202; P10592	P10591; P22202; P09435; P10592	0	3	0.7166	0	1	1	433.874	1299.61	1299.6	1.69	0.00073	HCD (High Energy Collision Dissociation)	MS2	40.0561	60	58.3695	28500	20180611_QE2_HTSPAL_sand_AcOH_PE_2018-150_e6.raw	F6		1.87	0.0004807	0.001441		159258	58.42
	FALSE	High	[R].GVPQIEVTFDVDSNGILNVSAVEK.[G]			0.00147921	0.000421147	2	2	14	P10591; P10592	P10591 [467-490]; P10592 [467-490]	0	2530.3	0	2.38655e+06	Shared	High	High	0.0004807	0.001524	2.03	79.3	R.GVPQIEVTFDVDSNGILNVSAVEK.G	[467-490]		Not Used
		Checked	Confidence	Identifying Node	PSM Ambiguity	Annotated Sequence	Modifications	# Protein Groups	# Proteins	Master Protein Accessions	Protein Accessions	# Missed Cleavages	Charge	DeltaScore	DeltaCn	Rank	Search Engine Rank	m/z [Da]	MH+ [Da]	Theo. MH+ [Da]	DeltaM [ppm]	Deltam/z [Da]	Activation Type	MS Order	Isolation Interference [%]	Ion Inject Time [ms]	RT [min]	First Scan	Spectrum File	File ID	Quan Info	XCorr	Percolator q-Value	Percolator PEP	ptmRS: Best Site Probabilities	Precursor Abundance	Apex RT [min]
		FALSE	High	Sequest HT (A2)	Unambiguous	[R].GVPQIEVTFDVDSNGILNVSAVEK.[G]		2	2	P10591; P10592	P10591; P10592	0	3	0.4431	0	1	1	844.105	2530.3	2530.3	-0.86	-0.00073	HCD (High Energy Collision Dissociation)	MS2	62.2629	60	79.2945	39534	20180611_QE2_HTSPAL_sand_AcOH_PE_2018-150_e6.raw	F6		1.67	0.0003607	0.0008734		829417	79.3
		FALSE	High	Sequest HT (A2)	Unambiguous	[R].GVPQIEVTFDVDSNGILNVSAVEK.[G]		2	2	P10591; P10592	P10591; P10592	0	3	0.5361	0	1	1	844.105	2530.3	2530.3	-1.05	-0.00089	HCD (High Energy Collision Dissociation)	MS2	60.0211	60	79.4737	39627	20180611_QE2_HTSPAL_sand_AcOH_PE_2018-150_e6.raw	F6		1.66	0.0003607	0.0005377		829417	79.3
		FALSE	High	Sequest HT (A2)	Unambiguous	[R].GVPQIEVTFDVDSNGILNVSAVEK.[G]		2	2	P10591; P10592	P10591; P10592	0	3	0.5074	0	1	1	844.108	2530.31	2530.3	1.92	0.00162	HCD (High Energy Collision Dissociation)	MS2	29.0108	60	81.8347	40863	20180611_QE2_HTSPAL_sand_AcOH_PE_2018-150_e6.raw	F6		1.36	0.0003607	0.000597		520910	81.84
		FALSE	High	Sequest HT (A2)	Unambiguous	[R].GVPQIEVTFDVDSNGILNVSAVEK.[G]		2	2	P10591; P10592	P10591; P10592	0	3	0.6305	0	1	1	844.108	2530.31	2530.3	2.72	0.00229	HCD (High Energy Collision Dissociation)	MS2	37.5419	60	80.5228	40177	20180611_QE2_HTSPAL_sand_AcOH_PE_2018-150_e6.raw	F6		2.03	0.0004807	0.001524
		FALSE	High	Sequest HT (A2)	Unambiguous	[R].GVPQIEVTFDVDSNGILNVSAVEK.[G]		2	2	P10591; P10592	P10591; P10592	0	3	0.3019	0	1	1	844.106	2530.3	2530.3	-0.52	-0.00044	HCD (High Energy Collision Dissociation)	MS2	73.0221	60	78.8423	39303	20180611_QE2_HTSPAL_sand_AcOH_PE_2018-150_e6.raw	F6		1.06	0.0004807	0.001366		829417	79.3
		FALSE	High	Sequest HT (A2)	Unambiguous	[R].GVPQIEVTFDVDSNGILNVSAVEK.[G]		2	2	P10591; P10592	P10591; P10592	0	3	0.5174	0	1	1	844.108	2530.31	2530.3	2.44	0.00206	HCD (High Energy Collision Dissociation)	MS2	23.8922	60	82.192	41049	20180611_QE2_HTSPAL_sand_AcOH_PE_2018-150_e6.raw	F6		1.72	0.0007756	0.005205		520910	81.84
		FALSE	High	Sequest HT (A2)	Unambiguous	[R].GVPQIEVTFDVDSNGILNVSAVEK.[G]		2	2	P10591; P10592	P10591; P10592	0	3	0.5473	0	1	1	844.108	2530.31	2530.3	2.49	0.0021	HCD (High Energy Collision Dissociation)	MS2	35.7503	60	85.723	42885	20180611_QE2_HTSPAL_sand_AcOH_PE_2018-150_e6.raw	F6		1.48	0.0007756	0.005112
		FALSE	High	Sequest HT (A2)	Unambiguous	[R].GVPQIEVTFDVDSNGILNVSAVEK.[G]		2	2	P10591; P10592	P10591; P10592	0	3	0.6207	0	1	1	844.105	2530.3	2530.3	-1.66	-0.0014	HCD (High Energy Collision Dissociation)	MS2	29.5643	60	83.8959	41935	20180611_QE2_HTSPAL_sand_AcOH_PE_2018-150_e6.raw	F6		1.16	0.001244	0.006791		406163	83.82
		FALSE	High	Sequest HT (A2)	Unambiguous	[R].GVPQIEVTFDVDSNGILNVSAVEK.[G]		2	2	P10591; P10592	P10591; P10592	0	3	0.5467	0	1	1	844.108	2530.31	2530.3	2.76	0.00233	HCD (High Energy Collision Dissociation)	MS2	27.0904	60	86.1736	43121	20180611_QE2_HTSPAL_sand_AcOH_PE_2018-150_e6.raw	F6		1.5	0.001791	0.01353
		FALSE	High	Sequest HT (A2)	Unambiguous	[R].GVPQIEVTFDVDSNGILNVSAVEK.[G]		2	2	P10591; P10592	P10591; P10592	0	3	0.4317	0	1	1	844.105	2530.3	2530.3	-0.86	-0.00073	HCD (High Energy Collision Dissociation)	MS2	56.1294	60	79.0369	39400	20180611_QE2_HTSPAL_sand_AcOH_PE_2018-150_e6.raw	F6		1.39	0.001888	0.01434		829417	79.3
		FALSE	High	Sequest HT (A2)	Unambiguous	[R].GVPQIEVTFDVDSNGILNVSAVEK.[G]		2	2	P10591; P10592	P10591; P10592	0	4	0.2449	0	1	1	633.333	2530.31	2530.3	2.02	0.00128	HCD (High Energy Collision Dissociation)	MS2	25.3564	60	79.2607	39517	20180611_QE2_HTSPAL_sand_AcOH_PE_2018-150_e6.raw	F6		0.49	0.002653	0.01951		95008.2	79.31
		FALSE	High	Sequest HT (A2)	Unambiguous	[R].GVPQIEVTFDVDSNGILNVSAVEK.[G]		2	2	P10591; P10592	P10591; P10592	0	3	0.6284	0	1	1	844.112	2530.32	2530.3	6.55	0.00552	HCD (High Energy Collision Dissociation)	MS2	23.0952	60	104.337	52408	20180611_QE2_HTSPAL_sand_AcOH_PE_2018-150_e6.raw	F6		1.83	0.002749	0.02142		535048	104.27
		FALSE	High	Sequest HT (A2)	Unambiguous	[R].GVPQIEVTFDVDSNGILNVSAVEK.[G]		2	2	P10591; P10592	P10591; P10592	0	3	0.4341	0	1	1	844.107	2530.31	2530.3	0.95	0.0008	HCD (High Energy Collision Dissociation)	MS2	19.8433	60	86.4195	43249	20180611_QE2_HTSPAL_sand_AcOH_PE_2018-150_e6.raw	F6		1.29	0.005612	0.05135
		FALSE	High	Sequest HT (A2)	Unambiguous	[R].GVPQIEVTFDVDSNGILNVSAVEK.[G]		2	2	P10591; P10592	P10591; P10592	0	3	0.6169	0	1	1	844.112	2530.32	2530.3	7.62	0.00643	HCD (High Energy Collision Dissociation)	MS2	38.8438	60	104.151	52311	20180611_QE2_HTSPAL_sand_AcOH_PE_2018-150_e6.raw	F6		1.54	0.008231	0.08772		535048	104.27
	FALSE	High	[K].ELQDIANPIMSK.[L]	1xOxidation [M10(100)]		0.0006076	0.000421147	1	1	2	P10591	P10591 [593-604]	0	1374.69	0	2.43262e+06		High	High	0.0002464	0.0003362	2.71	37.75	K.ELQDIANPIMSK.L	[593-604]		Used
		Checked	Confidence	Identifying Node	PSM Ambiguity	Annotated Sequence	Modifications	# Protein Groups	# Proteins	Master Protein Accessions	Protein Accessions	# Missed Cleavages	Charge	DeltaScore	DeltaCn	Rank	Search Engine Rank	m/z [Da]	MH+ [Da]	Theo. MH+ [Da]	DeltaM [ppm]	Deltam/z [Da]	Activation Type	MS Order	Isolation Interference [%]	Ion Inject Time [ms]	RT [min]	First Scan	Spectrum File	File ID	Quan Info	XCorr	Percolator q-Value	Percolator PEP	ptmRS: Best Site Probabilities	Precursor Abundance	Apex RT [min]
		FALSE	High	Sequest HT (A2)	Unambiguous	[K].ELQDIANPImSK.[L]	M10(Oxidation)	1	1	P10591	P10591	0	2	0.2022	0	1	1	687.85	1374.69	1374.69	-0.44	-0.0003	HCD (High Energy Collision Dissociation)	MS2	14.3762	60	37.6929	17550	20180611_QE2_HTSPAL_sand_AcOH_PE_2018-150_e6.raw	F6		2.67	0.0002464	0.0004031	M10(Oxidation): 100	2.43262e+06	37.75
		FALSE	High	Sequest HT (A2)	Unambiguous	[K].ELQDIANPImSK.[L]	M10(Oxidation)	1	1	P10591	P10591	0	2	0.1624	0	1	1	687.85	1374.69	1374.69	-0.29	-0.0002	HCD (High Energy Collision Dissociation)	MS2	24.8207	60	37.8823	17650	20180611_QE2_HTSPAL_sand_AcOH_PE_2018-150_e6.raw	F6		2.71	0.0002464	0.0003362	M10(Oxidation): 100	2.43262e+06	37.75
	FALSE	High	[R].VDIIANDQGNR.[T]			0.000229186	0.000421147	2	2	5	P10591; P10592	P10591 [24-34]; P10592 [24-34]	0	1214.61	0	1.30862e+07	Shared	High	High	0.0002464	0.000214	2.6	22.34	R.VDIIANDQGNR.T	[24-34]		Not Used
		Checked	Confidence	Identifying Node	PSM Ambiguity	Annotated Sequence	Modifications	# Protein Groups	# Proteins	Master Protein Accessions	Protein Accessions	# Missed Cleavages	Charge	DeltaScore	DeltaCn	Rank	Search Engine Rank	m/z [Da]	MH+ [Da]	Theo. MH+ [Da]	DeltaM [ppm]	Deltam/z [Da]	Activation Type	MS Order	Isolation Interference [%]	Ion Inject Time [ms]	RT [min]	First Scan	Spectrum File	File ID	Quan Info	XCorr	Percolator q-Value	Percolator PEP	ptmRS: Best Site Probabilities	Precursor Abundance	Apex RT [min]
		FALSE	High	Sequest HT (A2)	Unambiguous	[R].VDIIANDQGNR.[T]		2	2	P10591; P10592	P10591; P10592	0	2	0.5423	0	1	1	607.81	1214.61	1214.61	-0.19	-0.00012	HCD (High Energy Collision Dissociation)	MS2	2.07636	17.086	22.3722	9680	20180611_QE2_HTSPAL_sand_AcOH_PE_2018-150_e6.raw	F6		2.6	0.0002464	0.000214		12520398	22.34
		FALSE	High	Sequest HT (A2)	Unambiguous	[R].VDIIANDQGNR.[T]		2	2	P10591; P10592	P10591; P10592	0	2	0.5773	0	1	1	607.809	1214.61	1214.61	-1	-0.00061	HCD (High Energy Collision Dissociation)	MS2	27.6166	60	22.1947	9588	20180611_QE2_HTSPAL_sand_AcOH_PE_2018-150_e6.raw	F6		1.94	0.0002464	0.0002747		12520398	22.34
		FALSE	High	Sequest HT (A2)	Unambiguous	[R].VDIIANDQGNR.[T]		2	2	P10591; P10592	P10591; P10592	0	2	0.5726	0	1	1	607.811	1214.61	1214.61	1.42	0.00087	HCD (High Energy Collision Dissociation)	MS2	33.4915	60	22.5587	9778	20180611_QE2_HTSPAL_sand_AcOH_PE_2018-150_e6.raw	F6		1.24	0.0003607	0.0008286		12520398	22.34
		FALSE	High	Sequest HT (A2)	Unambiguous	[R].VDIIANDQGNR.[T]		2	2	P10591; P10592	P10591; P10592	0	3	0.4845	0	1	1	405.542	1214.61	1214.61	-1.94	-0.00079	HCD (High Energy Collision Dissociation)	MS2	68.3755	60	22.2994	9644	20180611_QE2_HTSPAL_sand_AcOH_PE_2018-150_e6.raw	F6		1.94	0.0006144	0.002086		565777	22.34
		FALSE	High	Sequest HT (A2)	Unambiguous	[R].VDIIANDQGNR.[T]		2	2	P10591; P10592	P10591; P10592	0	2	0.375	0	1	1	607.812	1214.62	1214.61	3.14	0.00191	HCD (High Energy Collision Dissociation)	MS2	54.2713	60	22.7457	9875	20180611_QE2_HTSPAL_sand_AcOH_PE_2018-150_e6.raw	F6		0.48	0.008991	0.1052		12520398	22.34
	FALSE	High	[K].NTISEAGDK.[L]			0.0117962	0.00133445	2	2	3	P10591; P10592	P10591 [548-556]; P10592 [548-556]	0	934.448	0	3.86758e+06	Shared	High	High	0.0007756	0.004518	2.25	8.85	K.NTISEAGDK.L	[548-556]		Not Used
		Checked	Confidence	Identifying Node	PSM Ambiguity	Annotated Sequence	Modifications	# Protein Groups	# Proteins	Master Protein Accessions	Protein Accessions	# Missed Cleavages	Charge	DeltaScore	DeltaCn	Rank	Search Engine Rank	m/z [Da]	MH+ [Da]	Theo. MH+ [Da]	DeltaM [ppm]	Deltam/z [Da]	Activation Type	MS Order	Isolation Interference [%]	Ion Inject Time [ms]	RT [min]	First Scan	Spectrum File	File ID	Quan Info	XCorr	Percolator q-Value	Percolator PEP	ptmRS: Best Site Probabilities	Precursor Abundance	Apex RT [min]
		FALSE	High	Sequest HT (A2)	Unambiguous	[K].NTISEAGDK.[L]		2	2	P10591; P10592	P10591; P10592	0	2	0.5907	0	1	1	467.726	934.445	934.448	-3.26	-0.00153	HCD (High Energy Collision Dissociation)	MS2	43.9311	60	8.7489	3055	20180611_QE2_HTSPAL_sand_AcOH_PE_2018-150_e6.raw	F6		2.15	0.0007172	0.002498		3.86758e+06	8.85
		FALSE	High	Sequest HT (A2)	Unambiguous	[K].NTISEAGDK.[L]		2	2	P10591; P10592	P10591; P10592	0	2	0.5378	0	1	1	467.726	934.445	934.448	-3.13	-0.00146	HCD (High Energy Collision Dissociation)	MS2	9.68642	60	8.9213	3116	20180611_QE2_HTSPAL_sand_AcOH_PE_2018-150_e6.raw	F6		2.25	0.0007756	0.004518		3.86758e+06	8.85
		FALSE	High	Sequest HT (A2)	Unambiguous	[K].NTISEAGDK.[L]		2	2	P10591; P10592	P10591; P10592	0	2	0.5185	0	1	1	467.726	934.445	934.448	-2.6	-0.00121	HCD (High Energy Collision Dissociation)	MS2	28.6022	60	9.0953	3185	20180611_QE2_HTSPAL_sand_AcOH_PE_2018-150_e6.raw	F6		1.08	0.001401	0.00918		3.86758e+06	8.85
	FALSE	High	[R].STLDPVEK.[V]			0.0342347	0.00247397	2	2	2	P10591; P10592	P10591 [309-316]; P10592 [309-316]	0	888.467	0	32463688	Shared	High	High	0.001318	0.007979	1.96	17.91	R.STLDPVEK.V	[309-316]		Not Used
		Checked	Confidence	Identifying Node	PSM Ambiguity	Annotated Sequence	Modifications	# Protein Groups	# Proteins	Master Protein Accessions	Protein Accessions	# Missed Cleavages	Charge	DeltaScore	DeltaCn	Rank	Search Engine Rank	m/z [Da]	MH+ [Da]	Theo. MH+ [Da]	DeltaM [ppm]	Deltam/z [Da]	Activation Type	MS Order	Isolation Interference [%]	Ion Inject Time [ms]	RT [min]	First Scan	Spectrum File	File ID	Quan Info	XCorr	Percolator q-Value	Percolator PEP	ptmRS: Best Site Probabilities	Precursor Abundance	Apex RT [min]
		FALSE	High	Sequest HT (A2)	Unambiguous	[R].STLDPVEK.[V]		2	2	P10591; P10592	P10591; P10592	0	2	0.648	0	1	1	444.738	888.468	888.467	1.27	0.00056	HCD (High Energy Collision Dissociation)	MS2	20.2634	8.948	17.822	7358	20180611_QE2_HTSPAL_sand_AcOH_PE_2018-150_e6.raw	F6		1.96	0.001318	0.007979		32463688	17.91
		FALSE	High	Sequest HT (A2)	Unambiguous	[R].STLDPVEK.[V]		2	2	P10591; P10592	P10591; P10592	0	2	0.6871	0	1	1	444.737	888.467	888.467	-0.79	-0.00035	HCD (High Energy Collision Dissociation)	MS2	28.1153	8.611	18.0164	7458	20180611_QE2_HTSPAL_sand_AcOH_PE_2018-150_e6.raw	F6		1.63	0.001401	0.008614		32463688	17.91
	FALSE	High	[K].LEQADKDTVTK.[K]			0.0326466	0.00247397	1	1	1	P10591	P10591 [557-567]	1	1247.65	0	1.51948e+06		High	High	0.001318	0.007483	0.95	9.48	K.LEQADKDTVTK.K	[557-567]		Used
		Checked	Confidence	Identifying Node	PSM Ambiguity	Annotated Sequence	Modifications	# Protein Groups	# Proteins	Master Protein Accessions	Protein Accessions	# Missed Cleavages	Charge	DeltaScore	DeltaCn	Rank	Search Engine Rank	m/z [Da]	MH+ [Da]	Theo. MH+ [Da]	DeltaM [ppm]	Deltam/z [Da]	Activation Type	MS Order	Isolation Interference [%]	Ion Inject Time [ms]	RT [min]	First Scan	Spectrum File	File ID	Quan Info	XCorr	Percolator q-Value	Percolator PEP	ptmRS: Best Site Probabilities	Precursor Abundance	Apex RT [min]
		FALSE	High	Sequest HT (A2)	Unambiguous	[K].LEQADKDTVTK.[K]		1	1	P10591	P10591	1	3	0.0632	0	1	1	416.554	1247.65	1247.65	-0.52	-0.00022	HCD (High Energy Collision Dissociation)	MS2	83.3949	60	9.43	3320	20180611_QE2_HTSPAL_sand_AcOH_PE_2018-150_e6.raw	F6		0.95	0.001318	0.007483		1.51948e+06	9.48
	FALSE	High	[K].ITITNDK.[G]			0.0491238	0.00282197	3	4	2	P10591; P22202; P10592	P10591 [498-504]; P22202 [499-505]; P09435 [499-505]; P10592 [498-504]	0	804.446	0	28411426	Shared	High	High	0.004912	0.04728	1.74	13.16	K.ITITNDK.G	[498-504]		Not Used
		Checked	Confidence	Identifying Node	PSM Ambiguity	Annotated Sequence	Modifications	# Protein Groups	# Proteins	Master Protein Accessions	Protein Accessions	# Missed Cleavages	Charge	DeltaScore	DeltaCn	Rank	Search Engine Rank	m/z [Da]	MH+ [Da]	Theo. MH+ [Da]	DeltaM [ppm]	Deltam/z [Da]	Activation Type	MS Order	Isolation Interference [%]	Ion Inject Time [ms]	RT [min]	First Scan	Spectrum File	File ID	Quan Info	XCorr	Percolator q-Value	Percolator PEP	ptmRS: Best Site Probabilities	Precursor Abundance	Apex RT [min]
		FALSE	High	Sequest HT (A2)	Unambiguous	[K].ITITNDK.[G]		3	4	P10591; P22202; P10592	P10591; P22202; P09435; P10592	0	2	0.2934	0	1	1	402.726	804.445	804.446	-1.1	-0.00044	HCD (High Energy Collision Dissociation)	MS2	47.6195	55.666	13.0176	4960	20180611_QE2_HTSPAL_sand_AcOH_PE_2018-150_e6.raw	F6		1.67	0.001579	0.01266		28411426	13.16
		FALSE	High	Sequest HT (A2)	Unambiguous	[K].ITITNDK.[G]		3	4	P10591; P22202; P10592	P10591; P22202; P09435; P10592	0	2	0.408	0	1	1	402.726	804.446	804.446	-0.57	-0.00023	HCD (High Energy Collision Dissociation)	MS2	5.8114	6.638	13.2006	5052	20180611_QE2_HTSPAL_sand_AcOH_PE_2018-150_e6.raw	F6		1.74	0.004912	0.04728		28411426	13.16
	FALSE	High	[K].DLSTNQR.[A]			0.0505939	0.0033046	2	2	1	P10591; P10592	P10591 [249-255]; P10592 [249-255]	0	833.411	0	10200311	Shared	High	High	0.001791	0.01315	1.48	8.89	K.DLSTNQR.A	[249-255]		Not Used
		Checked	Confidence	Identifying Node	PSM Ambiguity	Annotated Sequence	Modifications	# Protein Groups	# Proteins	Master Protein Accessions	Protein Accessions	# Missed Cleavages	Charge	DeltaScore	DeltaCn	Rank	Search Engine Rank	m/z [Da]	MH+ [Da]	Theo. MH+ [Da]	DeltaM [ppm]	Deltam/z [Da]	Activation Type	MS Order	Isolation Interference [%]	Ion Inject Time [ms]	RT [min]	First Scan	Spectrum File	File ID	Quan Info	XCorr	Percolator q-Value	Percolator PEP	ptmRS: Best Site Probabilities	Precursor Abundance	Apex RT [min]
		FALSE	High	Sequest HT (A2)	Unambiguous	[K].DLSTNQR.[A]		2	2	P10591; P10592	P10591; P10592	0	2	0.6014	0	1	1	417.209	833.41	833.411	-0.95	-0.0004	HCD (High Energy Collision Dissociation)	MS2	47.8115	60	9.3163	3274	20180611_QE2_HTSPAL_sand_AcOH_PE_2018-150_e6.raw	F6		1.48	0.001791	0.01315		10200311	8.89
	FALSE	High	[K].MVAEAEK.[F]			0.0542993	0.00353211	3	3	2	P10591; P22202; P10592	P10591 [515-521]; P22202 [516-522]; P10592 [515-521]	0	777.381	0	19035492	Shared	High	High	0.003373	0.02715	1.87	8.56	K.MVAEAEK.F	[515-521]		Not Used
		Checked	Confidence	Identifying Node	PSM Ambiguity	Annotated Sequence	Modifications	# Protein Groups	# Proteins	Master Protein Accessions	Protein Accessions	# Missed Cleavages	Charge	DeltaScore	DeltaCn	Rank	Search Engine Rank	m/z [Da]	MH+ [Da]	Theo. MH+ [Da]	DeltaM [ppm]	Deltam/z [Da]	Activation Type	MS Order	Isolation Interference [%]	Ion Inject Time [ms]	RT [min]	First Scan	Spectrum File	File ID	Quan Info	XCorr	Percolator q-Value	Percolator PEP	ptmRS: Best Site Probabilities	Precursor Abundance	Apex RT [min]
		FALSE	High	Sequest HT (A2)	Unambiguous	[K].MVAEAEK.[F]		3	3	P10591; P22202; P10592	P10591; P22202; P10592	0	2	0.1802	0	1	1	389.194	777.381	777.381	-0.44	-0.00017	HCD (High Energy Collision Dissociation)	MS2	34.6685	60	8.7105	3035	20180611_QE2_HTSPAL_sand_AcOH_PE_2018-150_e6.raw	F6		1.72	0.001888	0.01448		19035492	8.56
		FALSE	High	Sequest HT (A2)	Unambiguous	[K].MVAEAEK.[F]		3	3	P10591; P22202; P10592	P10591; P22202; P10592	0	2	0.4225	0	1	1	389.194	777.38	777.381	-1.55	-0.0006	HCD (High Energy Collision Dissociation)	MS2	35.8211	60	8.4925	2933	20180611_QE2_HTSPAL_sand_AcOH_PE_2018-150_e6.raw	F6		1.87	0.003373	0.02715		19035492	8.56
	FALSE	High	[R].NSTIPTK.[K]			0.0807954	0.00613408	3	4	2	P10591; P22202; P10592	P10591 [414-420]; P22202 [415-421]; P09435 [415-421]; P10592 [414-420]	0	760.42	0	10486403	Shared	High	High	0.003373	0.02641	2.06	9.41	R.NSTIPTK.K	[414-420]		Not Used
		Checked	Confidence	Identifying Node	PSM Ambiguity	Annotated Sequence	Modifications	# Protein Groups	# Proteins	Master Protein Accessions	Protein Accessions	# Missed Cleavages	Charge	DeltaScore	DeltaCn	Rank	Search Engine Rank	m/z [Da]	MH+ [Da]	Theo. MH+ [Da]	DeltaM [ppm]	Deltam/z [Da]	Activation Type	MS Order	Isolation Interference [%]	Ion Inject Time [ms]	RT [min]	First Scan	Spectrum File	File ID	Quan Info	XCorr	Percolator q-Value	Percolator PEP	ptmRS: Best Site Probabilities	Precursor Abundance	Apex RT [min]
		FALSE	High	Sequest HT (A2)	Unambiguous	[R].NSTIPTK.[K]		3	4	P10591; P22202; P10592	P10591; P22202; P09435; P10592	0	2	0.4837	0	1	1	380.714	760.42	760.42	0.05	2e-05	HCD (High Energy Collision Dissociation)	MS2	45.1592	38.543	9.3191	3276	20180611_QE2_HTSPAL_sand_AcOH_PE_2018-150_e6.raw	F6		1.84	0.003316	0.02507		10486403	9.41
		FALSE	High	Sequest HT (A2)	Unambiguous	[R].NSTIPTK.[K]		3	4	P10591; P22202; P10592	P10591; P22202; P09435; P10592	0	2	0.5049	0	1	1	380.714	760.42	760.42	0.3	0.00011	HCD (High Energy Collision Dissociation)	MS2	26.1954	22.705	9.4967	3348	20180611_QE2_HTSPAL_sand_AcOH_PE_2018-150_e6.raw	F6		2.06	0.003373	0.02641		10486403	9.41
	FALSE	High	[K].DNNLLGK.[F]			0.079864	0.00613408	4	5	4	P10591; P16474; P22202; P10592	P10591 [449-455]; P16474 [495-501]; P22202 [450-456]; P09435 [450-456]; P10592 [449-455]	0	773.415	0	20846062	Shared	High	High	0.008451	0.08912	2.27	18.13	K.DNNLLGK.F	[449-455]		Not Used
		Checked	Confidence	Identifying Node	PSM Ambiguity	Annotated Sequence	Modifications	# Protein Groups	# Proteins	Master Protein Accessions	Protein Accessions	# Missed Cleavages	Charge	DeltaScore	DeltaCn	Rank	Search Engine Rank	m/z [Da]	MH+ [Da]	Theo. MH+ [Da]	DeltaM [ppm]	Deltam/z [Da]	Activation Type	MS Order	Isolation Interference [%]	Ion Inject Time [ms]	RT [min]	First Scan	Spectrum File	File ID	Quan Info	XCorr	Percolator q-Value	Percolator PEP	ptmRS: Best Site Probabilities	Precursor Abundance	Apex RT [min]
		FALSE	High	Sequest HT (A2)	Unambiguous	[K].DNNLLGK.[F]		4	5	P10591; P16474; P22202; P10592	P10591; P16474; P22202; P09435; P10592	0	2	0.6711	0	1	1	387.212	773.416	773.415	1.36	0.00053	HCD (High Energy Collision Dissociation)	MS2	57.0653	60	19.0247	7968	20180611_QE2_HTSPAL_sand_AcOH_PE_2018-150_e6.raw	F6		1.52	0.003316	0.02477		20846062	18.13
		FALSE	High	Sequest HT (A2)	Unambiguous	[K].DNNLLGK.[F]		4	5	P10591; P16474; P22202; P10592	P10591; P16474; P22202; P09435; P10592	0	2	0.6021	0	1	1	387.211	773.415	773.415	-0.45	-0.00017	HCD (High Energy Collision Dissociation)	MS2	42.4455	60	18.623	7764	20180611_QE2_HTSPAL_sand_AcOH_PE_2018-150_e6.raw	F6		1.91	0.005159	0.04905		20846062	18.13
		FALSE	High	Sequest HT (A2)	Unambiguous	[K].DNNLLGK.[F]		4	5	P10591; P16474; P22202; P10592	P10591; P16474; P22202; P09435; P10592	0	2	0.674	0	1	1	387.211	773.415	773.415	-0.68	-0.00026	HCD (High Energy Collision Dissociation)	MS2	14.6891	60	18.4442	7672	20180611_QE2_HTSPAL_sand_AcOH_PE_2018-150_e6.raw	F6		2.27	0.008451	0.08912		20846062	18.13
		FALSE	High	Sequest HT (A2)	Unambiguous	[K].DNNLLGK.[F]		4	5	P10591; P16474; P22202; P10592	P10591; P16474; P22202; P09435; P10592	0	2	0.7452	0	1	1	387.21	773.414	773.415	-1.94	-0.00075	HCD (High Energy Collision Dissociation)	MS2	54.2848	60	17.9229	7409	20180611_QE2_HTSPAL_sand_AcOH_PE_2018-150_e6.raw	F6		2.08	0.008527	0.09631		20846062	18.13
FALSE	High	Master Protein	P10592	Heat shock protein SSA2 [OS=Saccharomyces cerevisiae S288C]	0	271.881	78	44	357	12	1	639	69.4	5.06	777.94	44	34	7.92237e+08	High
	Checked	Confidence	Annotated Sequence	Modifications	Modifications in Proteins	Qvality PEP	Qvality q-value	# Protein Groups	# Proteins	# PSMs	Master Protein Accessions	Positions in Proteins	# Missed Cleavages	Theo. MH+ [Da]	# Razor Quan Results	Abundance: F6: Sample	Quan Info	Found in Sample: [S6] F6: Sample	Confidence (by Search Engine): Sequest HT	Percolator q-Value (by Search Engine): Sequest HT	Percolator PEP (by Search Engine): Sequest HT	XCorr (by Search Engine): Sequest HT	Top Apex RT [min]	Sequence in Protein	Positions in Protein	Peptide Group Modifications in Protein	Quan Usage
	FALSE	High	[K].KAEETIAWLDSNTTATKEEFDDQLK.[E]			9.07388e-11	0	1	1	9	P10592	P10592 [568-592]	2	2883.39	0	2.2014e+06		High	High	0	4.943e-06	4.99	60.43	K.KAEETIAWLDSNTTATKEEFDDQLK.E	[568-592]		Used
		Checked	Confidence	Identifying Node	PSM Ambiguity	Annotated Sequence	Modifications	# Protein Groups	# Proteins	Master Protein Accessions	Protein Accessions	# Missed Cleavages	Charge	DeltaScore	DeltaCn	Rank	Search Engine Rank	m/z [Da]	MH+ [Da]	Theo. MH+ [Da]	DeltaM [ppm]	Deltam/z [Da]	Activation Type	MS Order	Isolation Interference [%]	Ion Inject Time [ms]	RT [min]	First Scan	Spectrum File	File ID	Quan Info	XCorr	Percolator q-Value	Percolator PEP	ptmRS: Best Site Probabilities	Precursor Abundance	Apex RT [min]
		FALSE	High	Sequest HT (A2)	Unambiguous	[K].KAEETIAWLDSNTTATKEEFDDQLK.[E]		1	1	P10592	P10592	2	4	0.7287	0	1	1	721.604	2883.4	2883.39	2.04	0.00147	HCD (High Energy Collision Dissociation)	MS2	2.89769	60	60.6822	29730	20180611_QE2_HTSPAL_sand_AcOH_PE_2018-150_e6.raw	F6		4.35	0	2.523e-07		2.2014e+06	60.43
		FALSE	High	Sequest HT (A2)	Unambiguous	[K].KAEETIAWLDSNTTATKEEFDDQLK.[E]		1	1	P10592	P10592	2	4	0.7715	0	1	1	721.603	2883.39	2883.39	0.45	0.00033	HCD (High Energy Collision Dissociation)	MS2	4.10533	60	60.1245	29434	20180611_QE2_HTSPAL_sand_AcOH_PE_2018-150_e6.raw	F6		4.99	0	4.943e-06		2.2014e+06	60.43
		FALSE	High	Sequest HT (A2)	Unambiguous	[K].KAEETIAWLDSNTTATKEEFDDQLK.[E]		1	1	P10592	P10592	2	4	0.7669	0	1	1	721.604	2883.39	2883.39	1.54	0.00111	HCD (High Energy Collision Dissociation)	MS2	5.42918	60	60.494	29630	20180611_QE2_HTSPAL_sand_AcOH_PE_2018-150_e6.raw	F6		4.89	0	2.618e-06		2.2014e+06	60.43
		FALSE	High	Sequest HT (A2)	Unambiguous	[K].KAEETIAWLDSNTTATKEEFDDQLK.[E]		1	1	P10592	P10592	2	4	0.7432	0	1	1	721.604	2883.39	2883.39	1.3	0.00093	HCD (High Energy Collision Dissociation)	MS2	6.64559	60	60.3089	29532	20180611_QE2_HTSPAL_sand_AcOH_PE_2018-150_e6.raw	F6		4.4	0	4.561e-05		2.2014e+06	60.43
		FALSE	High	Sequest HT (A2)	Unambiguous	[K].KAEETIAWLDSNTTATKEEFDDQLK.[E]		1	1	P10592	P10592	2	4	0.6499	0	1	1	721.604	2883.39	2883.39	1.61	0.00116	HCD (High Energy Collision Dissociation)	MS2	2.55028	60	60.8705	29830	20180611_QE2_HTSPAL_sand_AcOH_PE_2018-150_e6.raw	F6		3.97	0.0002464	0.0002815		2.2014e+06	60.43
		FALSE	High	Sequest HT (A2)	Unambiguous	[K].KAEETIAWLDSNTTATKEEFDDQLK.[E]		1	1	P10592	P10592	2	4	0.522	0	1	1	721.602	2883.39	2883.39	-0.64	-0.00046	HCD (High Energy Collision Dissociation)	MS2	5.32398	60	59.9384	29335	20180611_QE2_HTSPAL_sand_AcOH_PE_2018-150_e6.raw	F6		2.95	0.0002464	0.0005012
		FALSE	High	Sequest HT (A2)	Unambiguous	[K].KAEETIAWLDSNTTATKEEFDDQLK.[E]		1	1	P10592	P10592	2	4	0.6403	0	1	1	721.604	2883.39	2883.39	1.85	0.00133	HCD (High Energy Collision Dissociation)	MS2	22.8267	60	61.0589	29930	20180611_QE2_HTSPAL_sand_AcOH_PE_2018-150_e6.raw	F6		3.03	0.0003607	0.0005479		2.2014e+06	60.43
		FALSE	High	Sequest HT (A2)	Unambiguous	[K].KAEETIAWLDSNTTATKEEFDDQLK.[E]		1	1	P10592	P10592	2	4	0.2353	0	1	1	721.603	2883.39	2883.39	0.79	0.00057	HCD (High Energy Collision Dissociation)	MS2	16.8459	60	59.7602	29241	20180611_QE2_HTSPAL_sand_AcOH_PE_2018-150_e6.raw	F6		1.02	0.001487	0.01105
		FALSE	High	Sequest HT (A2)	Unambiguous	[K].KAEETIAWLDSNTTATKEEFDDQLK.[E]		1	1	P10592	P10592	2	4	0.5369	0	1	1	721.606	2883.4	2883.39	3.95	0.00285	HCD (High Energy Collision Dissociation)	MS2	22.1821	60	61.2559	30035	20180611_QE2_HTSPAL_sand_AcOH_PE_2018-150_e6.raw	F6		1.49	0.008069	0.08402		2.2014e+06	60.43
	FALSE	High	[K].KSEVFSTYADNQPGVLIQVFEGER.[TA]			8.19002e-08	0	2	2	18	P22202; P10592	P22202 [422-445]; P10592 [421-444]	1	2713.35	0	5.97456e+06	Shared	High	High	0	5.778e-06	5.45	73.9	K.KSEVFSTYADNQPGVLIQVFEGER.A	[421-444]		Used
		Checked	Confidence	Identifying Node	PSM Ambiguity	Annotated Sequence	Modifications	# Protein Groups	# Proteins	Master Protein Accessions	Protein Accessions	# Missed Cleavages	Charge	DeltaScore	DeltaCn	Rank	Search Engine Rank	m/z [Da]	MH+ [Da]	Theo. MH+ [Da]	DeltaM [ppm]	Deltam/z [Da]	Activation Type	MS Order	Isolation Interference [%]	Ion Inject Time [ms]	RT [min]	First Scan	Spectrum File	File ID	Quan Info	XCorr	Percolator q-Value	Percolator PEP	ptmRS: Best Site Probabilities	Precursor Abundance	Apex RT [min]
		FALSE	High	Sequest HT (A2)	Unambiguous	[K].KSEVFSTYADNQPGVLIQVFEGER.[TA]		2	2	P22202; P10592	P22202; P10592	1	3	0.6963	0	1	1	905.12	2713.35	2713.35	0.06	6e-05	HCD (High Energy Collision Dissociation)	MS2	7.95912	60	74.7109	37138	20180611_QE2_HTSPAL_sand_AcOH_PE_2018-150_e6.raw	F6		2.14	0	7.74e-05		5351106	73.9
		FALSE	High	Sequest HT (A2)	Unambiguous	[K].KSEVFSTYADNQPGVLIQVFEGER.[TA]		2	2	P22202; P10592	P22202; P10592	1	3	0.8349	0	1	1	905.119	2713.34	2713.35	-1.86	-0.00168	HCD (High Energy Collision Dissociation)	MS2	0	60	73.959	36744	20180611_QE2_HTSPAL_sand_AcOH_PE_2018-150_e6.raw	F6		5.45	0	5.778e-06		5351106	73.9
		FALSE	High	Sequest HT (A2)	Unambiguous	[K].KSEVFSTYADNQPGVLIQVFEGER.[TA]		2	2	P22202; P10592	P22202; P10592	1	3	0.7919	0	1	1	905.123	2713.36	2713.35	3.28	0.00296	HCD (High Energy Collision Dissociation)	MS2	27.189	60	73.4	36451	20180611_QE2_HTSPAL_sand_AcOH_PE_2018-150_e6.raw	F6		3.7	0	1.371e-05		5351106	73.9
		FALSE	High	Sequest HT (A2)	Unambiguous	[K].KSEVFSTYADNQPGVLIQVFEGER.[TA]		2	2	P22202; P10592	P22202; P10592	1	3	0.8337	0	1	1	905.121	2713.35	2713.35	0.92	0.00083	HCD (High Energy Collision Dissociation)	MS2	1.0955	60	74.333	36940	20180611_QE2_HTSPAL_sand_AcOH_PE_2018-150_e6.raw	F6		4.63	0	4.384e-05		5351106	73.9
		FALSE	High	Sequest HT (A2)	Unambiguous	[K].KSEVFSTYADNQPGVLIQVFEGER.[TA]		2	2	P22202; P10592	P22202; P10592	1	3	0.7753	0	1	1	905.12	2713.35	2713.35	-0.05	-4e-05	HCD (High Energy Collision Dissociation)	MS2	3.48314	60	74.5222	37039	20180611_QE2_HTSPAL_sand_AcOH_PE_2018-150_e6.raw	F6		3.56	0	0.0001096		5351106	73.9
		FALSE	High	Sequest HT (A2)	Unambiguous	[K].KSEVFSTYADNQPGVLIQVFEGER.[TA]		2	2	P22202; P10592	P22202; P10592	1	3	0.8429	0	1	1	905.121	2713.35	2713.35	0.14	0.00012	HCD (High Energy Collision Dissociation)	MS2	2.2146	60	74.1427	36840	20180611_QE2_HTSPAL_sand_AcOH_PE_2018-150_e6.raw	F6		4.9	0	0.000143		5351106	73.9
		FALSE	High	Sequest HT (A2)	Unambiguous	[K].KSEVFSTYADNQPGVLIQVFEGER.[TA]		2	2	P22202; P10592	P22202; P10592	1	3	0.799	0	1	1	905.12	2713.35	2713.35	-0.33	-0.0003	HCD (High Energy Collision Dissociation)	MS2	2.50935	60	73.5853	36548	20180611_QE2_HTSPAL_sand_AcOH_PE_2018-150_e6.raw	F6		4.18	0.0002464	0.0001784		5351106	73.9
		FALSE	High	Sequest HT (A2)	Unambiguous	[K].KSEVFSTYADNQPGVLIQVFEGER.[TA]		2	2	P22202; P10592	P22202; P10592	1	3	0.7762	0	1	1	905.12	2713.35	2713.35	-0.02	-1e-05	HCD (High Energy Collision Dissociation)	MS2	1.34482	60	73.7726	36646	20180611_QE2_HTSPAL_sand_AcOH_PE_2018-150_e6.raw	F6		4.2	0.0002464	0.0002835		5351106	73.9
		FALSE	High	Sequest HT (A2)	Unambiguous	[K].KSEVFSTYADNQPGVLIQVFEGER.[TA]		2	2	P22202; P10592	P22202; P10592	1	4	0.6935	0	1	1	679.091	2713.34	2713.35	-1.76	-0.00119	HCD (High Energy Collision Dissociation)	MS2	18.9061	60	73.9606	36745	20180611_QE2_HTSPAL_sand_AcOH_PE_2018-150_e6.raw	F6		2.61	0.0003607	0.0006366		623458	73.91
		FALSE	High	Sequest HT (A2)	Unambiguous	[K].KSEVFSTYADNQPGVLIQVFEGER.[TA]		2	2	P22202; P10592	P22202; P10592	1	4	0.7261	0	1	1	679.093	2713.35	2713.35	1.34	0.00091	HCD (High Energy Collision Dissociation)	MS2	19.2067	60	74.3346	36941	20180611_QE2_HTSPAL_sand_AcOH_PE_2018-150_e6.raw	F6		2.41	0.0003607	0.0009663		623458	73.91
		FALSE	High	Sequest HT (A2)	Unambiguous	[K].KSEVFSTYADNQPGVLIQVFEGER.[TA]		2	2	P22202; P10592	P22202; P10592	1	4	0.5981	0	1	1	679.092	2713.35	2713.35	-0.43	-0.00029	HCD (High Energy Collision Dissociation)	MS2	21.9382	60	74.1506	36845	20180611_QE2_HTSPAL_sand_AcOH_PE_2018-150_e6.raw	F6		2.14	0.0003607	0.000536		623458	73.91
		FALSE	High	Sequest HT (A2)	Unambiguous	[K].KSEVFSTYADNQPGVLIQVFEGER.[TA]		2	2	P22202; P10592	P22202; P10592	1	3	0.6869	0	1	1	905.119	2713.34	2713.35	-1.25	-0.00113	HCD (High Energy Collision Dissociation)	MS2	0	60	74.8994	37237	20180611_QE2_HTSPAL_sand_AcOH_PE_2018-150_e6.raw	F6		2.14	0.0003607	0.0007045		5351106	73.9
		FALSE	High	Sequest HT (A2)	Unambiguous	[K].KSEVFSTYADNQPGVLIQVFEGER.[TA]		2	2	P22202; P10592	P22202; P10592	1	4	0.6853	0	1	1	679.092	2713.35	2713.35	0.25	0.00017	HCD (High Energy Collision Dissociation)	MS2	19.4661	60	73.7773	36649	20180611_QE2_HTSPAL_sand_AcOH_PE_2018-150_e6.raw	F6		1.97	0.001579	0.01296		623458	73.91
		FALSE	High	Sequest HT (A2)	Unambiguous	[K].KSEVFSTYADNQPGVLIQVFEGER.[TA]		2	2	P22202; P10592	P22202; P10592	1	3	0.4308	0	1	1	905.117	2713.34	2713.35	-3.59	-0.00325	HCD (High Energy Collision Dissociation)	MS2	72.3938	60	75.7075	37662	20180611_QE2_HTSPAL_sand_AcOH_PE_2018-150_e6.raw	F6		0.65	0.001888	0.01426
		FALSE	High	Sequest HT (A2)	Unambiguous	[K].KSEVFSTYADNQPGVLIQVFEGER.[TA]		2	2	P22202; P10592	P22202; P10592	1	3	0.2321	0	1	1	905.121	2713.35	2713.35	1.09	0.00099	HCD (High Energy Collision Dissociation)	MS2	29.1409	60	75.094	37340	20180611_QE2_HTSPAL_sand_AcOH_PE_2018-150_e6.raw	F6		0.56	0.004075	0.03529		5351106	73.9
		FALSE	High	Sequest HT (A2)	Unambiguous	[K].KSEVFSTYADNQPGVLIQVFEGER.[TA]		2	2	P22202; P10592	P22202; P10592	1	4	0.5444	0	1	1	679.092	2713.35	2713.35	0.39	0.00027	HCD (High Energy Collision Dissociation)	MS2	42.3834	60	73.4047	36454	20180611_QE2_HTSPAL_sand_AcOH_PE_2018-150_e6.raw	F6		0.9	0.005247	0.05018		623458	73.91
		FALSE	High	Sequest HT (A2)	Unambiguous	[K].KSEVFSTYADNQPGVLIQVFEGER.[TA]		2	2	P22202; P10592	P22202; P10592	1	4	0.6187	0	1	1	679.092	2713.34	2713.35	-0.8	-0.00055	HCD (High Energy Collision Dissociation)	MS2	33.1828	60	73.5884	36550	20180611_QE2_HTSPAL_sand_AcOH_PE_2018-150_e6.raw	F6		1.39	0.006396	0.05821		623458	73.91
		FALSE	High	Sequest HT (A2)	Unambiguous	[K].KSEVFSTYADNQPGVLIQVFEGER.[TA]		2	2	P22202; P10592	P22202; P10592	1	3	0.5513	0	1	1	905.116	2713.33	2713.35	-4.61	-0.00417	HCD (High Energy Collision Dissociation)	MS2	30.3166	60	75.3039	37450	20180611_QE2_HTSPAL_sand_AcOH_PE_2018-150_e6.raw	F6		0.78	0.008933	0.103		5351106	73.9
	FALSE	High	[R].TTPSFVGFTDTER.[L]			2.19699e-05	0	1	1	8	P10592	P10592 [35-47]	0	1457.69	0	2.08782e+07		High	High	0	0.0001756	2.5	45.32	R.TTPSFVGFTDTER.L	[35-47]		Used
		Checked	Confidence	Identifying Node	PSM Ambiguity	Annotated Sequence	Modifications	# Protein Groups	# Proteins	Master Protein Accessions	Protein Accessions	# Missed Cleavages	Charge	DeltaScore	DeltaCn	Rank	Search Engine Rank	m/z [Da]	MH+ [Da]	Theo. MH+ [Da]	DeltaM [ppm]	Deltam/z [Da]	Activation Type	MS Order	Isolation Interference [%]	Ion Inject Time [ms]	RT [min]	First Scan	Spectrum File	File ID	Quan Info	XCorr	Percolator q-Value	Percolator PEP	ptmRS: Best Site Probabilities	Precursor Abundance	Apex RT [min]
		FALSE	High	Sequest HT (A2)	Unambiguous	[R].TTPSFVGFTDTER.[L]		1	1	P10592	P10592	0	2	0.56	0	1	1	729.347	1457.69	1457.69	-2.82	-0.00206	HCD (High Energy Collision Dissociation)	MS2	1.52903	20.695	45.2366	21519	20180611_QE2_HTSPAL_sand_AcOH_PE_2018-150_e6.raw	F6		2.5	0	0.0001756		19995572	45.32
		FALSE	High	Sequest HT (A2)	Unambiguous	[R].TTPSFVGFTDTER.[L]		1	1	P10592	P10592	0	2	0.375	0	1	1	729.348	1457.69	1457.69	-1.97	-0.00143	HCD (High Energy Collision Dissociation)	MS2	0	60	46.1648	22013	20180611_QE2_HTSPAL_sand_AcOH_PE_2018-150_e6.raw	F6		1.2	0	7.526e-05		19995572	45.32
		FALSE	High	Sequest HT (A2)	Unambiguous	[R].TTPSFVGFTDTER.[L]		1	1	P10592	P10592	0	2	0.5691	0	1	1	729.347	1457.69	1457.69	-2.89	-0.00211	HCD (High Energy Collision Dissociation)	MS2	0	20.034	45.4214	21618	20180611_QE2_HTSPAL_sand_AcOH_PE_2018-150_e6.raw	F6		2.46	0.0002464	0.000491		19995572	45.32
		FALSE	High	Sequest HT (A2)	Unambiguous	[R].TTPSFVGFTDTER.[L]		1	1	P10592	P10592	0	2	0.5991	0	1	1	729.35	1457.69	1457.69	1.44	0.00105	HCD (High Energy Collision Dissociation)	MS2	3.01492	60	45.9811	21916	20180611_QE2_HTSPAL_sand_AcOH_PE_2018-150_e6.raw	F6		2.17	0.0002464	0.0002999		19995572	45.32
		FALSE	High	Sequest HT (A2)	Unambiguous	[R].TTPSFVGFTDTER.[L]		1	1	P10592	P10592	0	2	0.5103	0	1	1	729.348	1457.69	1457.69	-1.17	-0.00085	HCD (High Energy Collision Dissociation)	MS2	16.3086	60	45.0535	21422	20180611_QE2_HTSPAL_sand_AcOH_PE_2018-150_e6.raw	F6		1.94	0.0002464	0.0002025		19995572	45.32
		FALSE	High	Sequest HT (A2)	Unambiguous	[R].TTPSFVGFTDTER.[L]		1	1	P10592	P10592	0	3	0.3854	0	1	1	486.567	1457.69	1457.69	-2.91	-0.00141	HCD (High Energy Collision Dissociation)	MS2	60.3544	60	45.3043	21556	20180611_QE2_HTSPAL_sand_AcOH_PE_2018-150_e6.raw	F6		2.05	0.0003607	0.0005717		882601	45.33
		FALSE	High	Sequest HT (A2)	Unambiguous	[R].TTPSFVGFTDTER.[L]		1	1	P10592	P10592	0	2	0.5169	0	1	1	729.344	1457.68	1457.69	-7.37	-0.00537	HCD (High Energy Collision Dissociation)	MS2	2.78957	60	45.7981	21819	20180611_QE2_HTSPAL_sand_AcOH_PE_2018-150_e6.raw	F6		1.78	0.0006144	0.00224		19995572	45.32
		FALSE	High	Sequest HT (A2)	Unambiguous	[R].TTPSFVGFTDTER.[L]		1	1	P10592	P10592	0	2	0.3704	0	1	1	729.35	1457.69	1457.69	2.02	0.00147	HCD (High Energy Collision Dissociation)	MS2	0	60	46.5418	22213	20180611_QE2_HTSPAL_sand_AcOH_PE_2018-150_e6.raw	F6		0.54	0.001487	0.01119		19995572	45.32
	FALSE	High	[K].VNDAVVTVPAYFNDSQR.[Q]			2.23371e-06	0	2	2	12	P10591; P10592	P10591 [137-153]; P10592 [137-153]	0	1894.93	0	21379604	Shared	High	High	0	0.0001418	4.39	51.5	K.VNDAVVTVPAYFNDSQR.Q	[137-153]		Used
		Checked	Confidence	Identifying Node	PSM Ambiguity	Annotated Sequence	Modifications	# Protein Groups	# Proteins	Master Protein Accessions	Protein Accessions	# Missed Cleavages	Charge	DeltaScore	DeltaCn	Rank	Search Engine Rank	m/z [Da]	MH+ [Da]	Theo. MH+ [Da]	DeltaM [ppm]	Deltam/z [Da]	Activation Type	MS Order	Isolation Interference [%]	Ion Inject Time [ms]	RT [min]	First Scan	Spectrum File	File ID	Quan Info	XCorr	Percolator q-Value	Percolator PEP	ptmRS: Best Site Probabilities	Precursor Abundance	Apex RT [min]
		FALSE	High	Sequest HT (A2)	Unambiguous	[K].VNDAVVTVPAYFNDSQR.[Q]		2	2	P10591; P10592	P10591; P10592	0	2	0.7902	0	1	1	947.969	1894.93	1894.93	0.29	0.00028	HCD (High Energy Collision Dissociation)	MS2	2.41409	60	51.7837	24984	20180611_QE2_HTSPAL_sand_AcOH_PE_2018-150_e6.raw	F6		2.86	0	5.844e-05		8874060	51.51
		FALSE	High	Sequest HT (A2)	Unambiguous	[K].VNDAVVTVPAYFNDSQR.[Q]		2	2	P10591; P10592	P10591; P10592	0	3	0.7973	0	1	1	632.314	1894.93	1894.93	-0.4	-0.00026	HCD (High Energy Collision Dissociation)	MS2	1.80614	26.084	51.4075	24784	20180611_QE2_HTSPAL_sand_AcOH_PE_2018-150_e6.raw	F6		4.39	0	0.0001418		12505544	51.5
		FALSE	High	Sequest HT (A2)	Unambiguous	[K].VNDAVVTVPAYFNDSQR.[Q]		2	2	P10591; P10592	P10591; P10592	0	2	0.8426	0	1	1	947.967	1894.93	1894.93	-0.95	-0.0009	HCD (High Energy Collision Dissociation)	MS2	0	56.197	51.409	24785	20180611_QE2_HTSPAL_sand_AcOH_PE_2018-150_e6.raw	F6		3.43	0	5e-05		8874060	51.51
		FALSE	High	Sequest HT (A2)	Unambiguous	[K].VNDAVVTVPAYFNDSQR.[Q]		2	2	P10591; P10592	P10591; P10592	0	3	0.7947	0	1	1	632.315	1894.93	1894.93	0.02	1e-05	HCD (High Energy Collision Dissociation)	MS2	1.08245	19.221	51.5938	24883	20180611_QE2_HTSPAL_sand_AcOH_PE_2018-150_e6.raw	F6		3.75	0	0.0001163		12505544	51.5
		FALSE	High	Sequest HT (A2)	Unambiguous	[K].VNDAVVTVPAYFNDSQR.[Q]		2	2	P10591; P10592	P10591; P10592	0	2	0.8228	0	1	1	947.967	1894.93	1894.93	-1.03	-0.00098	HCD (High Energy Collision Dissociation)	MS2	0.515333	47.949	51.5952	24884	20180611_QE2_HTSPAL_sand_AcOH_PE_2018-150_e6.raw	F6		3.16	0	2.645e-05		8874060	51.51
		FALSE	High	Sequest HT (A2)	Unambiguous	[K].VNDAVVTVPAYFNDSQR.[Q]		2	2	P10591; P10592	P10591; P10592	0	3	0.8043	0	1	1	632.315	1894.93	1894.93	0.78	0.00049	HCD (High Energy Collision Dissociation)	MS2	23.2445	60	51.9694	25083	20180611_QE2_HTSPAL_sand_AcOH_PE_2018-150_e6.raw	F6		2.81	0.0002464	0.0003547		12505544	51.5
		FALSE	High	Sequest HT (A2)	Unambiguous	[K].VNDAVVTVPAYFNDSQR.[Q]		2	2	P10591; P10592	P10591; P10592	0	3	0.7729	0	1	1	632.315	1894.93	1894.93	1.22	0.00077	HCD (High Energy Collision Dissociation)	MS2	6.69819	60	51.7821	24983	20180611_QE2_HTSPAL_sand_AcOH_PE_2018-150_e6.raw	F6		3.17	0.0002464	0.0002348		12505544	51.5
		FALSE	High	Sequest HT (A2)	Unambiguous	[K].VNDAVVTVPAYFNDSQR.[Q]		2	2	P10591; P10592	P10591; P10592	0	3	0.7302	0	1	1	632.315	1894.93	1894.93	0.1	6e-05	HCD (High Energy Collision Dissociation)	MS2	14.8101	60	51.0348	24587	20180611_QE2_HTSPAL_sand_AcOH_PE_2018-150_e6.raw	F6		2.78	0.0002464	0.0004457		12505544	51.5
		FALSE	High	Sequest HT (A2)	Unambiguous	[K].VNDAVVTVPAYFNDSQR.[Q]		2	2	P10591; P10592	P10591; P10592	0	2	1	0	1	1	947.968	1894.93	1894.93	0.17	0.00017	HCD (High Energy Collision Dissociation)	MS2	2.10449	60	51.2224	24686	20180611_QE2_HTSPAL_sand_AcOH_PE_2018-150_e6.raw	F6		2.83	0.0002464	0.0003175		8874060	51.51
		FALSE	High	Sequest HT (A2)	Unambiguous	[K].VNDAVVTVPAYFNDSQR.[Q]		2	2	P10591; P10592	P10591; P10592	0	3	0.727	0	1	1	632.315	1894.93	1894.93	0.62	0.00039	HCD (High Energy Collision Dissociation)	MS2	13.8635	60	51.2192	24684	20180611_QE2_HTSPAL_sand_AcOH_PE_2018-150_e6.raw	F6		3.59	0.0002464	0.0003559		12505544	51.5
		FALSE	High	Sequest HT (A2)	Unambiguous	[K].VNDAVVTVPAYFNDSQR.[Q]		2	2	P10591; P10592	P10591; P10592	0	2	0.7815	0	1	1	947.969	1894.93	1894.93	0.65	0.00062	HCD (High Energy Collision Dissociation)	MS2	30.0892	60	51.9725	25085	20180611_QE2_HTSPAL_sand_AcOH_PE_2018-150_e6.raw	F6		1.51	0.0006144	0.001937		8874060	51.51
		FALSE	High	Sequest HT (A2)	Unambiguous	[K].VNDAVVTVPAYFNDSQR.[Q]		2	2	P10591; P10592	P10591; P10592	0	2	0.7459	0	1	1	947.969	1894.93	1894.93	0.71	0.00068	HCD (High Energy Collision Dissociation)	MS2	5.4675	60	51.0396	24590	20180611_QE2_HTSPAL_sand_AcOH_PE_2018-150_e6.raw	F6		1.81	0.006929	0.05986		8874060	51.51
	FALSE	High	[K].NQAAMNPANTVFDAKR.[L]			1.2154e-05	0	1	1	2	P10592	P10592 [55-70]	1	1747.85	0	1.36235e+06		High	High	0	5.745e-05	3.06	33.03	K.NQAAMNPANTVFDAKR.L	[55-70]		Used
		Checked	Confidence	Identifying Node	PSM Ambiguity	Annotated Sequence	Modifications	# Protein Groups	# Proteins	Master Protein Accessions	Protein Accessions	# Missed Cleavages	Charge	DeltaScore	DeltaCn	Rank	Search Engine Rank	m/z [Da]	MH+ [Da]	Theo. MH+ [Da]	DeltaM [ppm]	Deltam/z [Da]	Activation Type	MS Order	Isolation Interference [%]	Ion Inject Time [ms]	RT [min]	First Scan	Spectrum File	File ID	Quan Info	XCorr	Percolator q-Value	Percolator PEP	ptmRS: Best Site Probabilities	Precursor Abundance	Apex RT [min]
		FALSE	High	Sequest HT (A2)	Unambiguous	[K].NQAAMNPANTVFDAKR.[L]		1	1	P10592	P10592	1	3	0.6438	0	1	1	583.29	1747.85	1747.85	-0.21	-0.00012	HCD (High Energy Collision Dissociation)	MS2	9.1338	60	33.0865	15108	20180611_QE2_HTSPAL_sand_AcOH_PE_2018-150_e6.raw	F6		3.06	0	5.745e-05		1.36235e+06	33.03
		FALSE	High	Sequest HT (A2)	Unambiguous	[K].NQAAMNPANTVFDAKR.[L]		1	1	P10592	P10592	1	3	0.6453	0	1	1	583.29	1747.86	1747.85	1.2	0.0007	HCD (High Energy Collision Dissociation)	MS2	13.2436	60	32.903	15012	20180611_QE2_HTSPAL_sand_AcOH_PE_2018-150_e6.raw	F6		2.65	0.0002464	0.0003712		1.36235e+06	33.03
	FALSE	High	[K].NQAAMNPANTVFDAK.[R]	1xOxidation [M5(100)]		5.2617e-05	0	1	1	7	P10592	P10592 [55-69]	0	1607.75	0		No Quan Values	High	High	0	0.0001115	2.33	33.82	K.NQAAMNPANTVFDAK.R	[55-69]		Not Used
		Checked	Confidence	Identifying Node	PSM Ambiguity	Annotated Sequence	Modifications	# Protein Groups	# Proteins	Master Protein Accessions	Protein Accessions	# Missed Cleavages	Charge	DeltaScore	DeltaCn	Rank	Search Engine Rank	m/z [Da]	MH+ [Da]	Theo. MH+ [Da]	DeltaM [ppm]	Deltam/z [Da]	Activation Type	MS Order	Isolation Interference [%]	Ion Inject Time [ms]	RT [min]	First Scan	Spectrum File	File ID	Quan Info	XCorr	Percolator q-Value	Percolator PEP	ptmRS: Best Site Probabilities	Precursor Abundance	Apex RT [min]
		FALSE	High	Sequest HT (A2)	Unambiguous	[K].NQAAmNPANTVFDAK.[R]	M5(Oxidation)	1	1	P10592	P10592	0	2	0.186	0	1	1	804.378	1607.75	1607.75	0.65	0.00052	HCD (High Energy Collision Dissociation)	MS2	0	60	31.7085	14381	20180611_QE2_HTSPAL_sand_AcOH_PE_2018-150_e6.raw	F6		1.29	0	0.0001619	M5(Oxidation): 100	1.03349e+06	31.57
		FALSE	High	Sequest HT (A2)	Unambiguous	[K].NQAAmNPANTVFDAK.[R]	M5(Oxidation)	1	1	P10592	P10592	0	2	0.176	0	1	1	804.377	1607.75	1607.75	-0.68	-0.00055	HCD (High Energy Collision Dissociation)	MS2	0	60	31.5131	14278	20180611_QE2_HTSPAL_sand_AcOH_PE_2018-150_e6.raw	F6		2.33	0	0.0001115	M5(Oxidation): 100	1.03349e+06	31.57
		FALSE	High	Sequest HT (A2)	Rejected	[K].NQAAmNPANTVFDAK.[R]	M5(Oxidation)	1	1	P10592	P10592	0	2	0	0	1	1	804.378	1607.75	1607.75	0.04	3e-05	HCD (High Energy Collision Dissociation)	MS2	6.75913	60	31.3217	14175	20180611_QE2_HTSPAL_sand_AcOH_PE_2018-150_e6.raw	F6		1.09	0.0002464	0.0003413	M5(Oxidation): 100	1.03349e+06	31.57
		FALSE	High	Sequest HT (A2)	Rejected	[K].NQAAmNPANTVFDAK.[R]	M5(Oxidation)	1	1	P10592	P10592	0	2		0.0469	2	2	804.379	1607.75	1607.75	1.08	0.00087	HCD (High Energy Collision Dissociation)	MS2	0	60	33.5461	15352	20180611_QE2_HTSPAL_sand_AcOH_PE_2018-150_e6.raw	F6		1.83	0.0002464	0.0002603	M5(Oxidation): 100	10341884	33.82
		FALSE	High	Sequest HT (A2)	Unambiguous	[K].NQAAmNPANTVFDAK.[R]	M5(Oxidation)	1	1	P10592	P10592	0	2	0.2049	0	1	1	804.377	1607.75	1607.75	-0.53	-0.00043	HCD (High Energy Collision Dissociation)	MS2	0	60	31.8919	14477	20180611_QE2_HTSPAL_sand_AcOH_PE_2018-150_e6.raw	F6		1.22	0.001791	0.01326	M5(Oxidation): 100	1.03349e+06	31.57
		FALSE	High	Sequest HT (A2)	Rejected	[K].NQAAmNPANTVFDAK.[R]	M5(Oxidation)	1	1	P10592	P10592	0	2		0	2	2	804.379	1607.75	1607.75	1.15	0.00093	HCD (High Energy Collision Dissociation)	MS2	0	60	34.9181	16081	20180611_QE2_HTSPAL_sand_AcOH_PE_2018-150_e6.raw	F6		0.5	0.004912	0.04595	M5(Oxidation): 100	10341884	33.82
		FALSE	High	Sequest HT (A2)	Rejected	[K].NQAAmNPANTVFDAK.[R]	M5(Oxidation)	1	1	P10592	P10592	0	2	0	0	1	1	804.377	1607.75	1607.75	-1.23	-0.00099	HCD (High Energy Collision Dissociation)	MS2	6.42999	60	34.7074	15968	20180611_QE2_HTSPAL_sand_AcOH_PE_2018-150_e6.raw	F6		0.9	0.007223	0.06728	M5(Oxidation): 100	10341884	33.82
	FALSE	High	[K].NTISEAGDKLEQADK.[D]			7.21367e-06	0	2	2	7	P10591; P10592	P10591 [548-562]; P10592 [548-562]	1	1618.79	0	4.33309e+07	Shared	High	High	0	5.734e-05	5.26	30.27	K.NTISEAGDKLEQADK.D	[548-562]		Used
		Checked	Confidence	Identifying Node	PSM Ambiguity	Annotated Sequence	Modifications	# Protein Groups	# Proteins	Master Protein Accessions	Protein Accessions	# Missed Cleavages	Charge	DeltaScore	DeltaCn	Rank	Search Engine Rank	m/z [Da]	MH+ [Da]	Theo. MH+ [Da]	DeltaM [ppm]	Deltam/z [Da]	Activation Type	MS Order	Isolation Interference [%]	Ion Inject Time [ms]	RT [min]	First Scan	Spectrum File	File ID	Quan Info	XCorr	Percolator q-Value	Percolator PEP	ptmRS: Best Site Probabilities	Precursor Abundance	Apex RT [min]
		FALSE	High	Sequest HT (A2)	Unambiguous	[K].NTISEAGDKLEQADK.[D]		2	2	P10591; P10592	P10591; P10592	1	3	0.6993	0	1	1	540.27	1618.79	1618.79	1.41	0.00076	HCD (High Energy Collision Dissociation)	MS2	40.9884	60	30.0866	13524	20180611_QE2_HTSPAL_sand_AcOH_PE_2018-150_e6.raw	F6		2.86	0	6.753e-05		38510548	30.27
		FALSE	High	Sequest HT (A2)	Unambiguous	[K].NTISEAGDKLEQADK.[D]		2	2	P10591; P10592	P10591; P10592	1	3	0.6863	0	1	1	540.27	1618.8	1618.79	2.63	0.00142	HCD (High Energy Collision Dissociation)	MS2	0.892774	5.736	30.2699	13620	20180611_QE2_HTSPAL_sand_AcOH_PE_2018-150_e6.raw	F6		5.26	0	5.734e-05		38510548	30.27
		FALSE	High	Sequest HT (A2)	Unambiguous	[K].NTISEAGDKLEQADK.[D]		2	2	P10591; P10592	P10591; P10592	1	3	0.7002	0	1	1	540.268	1618.79	1618.79	-1.93	-0.00104	HCD (High Energy Collision Dissociation)	MS2	33.6529	26.019	30.453	13718	20180611_QE2_HTSPAL_sand_AcOH_PE_2018-150_e6.raw	F6		4.57	0	4.818e-05		38510548	30.27
		FALSE	High	Sequest HT (A2)	Unambiguous	[K].NTISEAGDKLEQADK.[D]		2	2	P10591; P10592	P10591; P10592	1	2	0.7659	0	1	1	809.899	1618.79	1618.79	-0.65	-0.00053	HCD (High Energy Collision Dissociation)	MS2	0	60	30.3114	13642	20180611_QE2_HTSPAL_sand_AcOH_PE_2018-150_e6.raw	F6		4.1	0	4.528e-05		3.91008e+06	30.27
		FALSE	High	Sequest HT (A2)	Unambiguous	[K].NTISEAGDKLEQADK.[D]		2	2	P10591; P10592	P10591; P10592	1	3	0.6445	0	1	1	540.268	1618.79	1618.79	-1.31	-0.00071	HCD (High Energy Collision Dissociation)	MS2	50.3481	60	30.8155	13906	20180611_QE2_HTSPAL_sand_AcOH_PE_2018-150_e6.raw	F6		2.11	0.0002464	0.0002427		38510548	30.27
		FALSE	High	Sequest HT (A2)	Unambiguous	[K].NTISEAGDKLEQADK.[D]		2	2	P10591; P10592	P10591; P10592	1	3	0.6468	0	1	1	540.269	1618.79	1618.79	0.13	7e-05	HCD (High Energy Collision Dissociation)	MS2	15.5485	60	30.9933	14000	20180611_QE2_HTSPAL_sand_AcOH_PE_2018-150_e6.raw	F6		2.69	0.0002464	0.0003739		910314	30.99
		FALSE	High	Sequest HT (A2)	Unambiguous	[K].NTISEAGDKLEQADK.[D]		2	2	P10591; P10592	P10591; P10592	1	2	0.7376	0	1	1	809.9	1618.79	1618.79	1.11	0.0009	HCD (High Energy Collision Dissociation)	MS2	0	60	30.1317	13548	20180611_QE2_HTSPAL_sand_AcOH_PE_2018-150_e6.raw	F6		2.21	0.0003607	0.00051		3.91008e+06	30.27
	FALSE	High	[K].NQAAMNPANTVFDAK.[R]			1.58994e-06	0	1	1	7	P10592	P10592 [55-69]	0	1591.75	0	1.09908e+07		High	High	0	3.966e-05	3.96	38.48	K.NQAAMNPANTVFDAK.R	[55-69]		Used
		Checked	Confidence	Identifying Node	PSM Ambiguity	Annotated Sequence	Modifications	# Protein Groups	# Proteins	Master Protein Accessions	Protein Accessions	# Missed Cleavages	Charge	DeltaScore	DeltaCn	Rank	Search Engine Rank	m/z [Da]	MH+ [Da]	Theo. MH+ [Da]	DeltaM [ppm]	Deltam/z [Da]	Activation Type	MS Order	Isolation Interference [%]	Ion Inject Time [ms]	RT [min]	First Scan	Spectrum File	File ID	Quan Info	XCorr	Percolator q-Value	Percolator PEP	ptmRS: Best Site Probabilities	Precursor Abundance	Apex RT [min]
		FALSE	High	Sequest HT (A2)	Unambiguous	[K].NQAAMNPANTVFDAK.[R]		1	1	P10592	P10592	0	2	0.8135	0	1	1	796.38	1591.75	1591.75	-0.8	-0.00063	HCD (High Energy Collision Dissociation)	MS2	0.767632	60	38.6762	18066	20180611_QE2_HTSPAL_sand_AcOH_PE_2018-150_e6.raw	F6		3.86	0	3.036e-05		9384607	38.48
		FALSE	High	Sequest HT (A2)	Unambiguous	[K].NQAAMNPANTVFDAK.[R]		1	1	P10592	P10592	0	2	0.8346	0	1	1	796.381	1591.75	1591.75	0.64	0.00051	HCD (High Energy Collision Dissociation)	MS2	0	60	38.2994	17868	20180611_QE2_HTSPAL_sand_AcOH_PE_2018-150_e6.raw	F6		3.87	0	2.263e-05		9384607	38.48
		FALSE	High	Sequest HT (A2)	Unambiguous	[K].NQAAMNPANTVFDAK.[R]		1	1	P10592	P10592	0	2	0.8283	0	1	1	796.38	1591.75	1591.75	-0.08	-6e-05	HCD (High Energy Collision Dissociation)	MS2	0.702437	34.576	38.4888	17967	20180611_QE2_HTSPAL_sand_AcOH_PE_2018-150_e6.raw	F6		3.96	0	3.966e-05		9384607	38.48
		FALSE	High	Sequest HT (A2)	Unambiguous	[K].NQAAMNPANTVFDAK.[R]		1	1	P10592	P10592	0	2	0.7529	0	1	1	796.381	1591.75	1591.75	0.56	0.00044	HCD (High Energy Collision Dissociation)	MS2	0	60	38.8639	18165	20180611_QE2_HTSPAL_sand_AcOH_PE_2018-150_e6.raw	F6		1.7	0.0002464	0.0002665		9384607	38.48
		FALSE	High	Sequest HT (A2)	Unambiguous	[K].NQAAMNPANTVFDAK.[R]		1	1	P10592	P10592	0	3	0.7529	0	1	1	531.257	1591.76	1591.75	1.11	0.00059	HCD (High Energy Collision Dissociation)	MS2	44.368	60	38.4289	17936	20180611_QE2_HTSPAL_sand_AcOH_PE_2018-150_e6.raw	F6		3.48	0.0002464	0.0003611		1.60618e+06	38.49
		FALSE	High	Sequest HT (A2)	Unambiguous	[K].NQAAMNPANTVFDAK.[R]		1	1	P10592	P10592	0	2	0.7188	0	1	1	796.38	1591.75	1591.75	-0.08	-6e-05	HCD (High Energy Collision Dissociation)	MS2	0	60	39.057	18267	20180611_QE2_HTSPAL_sand_AcOH_PE_2018-150_e6.raw	F6		0.96	0.0003607	0.0005165		9384607	38.48
		FALSE	High	Sequest HT (A2)	Unambiguous	[K].NQAAMNPANTVFDAK.[R]		1	1	P10592	P10592	0	2	0.6494	0	1	1	796.378	1591.75	1591.75	-3.4	-0.0027	HCD (High Energy Collision Dissociation)	MS2	0	60	38.1175	17774	20180611_QE2_HTSPAL_sand_AcOH_PE_2018-150_e6.raw	F6		0.77	0.002749	0.02094		9384607	38.48
	FALSE	High	[K].NFTPEQISSMVLGK.[M]			2.87691e-05	0	2	2	16	P10591; P10592	P10591 [111-124]; P10592 [111-124]	0	1550.79	0	1.86163e+07	Shared	High	High	0.0002464	0.0003332	3.06	66.51	K.NFTPEQISSMVLGK.M	[111-124]		Used
		Checked	Confidence	Identifying Node	PSM Ambiguity	Annotated Sequence	Modifications	# Protein Groups	# Proteins	Master Protein Accessions	Protein Accessions	# Missed Cleavages	Charge	DeltaScore	DeltaCn	Rank	Search Engine Rank	m/z [Da]	MH+ [Da]	Theo. MH+ [Da]	DeltaM [ppm]	Deltam/z [Da]	Activation Type	MS Order	Isolation Interference [%]	Ion Inject Time [ms]	RT [min]	First Scan	Spectrum File	File ID	Quan Info	XCorr	Percolator q-Value	Percolator PEP	ptmRS: Best Site Probabilities	Precursor Abundance	Apex RT [min]
		FALSE	High	Sequest HT (A2)	Unambiguous	[K].NFTPEQISSMVLGK.[M]		2	2	P10591; P10592	P10591; P10592	0	2	0.812	0	1	1	775.897	1550.79	1550.79	-1.03	-0.0008	HCD (High Energy Collision Dissociation)	MS2	0	60	67.4307	33317	20180611_QE2_HTSPAL_sand_AcOH_PE_2018-150_e6.raw	F6		2.66	0	8.492e-05		15421656	66.51
		FALSE	High	Sequest HT (A2)	Unambiguous	[K].NFTPEQISSMVLGK.[M]		2	2	P10591; P10592	P10591; P10592	0	3	0.6953	0	1	1	517.601	1550.79	1550.79	-0.05	-3e-05	HCD (High Energy Collision Dissociation)	MS2	3.13102	60	66.4949	32821	20180611_QE2_HTSPAL_sand_AcOH_PE_2018-150_e6.raw	F6		2.79	0	0.0001502		3.19466e+06	66.51
		FALSE	High	Sequest HT (A2)	Unambiguous	[K].NFTPEQISSMVLGK.[M]		2	2	P10591; P10592	P10591; P10592	0	2	0.7901	0	1	1	775.897	1550.79	1550.79	-1.5	-0.00116	HCD (High Energy Collision Dissociation)	MS2	4.289	60	67.2427	33217	20180611_QE2_HTSPAL_sand_AcOH_PE_2018-150_e6.raw	F6		2.43	0	0.000159		15421656	66.51
		FALSE	High	Sequest HT (A2)	Unambiguous	[K].NFTPEQISSMVLGK.[M]		2	2	P10591; P10592	P10591; P10592	0	2	1	0	1	1	775.898	1550.79	1550.79	-0.32	-0.00025	HCD (High Energy Collision Dissociation)	MS2	3.18528	60	67.0543	33117	20180611_QE2_HTSPAL_sand_AcOH_PE_2018-150_e6.raw	F6		2.13	0	0.0001462		15421656	66.51
		FALSE	High	Sequest HT (A2)	Unambiguous	[K].NFTPEQISSMVLGK.[M]		2	2	P10591; P10592	P10591; P10592	0	2	0.7638	0	1	1	775.898	1550.79	1550.79	-0.32	-0.00025	HCD (High Energy Collision Dissociation)	MS2	12.0747	60	67.8006	33513	20180611_QE2_HTSPAL_sand_AcOH_PE_2018-150_e6.raw	F6		1.99	0.0002464	0.0001808		15421656	66.51
		FALSE	High	Sequest HT (A2)	Unambiguous	[K].NFTPEQISSMVLGK.[M]		2	2	P10591; P10592	P10591; P10592	0	2	0.8033	0	1	1	775.898	1550.79	1550.79	-0.08	-6e-05	HCD (High Energy Collision Dissociation)	MS2	0.901292	33.28	66.6782	32918	20180611_QE2_HTSPAL_sand_AcOH_PE_2018-150_e6.raw	F6		3.05	0.0002464	0.0002728		15421656	66.51
		FALSE	High	Sequest HT (A2)	Unambiguous	[K].NFTPEQISSMVLGK.[M]		2	2	P10591; P10592	P10591; P10592	0	2	0.7993	0	1	1	775.898	1550.79	1550.79	0.39	0.0003	HCD (High Energy Collision Dissociation)	MS2	0.531478	60	66.8652	33017	20180611_QE2_HTSPAL_sand_AcOH_PE_2018-150_e6.raw	F6		2.89	0.0002464	0.0003366		15421656	66.51
		FALSE	High	Sequest HT (A2)	Unambiguous	[K].NFTPEQISSMVLGK.[M]		2	2	P10591; P10592	P10591; P10592	0	2	0.7165	0	1	1	775.895	1550.78	1550.79	-3.23	-0.00251	HCD (High Energy Collision Dissociation)	MS2	20.5991	60	66.122	32623	20180611_QE2_HTSPAL_sand_AcOH_PE_2018-150_e6.raw	F6		2.61	0.0002464	0.00025		15421656	66.51
		FALSE	High	Sequest HT (A2)	Unambiguous	[K].NFTPEQISSMVLGK.[M]		2	2	P10591; P10592	P10591; P10592	0	2	0.7974	0	1	1	775.896	1550.79	1550.79	-2.13	-0.00165	HCD (High Energy Collision Dissociation)	MS2	5.14959	48.414	66.3051	32720	20180611_QE2_HTSPAL_sand_AcOH_PE_2018-150_e6.raw	F6		3.06	0.0002464	0.0003332		15421656	66.51
		FALSE	High	Sequest HT (A2)	Unambiguous	[K].NFTPEQISSMVLGK.[M]		2	2	P10591; P10592	P10591; P10592	0	2	0.8085	0	1	1	775.897	1550.79	1550.79	-1.42	-0.0011	HCD (High Energy Collision Dissociation)	MS2	1.37327	23.435	66.4917	32819	20180611_QE2_HTSPAL_sand_AcOH_PE_2018-150_e6.raw	F6		2.82	0.0002464	0.0004243		15421656	66.51
		FALSE	High	Sequest HT (A2)	Unambiguous	[K].NFTPEQISSMVLGK.[M]		2	2	P10591; P10592	P10591; P10592	0	2	0.7383	0	1	1	775.897	1550.79	1550.79	-1.34	-0.00104	HCD (High Energy Collision Dissociation)	MS2	0	60	67.6199	33418	20180611_QE2_HTSPAL_sand_AcOH_PE_2018-150_e6.raw	F6		1.49	0.0003607	0.0005383		15421656	66.51
		FALSE	High	Sequest HT (A2)	Unambiguous	[K].NFTPEQISSMVLGK.[M]		2	2	P10591; P10592	P10591; P10592	0	2	0.6316	0	1	1	775.899	1550.79	1550.79	1.74	0.00135	HCD (High Energy Collision Dissociation)	MS2	30.2538	60	68.5556	33911	20180611_QE2_HTSPAL_sand_AcOH_PE_2018-150_e6.raw	F6		1.52	0.0007172	0.002754		15421656	66.51
		FALSE	High	Sequest HT (A2)	Unambiguous	[K].NFTPEQISSMVLGK.[M]		2	2	P10591; P10592	P10591; P10592	0	2	0.7339	0	1	1	775.899	1550.79	1550.79	1.5	0.00116	HCD (High Energy Collision Dissociation)	MS2	36.5719	60	68.3658	33811	20180611_QE2_HTSPAL_sand_AcOH_PE_2018-150_e6.raw	F6		1.09	0.0007756	0.003848		15421656	66.51
		FALSE	High	Sequest HT (A2)	Unambiguous	[K].NFTPEQISSMVLGK.[M]		2	2	P10591; P10592	P10591; P10592	0	2	0.7905	0	1	1	775.899	1550.79	1550.79	1.65	0.00128	HCD (High Energy Collision Dissociation)	MS2	20.3726	60	68.1762	33711	20180611_QE2_HTSPAL_sand_AcOH_PE_2018-150_e6.raw	F6		1.05	0.001981	0.01493		15421656	66.51
		FALSE	High	Sequest HT (A2)	Unambiguous	[K].NFTPEQISSMVLGK.[M]		2	2	P10591; P10592	P10591; P10592	0	2	0.8045	0	1	1	775.9	1550.79	1550.79	2.28	0.00177	HCD (High Energy Collision Dissociation)	MS2	5.04547	60	67.9899	33613	20180611_QE2_HTSPAL_sand_AcOH_PE_2018-150_e6.raw	F6		1.33	0.002653	0.02054		15421656	66.51
		FALSE	High	Sequest HT (A2)	Unambiguous	[K].NFTPEQISSMVLGK.[M]		2	2	P10591; P10592	P10591; P10592	0	2	0.6552	0	1	1	775.901	1550.79	1550.79	3.87	0.003	HCD (High Energy Collision Dissociation)	MS2	39.4905	60	68.7463	34011	20180611_QE2_HTSPAL_sand_AcOH_PE_2018-150_e6.raw	F6		0.87	0.004912	0.04722
	FALSE	High	[R].NFNDPEVQGDMK.[H]			3.37022e-05	0	1	1	5	P10592	P10592 [75-86]	0	1393.61	0	17176750		High	High	0	9.134e-05	2.99	28.18	R.NFNDPEVQGDMK.H	[75-86]		Used
		Checked	Confidence	Identifying Node	PSM Ambiguity	Annotated Sequence	Modifications	# Protein Groups	# Proteins	Master Protein Accessions	Protein Accessions	# Missed Cleavages	Charge	DeltaScore	DeltaCn	Rank	Search Engine Rank	m/z [Da]	MH+ [Da]	Theo. MH+ [Da]	DeltaM [ppm]	Deltam/z [Da]	Activation Type	MS Order	Isolation Interference [%]	Ion Inject Time [ms]	RT [min]	First Scan	Spectrum File	File ID	Quan Info	XCorr	Percolator q-Value	Percolator PEP	ptmRS: Best Site Probabilities	Precursor Abundance	Apex RT [min]
		FALSE	High	Sequest HT (A2)	Unambiguous	[R].NFNDPEVQGDMK.[H]		1	1	P10592	P10592	0	2	0.5987	0	1	1	697.305	1393.6	1393.61	-1.8	-0.00125	HCD (High Energy Collision Dissociation)	MS2	0	20.174	28.1554	12554	20180611_QE2_HTSPAL_sand_AcOH_PE_2018-150_e6.raw	F6		2.99	0	9.134e-05		17176750	28.18
		FALSE	High	Sequest HT (A2)	Unambiguous	[R].NFNDPEVQGDMK.[H]		1	1	P10592	P10592	0	2	0.6103	0	1	1	697.305	1393.6	1393.61	-1.7	-0.00118	HCD (High Energy Collision Dissociation)	MS2	0	60	27.9858	12481	20180611_QE2_HTSPAL_sand_AcOH_PE_2018-150_e6.raw	F6		2.72	0	0.0001665		17176750	28.18
		FALSE	High	Sequest HT (A2)	Unambiguous	[R].NFNDPEVQGDMK.[H]		1	1	P10592	P10592	0	2	0.4097	0	1	1	697.305	1393.6	1393.61	-1.64	-0.00114	HCD (High Energy Collision Dissociation)	MS2	0	36.396	28.332	12632	20180611_QE2_HTSPAL_sand_AcOH_PE_2018-150_e6.raw	F6		2.27	0.0002464	0.0001798		17176750	28.18
		FALSE	High	Sequest HT (A2)	Unambiguous	[R].NFNDPEVQGDMK.[H]		1	1	P10592	P10592	0	2	0.6391	0	1	1	697.305	1393.6	1393.61	-1.66	-0.00116	HCD (High Energy Collision Dissociation)	MS2	4.78558	60	28.6846	12798	20180611_QE2_HTSPAL_sand_AcOH_PE_2018-150_e6.raw	F6		1.69	0.0003607	0.0005314		17176750	28.18
		FALSE	High	Sequest HT (A2)	Unambiguous	[R].NFNDPEVQGDMK.[H]		1	1	P10592	P10592	0	2	0.4183	0	1	1	697.305	1393.6	1393.61	-1.82	-0.00127	HCD (High Energy Collision Dissociation)	MS2	0	60	28.5048	12713	20180611_QE2_HTSPAL_sand_AcOH_PE_2018-150_e6.raw	F6		1.53	0.0003607	0.0008165		17176750	28.18
	FALSE	High	[R].SINPDEAVAYGAAVQAAILTGDESSK.[T]			6.09101e-11	0	2	2	22	P10591; P10592	P10591 [359-384]; P10592 [359-384]	0	2577.27	0	19143684	Shared	High	High	0	2.928e-06	6.56	80.12	R.SINPDEAVAYGAAVQAAILTGDESSK.T	[359-384]		Used
		Checked	Confidence	Identifying Node	PSM Ambiguity	Annotated Sequence	Modifications	# Protein Groups	# Proteins	Master Protein Accessions	Protein Accessions	# Missed Cleavages	Charge	DeltaScore	DeltaCn	Rank	Search Engine Rank	m/z [Da]	MH+ [Da]	Theo. MH+ [Da]	DeltaM [ppm]	Deltam/z [Da]	Activation Type	MS Order	Isolation Interference [%]	Ion Inject Time [ms]	RT [min]	First Scan	Spectrum File	File ID	Quan Info	XCorr	Percolator q-Value	Percolator PEP	ptmRS: Best Site Probabilities	Precursor Abundance	Apex RT [min]
		FALSE	High	Sequest HT (A2)	Unambiguous	[R].SINPDEAVAYGAAVQAAILTGDESSK.[T]		2	2	P10591; P10592	P10591; P10592	0	4	0.6677	0	1	1	645.073	2577.27	2577.27	0.32	0.00021	HCD (High Energy Collision Dissociation)	MS2	3.9857	60	79.8316	39815	20180611_QE2_HTSPAL_sand_AcOH_PE_2018-150_e6.raw	F6		3.19	0	0.0001401		2.17578e+06	80.12
		FALSE	High	Sequest HT (A2)	Unambiguous	[R].SINPDEAVAYGAAVQAAILTGDESSK.[T]		2	2	P10591; P10592	P10591; P10592	0	3	0.7698	0	1	1	859.761	2577.27	2577.27	0.66	0.00057	HCD (High Energy Collision Dissociation)	MS2	0.325796	34.134	79.9947	39900	20180611_QE2_HTSPAL_sand_AcOH_PE_2018-150_e6.raw	F6		6.56	0	2.928e-06		15927958	80.12
		FALSE	High	Sequest HT (A2)	Unambiguous	[R].SINPDEAVAYGAAVQAAILTGDESSK.[T]		2	2	P10591; P10592	P10591; P10592	0	4	0.6713	0	1	1	645.073	2577.27	2577.27	0.84	0.00054	HCD (High Energy Collision Dissociation)	MS2	1.04148	60	80.0173	39912	20180611_QE2_HTSPAL_sand_AcOH_PE_2018-150_e6.raw	F6		4.35	0	0.0001244		2.17578e+06	80.12
		FALSE	High	Sequest HT (A2)	Unambiguous	[R].SINPDEAVAYGAAVQAAILTGDESSK.[T]		2	2	P10591; P10592	P10591; P10592	0	2	0.7493	0	1	1	1289.14	2577.26	2577.27	-1.3	-0.00167	HCD (High Energy Collision Dissociation)	MS2	0	60	80.0785	39944	20180611_QE2_HTSPAL_sand_AcOH_PE_2018-150_e6.raw	F6		3.47	0	1.179e-06		1.03995e+06	80.11
		FALSE	High	Sequest HT (A2)	Unambiguous	[R].SINPDEAVAYGAAVQAAILTGDESSK.[T]		2	2	P10591; P10592	P10591; P10592	0	3	0.7649	0	1	1	859.761	2577.27	2577.27	0.71	0.00061	HCD (High Energy Collision Dissociation)	MS2	1.5228	60	79.8075	39802	20180611_QE2_HTSPAL_sand_AcOH_PE_2018-150_e6.raw	F6		5.87	0	2.625e-06		15927958	80.12
		FALSE	High	Sequest HT (A2)	Unambiguous	[R].SINPDEAVAYGAAVQAAILTGDESSK.[T]		2	2	P10591; P10592	P10591; P10592	0	3	0.6841	0	1	1	859.761	2577.27	2577.27	0.34	0.00029	HCD (High Energy Collision Dissociation)	MS2	7.78184	60	79.6188	39703	20180611_QE2_HTSPAL_sand_AcOH_PE_2018-150_e6.raw	F6		3.45	0	0.0001225		15927958	80.12
		FALSE	High	Sequest HT (A2)	Unambiguous	[R].SINPDEAVAYGAAVQAAILTGDESSK.[T]		2	2	P10591; P10592	P10591; P10592	0	4	0.6636	0	1	1	645.073	2577.27	2577.27	1.02	0.00066	HCD (High Energy Collision Dissociation)	MS2	2.7093	60	80.3997	40113	20180611_QE2_HTSPAL_sand_AcOH_PE_2018-150_e6.raw	F6		3.24	0	5.506e-05		2.17578e+06	80.12
		FALSE	High	Sequest HT (A2)	Unambiguous	[R].SINPDEAVAYGAAVQAAILTGDESSK.[T]		2	2	P10591; P10592	P10591; P10592	0	3	0.6882	0	1	1	859.761	2577.27	2577.27	0.73	0.00062	HCD (High Energy Collision Dissociation)	MS2	1.2208	60	80.5617	40197	20180611_QE2_HTSPAL_sand_AcOH_PE_2018-150_e6.raw	F6		4.17	0	2.104e-07		15927958	80.12
		FALSE	High	Sequest HT (A2)	Unambiguous	[R].SINPDEAVAYGAAVQAAILTGDESSK.[T]		2	2	P10591; P10592	P10591; P10592	0	3	0.7565	0	1	1	859.761	2577.27	2577.27	0.77	0.00067	HCD (High Energy Collision Dissociation)	MS2	0.841775	60	80.3724	40098	20180611_QE2_HTSPAL_sand_AcOH_PE_2018-150_e6.raw	F6		6.16	0	3.458e-06		15927958	80.12
		FALSE	High	Sequest HT (A2)	Unambiguous	[R].SINPDEAVAYGAAVQAAILTGDESSK.[T]		2	2	P10591; P10592	P10591; P10592	0	3	0.7577	0	1	1	859.761	2577.27	2577.27	0.47	0.0004	HCD (High Energy Collision Dissociation)	MS2	0.284933	32.213	80.1836	39999	20180611_QE2_HTSPAL_sand_AcOH_PE_2018-150_e6.raw	F6		6.15	0	4.233e-06		15927958	80.12
		FALSE	High	Sequest HT (A2)	Unambiguous	[R].SINPDEAVAYGAAVQAAILTGDESSK.[T]		2	2	P10591; P10592	P10591; P10592	0	4	0.707	0	1	1	645.073	2577.27	2577.27	1.55	0.001	HCD (High Energy Collision Dissociation)	MS2	1.20476	60	80.2078	40012	20180611_QE2_HTSPAL_sand_AcOH_PE_2018-150_e6.raw	F6		4.13	0	6.47e-05		2.17578e+06	80.12
		FALSE	High	Sequest HT (A2)	Unambiguous	[R].SINPDEAVAYGAAVQAAILTGDESSK.[T]		2	2	P10591; P10592	P10591; P10592	0	2	0.723	0	1	1	1289.14	2577.27	2577.27	-0.78	-0.001	HCD (High Energy Collision Dissociation)	MS2	0	60	80.2674	40043	20180611_QE2_HTSPAL_sand_AcOH_PE_2018-150_e6.raw	F6		2.96	0	7.967e-05		1.03995e+06	80.11
		FALSE	High	Sequest HT (A2)	Unambiguous	[R].SINPDEAVAYGAAVQAAILTGDESSK.[T]		2	2	P10591; P10592	P10591; P10592	0	3	0.7154	0	1	1	859.762	2577.27	2577.27	1.06	0.00091	HCD (High Energy Collision Dissociation)	MS2	6.77961	60	80.9439	40397	20180611_QE2_HTSPAL_sand_AcOH_PE_2018-150_e6.raw	F6		2.67	0	2.69e-05		15927958	80.12
		FALSE	High	Sequest HT (A2)	Unambiguous	[R].SINPDEAVAYGAAVQAAILTGDESSK.[T]		2	2	P10591; P10592	P10591; P10592	0	3	0.6491	0	1	1	859.763	2577.27	2577.27	2.38	0.00205	HCD (High Energy Collision Dissociation)	MS2	4.85107	60	80.7511	40296	20180611_QE2_HTSPAL_sand_AcOH_PE_2018-150_e6.raw	F6		3.22	0	0.0001034		15927958	80.12
		FALSE	High	Sequest HT (A2)	Unambiguous	[R].SINPDEAVAYGAAVQAAILTGDESSK.[T]		2	2	P10591; P10592	P10591; P10592	0	3	0.6529	0	1	1	859.761	2577.27	2577.27	0.09	8e-05	HCD (High Energy Collision Dissociation)	MS2	23.4436	60	81.1335	40496	20180611_QE2_HTSPAL_sand_AcOH_PE_2018-150_e6.raw	F6		1.7	0.0002464	0.0002157		15927958	80.12
		FALSE	High	Sequest HT (A2)	Unambiguous	[R].SINPDEAVAYGAAVQAAILTGDESSK.[T]		2	2	P10591; P10592	P10591; P10592	0	2	0.7105	0	1	1	1289.14	2577.26	2577.27	-1.82	-0.00234	HCD (High Energy Collision Dissociation)	MS2	0	60	79.8912	39846	20180611_QE2_HTSPAL_sand_AcOH_PE_2018-150_e6.raw	F6		1.9	0.0003607	0.001006		1.03995e+06	80.11
		FALSE	High	Sequest HT (A2)	Unambiguous	[R].SINPDEAVAYGAAVQAAILTGDESSK.[T]		2	2	P10591; P10592	P10591; P10592	0	3	0.5822	0	1	1	859.761	2577.27	2577.27	0.61	0.00052	HCD (High Energy Collision Dissociation)	MS2	12.2362	60	81.7085	40797	20180611_QE2_HTSPAL_sand_AcOH_PE_2018-150_e6.raw	F6		1.46	0.0003607	0.000573		15927958	80.12
		FALSE	High	Sequest HT (A2)	Unambiguous	[R].SINPDEAVAYGAAVQAAILTGDESSK.[T]		2	2	P10591; P10592	P10591; P10592	0	3	0.4949	0	1	1	859.764	2577.28	2577.27	3.27	0.00281	HCD (High Energy Collision Dissociation)	MS2	17.4016	60	81.8932	40893	20180611_QE2_HTSPAL_sand_AcOH_PE_2018-150_e6.raw	F6		0.99	0.0003607	0.0006965		15927958	80.12
		FALSE	High	Sequest HT (A2)	Unambiguous	[R].SINPDEAVAYGAAVQAAILTGDESSK.[T]		2	2	P10591; P10592	P10591; P10592	0	3	0.4141	0	1	1	859.764	2577.28	2577.27	3.25	0.00279	HCD (High Energy Collision Dissociation)	MS2	24.2049	60	81.3263	40597	20180611_QE2_HTSPAL_sand_AcOH_PE_2018-150_e6.raw	F6		0.99	0.0007172	0.002355		15927958	80.12
		FALSE	High	Sequest HT (A2)	Unambiguous	[R].SINPDEAVAYGAAVQAAILTGDESSK.[T]		2	2	P10591; P10592	P10591; P10592	0	3	0.3378	0	1	1	859.763	2577.28	2577.27	3.06	0.00263	HCD (High Energy Collision Dissociation)	MS2	16.5506	60	81.5206	40699	20180611_QE2_HTSPAL_sand_AcOH_PE_2018-150_e6.raw	F6		0.74	0.0007756	0.004376		15927958	80.12
		FALSE	High	Sequest HT (A2)	Unambiguous	[R].SINPDEAVAYGAAVQAAILTGDESSK.[T]		2	2	P10591; P10592	P10591; P10592	0	4	0.3562	0	1	1	645.073	2577.27	2577.27	0.98	0.00063	HCD (High Energy Collision Dissociation)	MS2	25.7739	60	80.5938	40215	20180611_QE2_HTSPAL_sand_AcOH_PE_2018-150_e6.raw	F6		0.73	0.001401	0.01019		2.17578e+06	80.12
		FALSE	High	Sequest HT (A2)	Selected	[R].SINPDEAVAYGAAVQAAILTGDESSK.[T]		2	2	P10591; P10592	P10591; P10592	0	3		0	2	2	859.764	2577.28	2577.27	3.81	0.00327	HCD (High Energy Collision Dissociation)	MS2	9.97853	60	82.0925	40998	20180611_QE2_HTSPAL_sand_AcOH_PE_2018-150_e6.raw	F6		0.25	0.001981	0.01513		15927958	80.12
	FALSE	High	[K].SEVFSTYADNQPGVLIQVFEGER.[TA]			1.24423e-05	0	2	2	6	P22202; P10592	P22202 [423-445]; P10592 [422-444]	0	2585.25	0	2.84472e+06	Shared	High	High	0.0002464	0.0004593	3.59	80.1	K.SEVFSTYADNQPGVLIQVFEGER.A	[422-444]		Used
		Checked	Confidence	Identifying Node	PSM Ambiguity	Annotated Sequence	Modifications	# Protein Groups	# Proteins	Master Protein Accessions	Protein Accessions	# Missed Cleavages	Charge	DeltaScore	DeltaCn	Rank	Search Engine Rank	m/z [Da]	MH+ [Da]	Theo. MH+ [Da]	DeltaM [ppm]	Deltam/z [Da]	Activation Type	MS Order	Isolation Interference [%]	Ion Inject Time [ms]	RT [min]	First Scan	Spectrum File	File ID	Quan Info	XCorr	Percolator q-Value	Percolator PEP	ptmRS: Best Site Probabilities	Precursor Abundance	Apex RT [min]
		FALSE	High	Sequest HT (A2)	Unambiguous	[K].SEVFSTYADNQPGVLIQVFEGER.[TA]		2	2	P22202; P10592	P22202; P10592	0	3	0.6493	0	1	1	862.422	2585.25	2585.25	0.14	0.00012	HCD (High Energy Collision Dissociation)	MS2	1.79514	60	80.5406	40186	20180611_QE2_HTSPAL_sand_AcOH_PE_2018-150_e6.raw	F6		2.88	0	5.812e-05		2.84472e+06	80.1
		FALSE	High	Sequest HT (A2)	Unambiguous	[K].SEVFSTYADNQPGVLIQVFEGER.[TA]		2	2	P22202; P10592	P22202; P10592	0	3	0.5034	0	1	1	862.42	2585.24	2585.25	-2.71	-0.00234	HCD (High Energy Collision Dissociation)	MS2	0	60	80.9211	40385	20180611_QE2_HTSPAL_sand_AcOH_PE_2018-150_e6.raw	F6		1.47	0.0002464	0.0004678		2.84472e+06	80.1
		FALSE	High	Sequest HT (A2)	Unambiguous	[K].SEVFSTYADNQPGVLIQVFEGER.[TA]		2	2	P22202; P10592	P22202; P10592	0	3	0.7047	0	1	1	862.422	2585.25	2585.25	-0.4	-0.00034	HCD (High Energy Collision Dissociation)	MS2	5.38371	60	80.1627	39988	20180611_QE2_HTSPAL_sand_AcOH_PE_2018-150_e6.raw	F6		3.59	0.0002464	0.0004593		2.84472e+06	80.1
		FALSE	High	Sequest HT (A2)	Unambiguous	[K].SEVFSTYADNQPGVLIQVFEGER.[TA]		2	2	P22202; P10592	P22202; P10592	0	3	0.6763	0	1	1	862.422	2585.25	2585.25	-0.52	-0.00044	HCD (High Energy Collision Dissociation)	MS2	6.61573	60	80.3514	40087	20180611_QE2_HTSPAL_sand_AcOH_PE_2018-150_e6.raw	F6		3.12	0.0002464	0.0002424		2.84472e+06	80.1
		FALSE	High	Sequest HT (A2)	Unambiguous	[K].SEVFSTYADNQPGVLIQVFEGER.[TA]		2	2	P22202; P10592	P22202; P10592	0	3	0.4845	0	1	1	862.421	2585.25	2585.25	-0.82	-0.00071	HCD (High Energy Collision Dissociation)	MS2	5.45859	60	80.7317	40286	20180611_QE2_HTSPAL_sand_AcOH_PE_2018-150_e6.raw	F6		1.94	0.0002464	0.0003136		2.84472e+06	80.1
		FALSE	High	Sequest HT (A2)	Unambiguous	[K].SEVFSTYADNQPGVLIQVFEGER.[TA]		2	2	P22202; P10592	P22202; P10592	0	3	0.7267	0	1	1	862.422	2585.25	2585.25	-0.2	-0.00018	HCD (High Energy Collision Dissociation)	MS2	2.69257	60	79.9737	39889	20180611_QE2_HTSPAL_sand_AcOH_PE_2018-150_e6.raw	F6		3.44	0.0002464	0.0004157		2.84472e+06	80.1
	FALSE	High	[K].SQVDEIVLVGGSTR.[I]			5.86385e-08	0	2	2	9	P10591; P10592	P10591 [326-339]; P10592 [326-339]	0	1459.78	0	48946356	Shared	High	High	0	4.953e-06	3.81	43.88	K.SQVDEIVLVGGSTR.I	[326-339]		Used
		Checked	Confidence	Identifying Node	PSM Ambiguity	Annotated Sequence	Modifications	# Protein Groups	# Proteins	Master Protein Accessions	Protein Accessions	# Missed Cleavages	Charge	DeltaScore	DeltaCn	Rank	Search Engine Rank	m/z [Da]	MH+ [Da]	Theo. MH+ [Da]	DeltaM [ppm]	Deltam/z [Da]	Activation Type	MS Order	Isolation Interference [%]	Ion Inject Time [ms]	RT [min]	First Scan	Spectrum File	File ID	Quan Info	XCorr	Percolator q-Value	Percolator PEP	ptmRS: Best Site Probabilities	Precursor Abundance	Apex RT [min]
		FALSE	High	Sequest HT (A2)	Unambiguous	[K].SQVDEIVLVGGSTR.[I]		2	2	P10591; P10592	P10591; P10592	0	2	0.4405	0	1	1	730.392	1459.78	1459.78	1.12	0.00082	HCD (High Energy Collision Dissociation)	MS2	25.4724	60	44.7384	21258	20180611_QE2_HTSPAL_sand_AcOH_PE_2018-150_e6.raw	F6		2.52	0	9.766e-05		39187892	43.88
		FALSE	High	Sequest HT (A2)	Unambiguous	[K].SQVDEIVLVGGSTR.[I]		2	2	P10591; P10592	P10591; P10592	0	2	0.0742	0	1	1	730.391	1459.77	1459.78	-0.27	-0.0002	HCD (High Energy Collision Dissociation)	MS2	3.84967	60	43.6707	20695	20180611_QE2_HTSPAL_sand_AcOH_PE_2018-150_e6.raw	F6		3.37	0	5.551e-06		39187892	43.88
		FALSE	High	Sequest HT (A2)	Unambiguous	[K].SQVDEIVLVGGSTR.[I]		2	2	P10591; P10592	P10591; P10592	0	3	0.1291	0	1	1	487.263	1459.77	1459.78	-0.64	-0.00031	HCD (High Energy Collision Dissociation)	MS2	7.9265	42.146	43.7961	20762	20180611_QE2_HTSPAL_sand_AcOH_PE_2018-150_e6.raw	F6		3.33	0	0.0001669		9758464	43.88
		FALSE	High	Sequest HT (A2)	Unambiguous	[K].SQVDEIVLVGGSTR.[I]		2	2	P10591; P10592	P10591; P10592	0	2	0.3812	0	1	1	730.391	1459.77	1459.78	-0.69	-0.0005	HCD (High Energy Collision Dissociation)	MS2	0.322991	8.635	43.8554	20793	20180611_QE2_HTSPAL_sand_AcOH_PE_2018-150_e6.raw	F6		3.62	0	7.61e-05		39187892	43.88
		FALSE	High	Sequest HT (A2)	Unambiguous	[K].SQVDEIVLVGGSTR.[I]		2	2	P10591; P10592	P10591; P10592	0	2	0.3434	0	1	1	730.391	1459.78	1459.78	0.18	0.00013	HCD (High Energy Collision Dissociation)	MS2	7.0584	60	44.4185	21090	20180611_QE2_HTSPAL_sand_AcOH_PE_2018-150_e6.raw	F6		2.97	0	1.454e-05		39187892	43.88
		FALSE	High	Sequest HT (A2)	Unambiguous	[K].SQVDEIVLVGGSTR.[I]		2	2	P10591; P10592	P10591; P10592	0	3	0.133	0	1	1	487.263	1459.77	1459.78	-0.13	-6e-05	HCD (High Energy Collision Dissociation)	MS2	3.34842	39.919	43.9828	20861	20180611_QE2_HTSPAL_sand_AcOH_PE_2018-150_e6.raw	F6		3.61	0	0.0001314		9758464	43.88
		FALSE	High	Sequest HT (A2)	Unambiguous	[K].SQVDEIVLVGGSTR.[I]		2	2	P10591; P10592	P10591; P10592	0	2	0.378	0	1	1	730.391	1459.77	1459.78	-0.18	-0.00013	HCD (High Energy Collision Dissociation)	MS2	0.419517	29.343	44.0423	20892	20180611_QE2_HTSPAL_sand_AcOH_PE_2018-150_e6.raw	F6		3.81	0	4.953e-06		39187892	43.88
		FALSE	High	Sequest HT (A2)	Unambiguous	[K].SQVDEIVLVGGSTR.[I]		2	2	P10591; P10592	P10591; P10592	0	2	0.3892	0	1	1	730.391	1459.78	1459.78	0.25	0.00018	HCD (High Energy Collision Dissociation)	MS2	7.03362	60	44.2318	20992	20180611_QE2_HTSPAL_sand_AcOH_PE_2018-150_e6.raw	F6		3.16	0	4.732e-05		39187892	43.88
		FALSE	High	Sequest HT (A2)	Unambiguous	[K].SQVDEIVLVGGSTR.[I]		2	2	P10591; P10592	P10591; P10592	0	2	0.1633	0	1	1	730.392	1459.78	1459.78	0.64	0.00046	HCD (High Energy Collision Dissociation)	MS2	28.4974	60	45.0129	21401	20180611_QE2_HTSPAL_sand_AcOH_PE_2018-150_e6.raw	F6		1.47	0.0002464	0.0002483		39187892	43.88
	FALSE	High	[R].TLSSSAQTSVEIDSLFEGIDFYTSITR.[A]			3.30149e-08	0	2	2	13	P10591; P10592	P10591 [270-296]; P10592 [270-296]	0	2967.45	0	8.79442e+06	Shared	High	High	0	1.428e-05	5.05	100.94	R.TLSSSAQTSVEIDSLFEGIDFYTSITR.A	[270-296]		Used
		Checked	Confidence	Identifying Node	PSM Ambiguity	Annotated Sequence	Modifications	# Protein Groups	# Proteins	Master Protein Accessions	Protein Accessions	# Missed Cleavages	Charge	DeltaScore	DeltaCn	Rank	Search Engine Rank	m/z [Da]	MH+ [Da]	Theo. MH+ [Da]	DeltaM [ppm]	Deltam/z [Da]	Activation Type	MS Order	Isolation Interference [%]	Ion Inject Time [ms]	RT [min]	First Scan	Spectrum File	File ID	Quan Info	XCorr	Percolator q-Value	Percolator PEP	ptmRS: Best Site Probabilities	Precursor Abundance	Apex RT [min]
		FALSE	High	Sequest HT (A2)	Unambiguous	[R].TLSSSAQTSVEIDSLFEGIDFYTSITR.[A]		2	2	P10591; P10592	P10591; P10592	0	2	0.7792	0	1	1	1484.23	2967.46	2967.45	3.09	0.00458	HCD (High Energy Collision Dissociation)	MS2	5.91842	60	104.484	52485	20180611_QE2_HTSPAL_sand_AcOH_PE_2018-150_e6.raw	F6		3.17	0	3.805e-06
		FALSE	High	Sequest HT (A2)	Unambiguous	[R].TLSSSAQTSVEIDSLFEGIDFYTSITR.[A]		2	2	P10591; P10592	P10591; P10592	0	3	0.7386	0	1	1	989.82	2967.45	2967.45	-0.62	-0.00062	HCD (High Energy Collision Dissociation)	MS2	1.80842	60	100.876	50591	20180611_QE2_HTSPAL_sand_AcOH_PE_2018-150_e6.raw	F6		5.05	0	1.428e-05		6844823	100.94
		FALSE	High	Sequest HT (A2)	Unambiguous	[R].TLSSSAQTSVEIDSLFEGIDFYTSITR.[A]		2	2	P10591; P10592	P10591; P10592	0	3	0.7618	0	1	1	989.82	2967.44	2967.45	-0.89	-0.00088	HCD (High Energy Collision Dissociation)	MS2	4.0914	60	101.064	50690	20180611_QE2_HTSPAL_sand_AcOH_PE_2018-150_e6.raw	F6		4.45	0	1.751e-05		6844823	100.94
		FALSE	High	Sequest HT (A2)	Unambiguous	[R].TLSSSAQTSVEIDSLFEGIDFYTSITR.[A]		2	2	P10591; P10592	P10591; P10592	0	3	0.7559	0	1	1	989.82	2967.45	2967.45	-0.61	-0.0006	HCD (High Energy Collision Dissociation)	MS2	10.2334	60	101.253	50789	20180611_QE2_HTSPAL_sand_AcOH_PE_2018-150_e6.raw	F6		2.99	0	0.000159		6844823	100.94
		FALSE	High	Sequest HT (A2)	Unambiguous	[R].TLSSSAQTSVEIDSLFEGIDFYTSITR.[A]		2	2	P10591; P10592	P10591; P10592	0	2	0.7791	0	1	1	1484.22	2967.44	2967.45	-3.17	-0.0047	HCD (High Energy Collision Dissociation)	MS2	0	60	100.897	50602	20180611_QE2_HTSPAL_sand_AcOH_PE_2018-150_e6.raw	F6		3.26	0	5.754e-05		1.30272e+06	100.93
		FALSE	High	Sequest HT (A2)	Unambiguous	[R].TLSSSAQTSVEIDSLFEGIDFYTSITR.[A]		2	2	P10591; P10592	P10591; P10592	0	4	0.5288	0	1	1	742.617	2967.45	2967.45	0.2	0.00015	HCD (High Energy Collision Dissociation)	MS2	18.7832	60	101.153	50737	20180611_QE2_HTSPAL_sand_AcOH_PE_2018-150_e6.raw	F6		1.04	0.0002464	0.0004195		646877	100.94
		FALSE	High	Sequest HT (A2)	Unambiguous	[R].TLSSSAQTSVEIDSLFEGIDFYTSITR.[A]		2	2	P10591; P10592	P10591; P10592	0	2	0.8	0	1	1	1484.22	2967.44	2967.45	-2.45	-0.00364	HCD (High Energy Collision Dissociation)	MS2	4.133	60	101.085	50701	20180611_QE2_HTSPAL_sand_AcOH_PE_2018-150_e6.raw	F6		2.3	0.0002464	0.0002051		1.30272e+06	100.93
		FALSE	High	Sequest HT (A2)	Unambiguous	[R].TLSSSAQTSVEIDSLFEGIDFYTSITR.[A]		2	2	P10591; P10592	P10591; P10592	0	4	0.4959	0	1	1	742.618	2967.45	2967.45	0.66	0.00049	HCD (High Energy Collision Dissociation)	MS2	5.86638	60	100.776	50539	20180611_QE2_HTSPAL_sand_AcOH_PE_2018-150_e6.raw	F6		1.21	0.0002464	0.000266		646877	100.94
		FALSE	High	Sequest HT (A2)	Unambiguous	[R].TLSSSAQTSVEIDSLFEGIDFYTSITR.[A]		2	2	P10591; P10592	P10591; P10592	0	3	0.7595	0	1	1	989.819	2967.44	2967.45	-1.71	-0.00169	HCD (High Energy Collision Dissociation)	MS2	14.601	60	100.691	50494	20180611_QE2_HTSPAL_sand_AcOH_PE_2018-150_e6.raw	F6		2.91	0.0002464	0.0003813		6844823	100.94
		FALSE	High	Sequest HT (A2)	Unambiguous	[R].TLSSSAQTSVEIDSLFEGIDFYTSITR.[A]		2	2	P10591; P10592	P10591; P10592	0	4	0.6347	0	1	1	742.618	2967.45	2967.45	1.05	0.00078	HCD (High Energy Collision Dissociation)	MS2	9.17896	60	100.961	50636	20180611_QE2_HTSPAL_sand_AcOH_PE_2018-150_e6.raw	F6		1.67	0.0003607	0.000655		646877	100.94
		FALSE	High	Sequest HT (A2)	Unambiguous	[R].TLSSSAQTSVEIDSLFEGIDFYTSITR.[A]		2	2	P10591; P10592	P10591; P10592	0	3	0.7424	0	1	1	989.822	2967.45	2967.45	1.1	0.00109	HCD (High Energy Collision Dissociation)	MS2	10.1847	60	101.442	50888	20180611_QE2_HTSPAL_sand_AcOH_PE_2018-150_e6.raw	F6		2.29	0.0003607	0.0007429		6844823	100.94
		FALSE	High	Sequest HT (A2)	Unambiguous	[R].TLSSSAQTSVEIDSLFEGIDFYTSITR.[A]		2	2	P10591; P10592	P10591; P10592	0	3	0.2292	0	1	1	989.822	2967.45	2967.45	1.02	0.00101	HCD (High Energy Collision Dissociation)	MS2	23.9075	60	101.634	50989	20180611_QE2_HTSPAL_sand_AcOH_PE_2018-150_e6.raw	F6		0.96	0.0004807	0.001605		6844823	100.94
		FALSE	High	Sequest HT (A2)	Unambiguous	[R].TLSSSAQTSVEIDSLFEGIDFYTSITR.[A]		2	2	P10591; P10592	P10591; P10592	0	2	0.7967	0	1	1	1484.23	2967.45	2967.45	-0.1	-0.00015	HCD (High Energy Collision Dissociation)	MS2	12.1589	60	100.713	50506	20180611_QE2_HTSPAL_sand_AcOH_PE_2018-150_e6.raw	F6		1.23	0.0007756	0.004538		1.30272e+06	100.93
	FALSE	High	[K].LIDVDGKPQIQVEFKGETK.[N]			1.66795e-05	0	2	2	5	P10591; P10592	P10591 [92-110]; P10592 [92-110]	1	2144.16	0	7.32517e+06	Shared	High	High	0.0002464	0.0002645	3.8	41.1	K.LIDVDGKPQIQVEFKGETK.N	[92-110]		Used
		Checked	Confidence	Identifying Node	PSM Ambiguity	Annotated Sequence	Modifications	# Protein Groups	# Proteins	Master Protein Accessions	Protein Accessions	# Missed Cleavages	Charge	DeltaScore	DeltaCn	Rank	Search Engine Rank	m/z [Da]	MH+ [Da]	Theo. MH+ [Da]	DeltaM [ppm]	Deltam/z [Da]	Activation Type	MS Order	Isolation Interference [%]	Ion Inject Time [ms]	RT [min]	First Scan	Spectrum File	File ID	Quan Info	XCorr	Percolator q-Value	Percolator PEP	ptmRS: Best Site Probabilities	Precursor Abundance	Apex RT [min]
		FALSE	High	Sequest HT (A2)	Unambiguous	[K].LIDVDGKPQIQVEFKGETK.[N]		2	2	P10591; P10592	P10591; P10592	1	4	0.753	0	1	1	536.795	2144.16	2144.16	-0.15	-8e-05	HCD (High Energy Collision Dissociation)	MS2	18.2978	23.507	41.1602	19375	20180611_QE2_HTSPAL_sand_AcOH_PE_2018-150_e6.raw	F6		3.36	0	6.627e-05		6743492	41.1
		FALSE	High	Sequest HT (A2)	Unambiguous	[K].LIDVDGKPQIQVEFKGETK.[N]		2	2	P10591; P10592	P10591; P10592	1	4	0.6157	0	1	1	536.796	2144.16	2144.16	0.87	0.00047	HCD (High Energy Collision Dissociation)	MS2	25.9481	39.897	41.3471	19473	20180611_QE2_HTSPAL_sand_AcOH_PE_2018-150_e6.raw	F6		2.68	0.0002464	0.000248		6743492	41.1
		FALSE	High	Sequest HT (A2)	Unambiguous	[K].LIDVDGKPQIQVEFKGETK.[N]		2	2	P10591; P10592	P10591; P10592	1	4	0.7447	0	1	1	536.796	2144.16	2144.16	0.55	0.00029	HCD (High Energy Collision Dissociation)	MS2	28.2734	35.077	40.9751	19277	20180611_QE2_HTSPAL_sand_AcOH_PE_2018-150_e6.raw	F6		3.8	0.0002464	0.0002645		6743492	41.1
		FALSE	High	Sequest HT (A2)	Unambiguous	[K].LIDVDGKPQIQVEFKGETK.[N]		2	2	P10591; P10592	P10591; P10592	1	3	0.5093	0	1	1	715.39	2144.16	2144.16	-1.56	-0.00111	HCD (High Energy Collision Dissociation)	MS2	14.5407	60	41.1016	19344	20180611_QE2_HTSPAL_sand_AcOH_PE_2018-150_e6.raw	F6		1.61	0.005088	0.04799		581676	41.1
		FALSE	High	Sequest HT (A2)	Unambiguous	[K].LIDVDGKPQIQVEFKGETK.[N]		2	2	P10591; P10592	P10591; P10592	1	3	0.5222	0	1	1	715.391	2144.16	2144.16	0.05	4e-05	HCD (High Energy Collision Dissociation)	MS2	17.123	60	41.3176	19459	20180611_QE2_HTSPAL_sand_AcOH_PE_2018-150_e6.raw	F6		0.9	0.008451	0.09461		581676	41.1
	FALSE	High	[K].LIDVDGKPQIQVEFK.[G]			6.56127e-07	0	2	2	12	P10591; P10592	P10591 [92-106]; P10592 [92-106]	0	1728.95	0	2.75362e+07	Shared	High	High	0	2.125e-05	4.54	47.07	K.LIDVDGKPQIQVEFK.G	[92-106]		Used
		Checked	Confidence	Identifying Node	PSM Ambiguity	Annotated Sequence	Modifications	# Protein Groups	# Proteins	Master Protein Accessions	Protein Accessions	# Missed Cleavages	Charge	DeltaScore	DeltaCn	Rank	Search Engine Rank	m/z [Da]	MH+ [Da]	Theo. MH+ [Da]	DeltaM [ppm]	Deltam/z [Da]	Activation Type	MS Order	Isolation Interference [%]	Ion Inject Time [ms]	RT [min]	First Scan	Spectrum File	File ID	Quan Info	XCorr	Percolator q-Value	Percolator PEP	ptmRS: Best Site Probabilities	Precursor Abundance	Apex RT [min]
		FALSE	High	Sequest HT (A2)	Unambiguous	[K].LIDVDGKPQIQVEFK.[G]		2	2	P10591; P10592	P10591; P10592	0	2	0.6215	0	1	1	864.98	1728.95	1728.95	-0.49	-0.00042	HCD (High Energy Collision Dissociation)	MS2	4.62313	60	46.9151	22410	20180611_QE2_HTSPAL_sand_AcOH_PE_2018-150_e6.raw	F6		2.14	0	0.0001407		886459	47.08
		FALSE	High	Sequest HT (A2)	Unambiguous	[K].LIDVDGKPQIQVEFK.[G]		2	2	P10591; P10592	P10591; P10592	0	3	0.6652	0	1	1	576.99	1728.95	1728.95	0.55	0.00032	HCD (High Energy Collision Dissociation)	MS2	3.23477	17.27	46.8274	22363	20180611_QE2_HTSPAL_sand_AcOH_PE_2018-150_e6.raw	F6		4.54	0	2.125e-05		26649760	47.07
		FALSE	High	Sequest HT (A2)	Unambiguous	[K].LIDVDGKPQIQVEFK.[G]		2	2	P10591; P10592	P10591; P10592	0	3	0.6491	0	1	1	576.989	1728.95	1728.95	0.26	0.00015	HCD (High Energy Collision Dissociation)	MS2	3.23415	7.157	47.0144	22462	20180611_QE2_HTSPAL_sand_AcOH_PE_2018-150_e6.raw	F6		3.42	0	1.506e-05		26649760	47.07
		FALSE	High	Sequest HT (A2)	Unambiguous	[K].LIDVDGKPQIQVEFK.[G]		2	2	P10591; P10592	P10591; P10592	0	2	0.704	0	1	1	864.979	1728.95	1728.95	-1.38	-0.00119	HCD (High Energy Collision Dissociation)	MS2	0	60	47.103	22510	20180611_QE2_HTSPAL_sand_AcOH_PE_2018-150_e6.raw	F6		2.23	0	0.0001275		886459	47.08
		FALSE	High	Sequest HT (A2)	Unambiguous	[K].LIDVDGKPQIQVEFK.[G]		2	2	P10591; P10592	P10591; P10592	0	3	0.6017	0	1	1	576.989	1728.95	1728.95	-0.03	-1e-05	HCD (High Energy Collision Dissociation)	MS2	2.5958	8.451	47.2006	22561	20180611_QE2_HTSPAL_sand_AcOH_PE_2018-150_e6.raw	F6		3.49	0	5.579e-05		26649760	47.07
		FALSE	High	Sequest HT (A2)	Unambiguous	[K].LIDVDGKPQIQVEFK.[G]		2	2	P10591; P10592	P10591; P10592	0	3	0.656	0	1	1	576.99	1728.96	1728.95	1.41	0.00081	HCD (High Energy Collision Dissociation)	MS2	17.837	51.191	47.5763	22760	20180611_QE2_HTSPAL_sand_AcOH_PE_2018-150_e6.raw	F6		4.36	0	1.66e-05		26649760	47.07
		FALSE	High	Sequest HT (A2)	Unambiguous	[K].LIDVDGKPQIQVEFK.[G]		2	2	P10591; P10592	P10591; P10592	0	3	0.5972	0	1	1	576.99	1728.96	1728.95	2.19	0.00126	HCD (High Energy Collision Dissociation)	MS2	26.0212	60	47.7664	22860	20180611_QE2_HTSPAL_sand_AcOH_PE_2018-150_e6.raw	F6		2.88	0	0.0001604		26649760	47.07
		FALSE	High	Sequest HT (A2)	Unambiguous	[K].LIDVDGKPQIQVEFK.[G]		2	2	P10591; P10592	P10591; P10592	0	3	0.6239	0	1	1	576.989	1728.95	1728.95	0.11	6e-05	HCD (High Energy Collision Dissociation)	MS2	5.25653	15.288	47.3871	22660	20180611_QE2_HTSPAL_sand_AcOH_PE_2018-150_e6.raw	F6		3.43	0	5.351e-05		26649760	47.07
		FALSE	High	Sequest HT (A2)	Unambiguous	[K].LIDVDGKPQIQVEFK.[G]		2	2	P10591; P10592	P10591; P10592	0	3	0.5238	0	1	1	576.99	1728.96	1728.95	1.37	0.00079	HCD (High Energy Collision Dissociation)	MS2	47.0687	60	46.6433	22266	20180611_QE2_HTSPAL_sand_AcOH_PE_2018-150_e6.raw	F6		1.68	0.0003607	0.001064		26649760	47.07
		FALSE	High	Sequest HT (A2)	Unambiguous	[K].LIDVDGKPQIQVEFK.[G]		2	2	P10591; P10592	P10591; P10592	0	3	0.5846	0	1	1	576.99	1728.96	1728.95	1.17	0.00067	HCD (High Energy Collision Dissociation)	MS2	40.6446	60	47.9755	22970	20180611_QE2_HTSPAL_sand_AcOH_PE_2018-150_e6.raw	F6		1.95	0.0003607	0.001045		26649760	47.07
		FALSE	High	Sequest HT (A2)	Unambiguous	[K].LIDVDGKPQIQVEFK.[G]		2	2	P10591; P10592	P10591; P10592	0	2	0.6403	0	1	1	864.978	1728.95	1728.95	-2.9	-0.00251	HCD (High Energy Collision Dissociation)	MS2	23.3651	60	47.2879	22608	20180611_QE2_HTSPAL_sand_AcOH_PE_2018-150_e6.raw	F6		1.39	0.000895	0.005637		886459	47.08
		FALSE	High	Sequest HT (A2)	Unambiguous	[K].LIDVDGKPQIQVEFK.[G]		2	2	P10591; P10592	P10591; P10592	0	3	0.5	0	1	1	576.99	1728.96	1728.95	1.54	0.00089	HCD (High Energy Collision Dissociation)	MS2	54.46	60	48.2907	23136	20180611_QE2_HTSPAL_sand_AcOH_PE_2018-150_e6.raw	F6		0.96	0.004226	0.03926		26649760	47.07
	FALSE	High	[K].TQDLLLLDVAPLSLGIETAGGVMTK.[L]			9.80221e-10	0	2	2	13	P10591; P10592	P10591 [385-409]; P10592 [385-409]	0	2555.4	0	1.228e+07	Shared	High	High	0	4.273e-05	6.23	97.53	K.TQDLLLLDVAPLSLGIETAGGVMTK.L	[385-409]		Used
		Checked	Confidence	Identifying Node	PSM Ambiguity	Annotated Sequence	Modifications	# Protein Groups	# Proteins	Master Protein Accessions	Protein Accessions	# Missed Cleavages	Charge	DeltaScore	DeltaCn	Rank	Search Engine Rank	m/z [Da]	MH+ [Da]	Theo. MH+ [Da]	DeltaM [ppm]	Deltam/z [Da]	Activation Type	MS Order	Isolation Interference [%]	Ion Inject Time [ms]	RT [min]	First Scan	Spectrum File	File ID	Quan Info	XCorr	Percolator q-Value	Percolator PEP	ptmRS: Best Site Probabilities	Precursor Abundance	Apex RT [min]
		FALSE	High	Sequest HT (A2)	Unambiguous	[K].TQDLLLLDVAPLSLGIETAGGVMTK.[L]		2	2	P10591; P10592	P10591; P10592	0	3	0.7095	0	1	1	852.47	2555.39	2555.4	-2.36	-0.00201	HCD (High Energy Collision Dissociation)	MS2	2.3255	60	97.3261	48732	20180611_QE2_HTSPAL_sand_AcOH_PE_2018-150_e6.raw	F6		6.23	0	4.273e-05		10520946	97.53
		FALSE	High	Sequest HT (A2)	Unambiguous	[K].TQDLLLLDVAPLSLGIETAGGVMTK.[L]		2	2	P10591; P10592	P10591; P10592	0	3	0.8483	0	1	1	852.47	2555.4	2555.4	-1.96	-0.00167	HCD (High Energy Collision Dissociation)	MS2	66.4902	60	97.1333	48639	20180611_QE2_HTSPAL_sand_AcOH_PE_2018-150_e6.raw	F6		4.22	0	1.09e-05		10520946	97.53
		FALSE	High	Sequest HT (A2)	Unambiguous	[K].TQDLLLLDVAPLSLGIETAGGVMTK.[L]		2	2	P10591; P10592	P10591; P10592	0	2	0.8468	0	1	1	1278.2	2555.39	2555.4	-2.13	-0.00272	HCD (High Energy Collision Dissociation)	MS2	0	60	97.4049	48771	20180611_QE2_HTSPAL_sand_AcOH_PE_2018-150_e6.raw	F6		3.85	0	2.054e-05		1.75908e+06	97.58
		FALSE	High	Sequest HT (A2)	Unambiguous	[K].TQDLLLLDVAPLSLGIETAGGVMTK.[L]		2	2	P10591; P10592	P10591; P10592	0	3	0.8651	0	1	1	852.472	2555.4	2555.4	0.32	0.00027	HCD (High Energy Collision Dissociation)	MS2	0.91241	60	97.8618	49007	20180611_QE2_HTSPAL_sand_AcOH_PE_2018-150_e6.raw	F6		5.78	0	2.044e-05		10520946	97.53
		FALSE	High	Sequest HT (A2)	Unambiguous	[K].TQDLLLLDVAPLSLGIETAGGVMTK.[L]		2	2	P10591; P10592	P10591; P10592	0	2	0.8377	0	1	1	1278.2	2555.4	2555.4	-0.87	-0.00111	HCD (High Energy Collision Dissociation)	MS2	18.9642	60	97.7573	48952	20180611_QE2_HTSPAL_sand_AcOH_PE_2018-150_e6.raw	F6		2.65	0	6.001e-06		1.75908e+06	97.58
		FALSE	High	Sequest HT (A2)	Unambiguous	[K].TQDLLLLDVAPLSLGIETAGGVMTK.[L]		2	2	P10591; P10592	P10591; P10592	0	3	0.7632	0	1	1	852.469	2555.39	2555.4	-2.72	-0.00232	HCD (High Energy Collision Dissociation)	MS2	0.776068	60	97.6801	48912	20180611_QE2_HTSPAL_sand_AcOH_PE_2018-150_e6.raw	F6		6.04	0	2.092e-05		10520946	97.53
		FALSE	High	Sequest HT (A2)	Unambiguous	[K].TQDLLLLDVAPLSLGIETAGGVMTK.[L]		2	2	P10591; P10592	P10591; P10592	0	2	0.8944	0	1	1	1278.2	2555.39	2555.4	-3.12	-0.00399	HCD (High Energy Collision Dissociation)	MS2	0	60	97.5756	48857	20180611_QE2_HTSPAL_sand_AcOH_PE_2018-150_e6.raw	F6		4.45	0	1.22e-05		1.75908e+06	97.58
		FALSE	High	Sequest HT (A2)	Unambiguous	[K].TQDLLLLDVAPLSLGIETAGGVMTK.[L]		2	2	P10591; P10592	P10591; P10592	0	3	0.7042	0	1	1	852.47	2555.39	2555.4	-2.4	-0.00204	HCD (High Energy Collision Dissociation)	MS2	0.42631	42.521	97.5096	48824	20180611_QE2_HTSPAL_sand_AcOH_PE_2018-150_e6.raw	F6		6.22	0	7.551e-07		10520946	97.53
		FALSE	High	Sequest HT (A2)	Unambiguous	[K].TQDLLLLDVAPLSLGIETAGGVMTK.[L]		2	2	P10591; P10592	P10591; P10592	0	3	0.8867	0	1	1	852.474	2555.41	2555.4	3.04	0.00259	HCD (High Energy Collision Dissociation)	MS2	22.3335	60	98.2392	49205	20180611_QE2_HTSPAL_sand_AcOH_PE_2018-150_e6.raw	F6		4.5	0	4.933e-05		10520946	97.53
		FALSE	High	Sequest HT (A2)	Unambiguous	[K].TQDLLLLDVAPLSLGIETAGGVMTK.[L]		2	2	P10591; P10592	P10591; P10592	0	3	0.7855	0	1	1	852.473	2555.41	2555.4	2.06	0.00176	HCD (High Energy Collision Dissociation)	MS2	34.4969	60	98.4283	49304	20180611_QE2_HTSPAL_sand_AcOH_PE_2018-150_e6.raw	F6		3.17	0	1.321e-05		10520946	97.53
		FALSE	High	Sequest HT (A2)	Unambiguous	[K].TQDLLLLDVAPLSLGIETAGGVMTK.[L]		2	2	P10591; P10592	P10591; P10592	0	3	0.7996	0	1	1	852.473	2555.4	2555.4	1.5	0.00128	HCD (High Energy Collision Dissociation)	MS2	10.113	60	98.0506	49106	20180611_QE2_HTSPAL_sand_AcOH_PE_2018-150_e6.raw	F6		4.79	0	9.63e-07		10520946	97.53
		FALSE	High	Sequest HT (A2)	Unambiguous	[K].TQDLLLLDVAPLSLGIETAGGVMTK.[L]		2	2	P10591; P10592	P10591; P10592	0	2	0.8805	0	1	1	1278.2	2555.39	2555.4	-2.15	-0.00275	HCD (High Energy Collision Dissociation)	MS2	0	60	97.9458	49051	20180611_QE2_HTSPAL_sand_AcOH_PE_2018-150_e6.raw	F6		2.51	0.0002464	0.000282		1.75908e+06	97.58
		FALSE	High	Sequest HT (A2)	Unambiguous	[K].TQDLLLLDVAPLSLGIETAGGVMTK.[L]		2	2	P10591; P10592	P10591; P10592	0	3	0.8043	0	1	1	852.474	2555.41	2555.4	3.03	0.00258	HCD (High Energy Collision Dissociation)	MS2	34.2674	60	98.6203	49405	20180611_QE2_HTSPAL_sand_AcOH_PE_2018-150_e6.raw	F6		0.92	0.008991	0.105		10520946	97.53
	FALSE	High	[R].IINEPTAAAIAYGLDKK.[GS]			5.14922e-09	0	3	4	5	P10591; P22202; P10592	P10591 [170-186]; P22202 [170-186]; P09435 [170-186]; P10592 [170-186]	1	1787.99	0	13781991	Shared	High	High	0	7.145e-06	5.35	48.06	R.IINEPTAAAIAYGLDKK.G	[170-186]		Used
		Checked	Confidence	Identifying Node	PSM Ambiguity	Annotated Sequence	Modifications	# Protein Groups	# Proteins	Master Protein Accessions	Protein Accessions	# Missed Cleavages	Charge	DeltaScore	DeltaCn	Rank	Search Engine Rank	m/z [Da]	MH+ [Da]	Theo. MH+ [Da]	DeltaM [ppm]	Deltam/z [Da]	Activation Type	MS Order	Isolation Interference [%]	Ion Inject Time [ms]	RT [min]	First Scan	Spectrum File	File ID	Quan Info	XCorr	Percolator q-Value	Percolator PEP	ptmRS: Best Site Probabilities	Precursor Abundance	Apex RT [min]
		FALSE	High	Sequest HT (A2)	Unambiguous	[R].IINEPTAAAIAYGLDKK.[GS]		3	4	P10591; P22202; P10592	P10591; P22202; P09435; P10592	1	3	0.7004	0	1	1	596.667	1787.99	1787.99	-1.72	-0.00102	HCD (High Energy Collision Dissociation)	MS2	29.9273	60	48.5995	23300	20180611_QE2_HTSPAL_sand_AcOH_PE_2018-150_e6.raw	F6		2.67	0	0.000176		13781991	48.06
		FALSE	High	Sequest HT (A2)	Unambiguous	[R].IINEPTAAAIAYGLDKK.[GS]		3	4	P10591; P22202; P10592	P10591; P22202; P09435; P10592	1	3	0.7907	0	1	1	596.669	1787.99	1787.99	1.9	0.00113	HCD (High Energy Collision Dissociation)	MS2	7.85242	60	48.2232	23100	20180611_QE2_HTSPAL_sand_AcOH_PE_2018-150_e6.raw	F6		5.35	0	7.145e-06		13781991	48.06
		FALSE	High	Sequest HT (A2)	Unambiguous	[R].IINEPTAAAIAYGLDKK.[GS]		3	4	P10591; P22202; P10592	P10591; P22202; P09435; P10592	1	3	0.7711	0	1	1	596.667	1787.99	1787.99	-1.75	-0.00104	HCD (High Energy Collision Dissociation)	MS2	19.0264	60	48.4108	23199	20180611_QE2_HTSPAL_sand_AcOH_PE_2018-150_e6.raw	F6		3.67	0	0.0001099		13781991	48.06
		FALSE	High	Sequest HT (A2)	Unambiguous	[R].IINEPTAAAIAYGLDKK.[GS]		3	4	P10591; P22202; P10592	P10591; P22202; P09435; P10592	1	3	0.7987	0	1	1	596.669	1787.99	1787.99	1.25	0.00074	HCD (High Energy Collision Dissociation)	MS2	1.41199	13.969	48.035	23001	20180611_QE2_HTSPAL_sand_AcOH_PE_2018-150_e6.raw	F6		4.77	0	1.617e-06		13781991	48.06
		FALSE	High	Sequest HT (A2)	Unambiguous	[R].IINEPTAAAIAYGLDKK.[GS]		3	4	P10591; P22202; P10592	P10591; P22202; P09435; P10592	1	3	0.7951	0	1	1	596.669	1787.99	1787.99	1.73	0.00103	HCD (High Energy Collision Dissociation)	MS2	48.1027	60	47.8518	22905	20180611_QE2_HTSPAL_sand_AcOH_PE_2018-150_e6.raw	F6		3.27	0	4.014e-05		13781991	48.06
	FALSE	High	[R].IINEPTAAALAYGLDK.[KG]			2.36617e-07	0	3	5	18	P10591; P22202; P10592	P10591 [170-185]; P22202 [170-185]; P09435 [170-185]; 000154 [168-183]; P10592 [170-185]	0	1659.9	0	28825829	Shared	High	High	0	4.994e-05	4.63	54.36	R.IINEPTAAAIAYGLDK.K	[170-185]		Used
		Checked	Confidence	Identifying Node	PSM Ambiguity	Annotated Sequence	Modifications	# Protein Groups	# Proteins	Master Protein Accessions	Protein Accessions	# Missed Cleavages	Charge	DeltaScore	DeltaCn	Rank	Search Engine Rank	m/z [Da]	MH+ [Da]	Theo. MH+ [Da]	DeltaM [ppm]	Deltam/z [Da]	Activation Type	MS Order	Isolation Interference [%]	Ion Inject Time [ms]	RT [min]	First Scan	Spectrum File	File ID	Quan Info	XCorr	Percolator q-Value	Percolator PEP	ptmRS: Best Site Probabilities	Precursor Abundance	Apex RT [min]
		FALSE	High	Sequest HT (A2)	Unambiguous	[R].IINEPTAAAIAYGLDK.[KG]		3	4	P10591; P22202; P10592	P10591; P22202; P09435; P10592	0	2		0	1	2	830.45	1659.89	1659.9	-1.4	-0.00116	HCD (High Energy Collision Dissociation)	MS2	2.01283	27.54	54.351	26356	20180611_QE2_HTSPAL_sand_AcOH_PE_2018-150_e6.raw	F6		4.2	0	9.308e-05		15076887	54.36
		FALSE	High	Sequest HT (A2)	Unambiguous	[R].IINEPTAAAIAYGLDK.[KG]		3	4	P10591; P22202; P10592	P10591; P22202; P09435; P10592	0	3		0	1	2	553.97	1659.9	1659.9	-0.07	-4e-05	HCD (High Energy Collision Dissociation)	MS2	24.9819	22.359	54.4334	26400	20180611_QE2_HTSPAL_sand_AcOH_PE_2018-150_e6.raw	F6		4.46	0	1.68e-05		13748942	54.35
		FALSE	High	Sequest HT (A2)	Unambiguous	[R].IINEPTAAALAYGLDK.[KG]		0	1		000154	0	3	0	0	1	1	553.97	1659.9	1659.9	-0.07	-4e-05	HCD (High Energy Collision Dissociation)	MS2	24.9819	22.359	54.4334	26400	20180611_QE2_HTSPAL_sand_AcOH_PE_2018-150_e6.raw	F6		4.46	0	1.68e-05		13748942	54.35
		FALSE	High	Sequest HT (A2)	Unambiguous	[R].IINEPTAAALAYGLDK.[KG]		0	1		000154	0	2	0	0	1	1	830.45	1659.89	1659.9	-1.4	-0.00116	HCD (High Energy Collision Dissociation)	MS2	2.01283	27.54	54.351	26356	20180611_QE2_HTSPAL_sand_AcOH_PE_2018-150_e6.raw	F6		4.2	0	9.308e-05		15076887	54.36
		FALSE	High	Sequest HT (A2)	Unambiguous	[R].IINEPTAAALAYGLDK.[KG]		0	1		000154	0	2	0	0	1	1	830.45	1659.89	1659.9	-0.93	-0.00077	HCD (High Energy Collision Dissociation)	MS2	3.63062	60	54.4842	26428	20180611_QE2_HTSPAL_sand_AcOH_PE_2018-150_e6.raw	F6		4.07	0	6.447e-05		15076887	54.36
		FALSE	High	Sequest HT (A2)	Unambiguous	[R].IINEPTAAAIAYGLDK.[KG]		3	4	P10591; P22202; P10592	P10591; P22202; P09435; P10592	0	2		0	1	2	830.45	1659.89	1659.9	-1.28	-0.00106	HCD (High Energy Collision Dissociation)	MS2	29.4346	60	54.1704	26260	20180611_QE2_HTSPAL_sand_AcOH_PE_2018-150_e6.raw	F6		3.8	0	0.0001051		15076887	54.36
		FALSE	High	Sequest HT (A2)	Unambiguous	[R].IINEPTAAAIAYGLDK.[KG]		3	4	P10591; P22202; P10592	P10591; P22202; P09435; P10592	0	3		0	1	2	553.97	1659.89	1659.9	-0.32	-0.00018	HCD (High Energy Collision Dissociation)	MS2	37.3571	28.906	54.2512	26303	20180611_QE2_HTSPAL_sand_AcOH_PE_2018-150_e6.raw	F6		4.63	0	4.994e-05		13748942	54.35
		FALSE	High	Sequest HT (A2)	Unambiguous	[R].IINEPTAAALAYGLDK.[KG]		0	1		000154	0	3	0	0	1	1	553.97	1659.89	1659.9	-0.32	-0.00018	HCD (High Energy Collision Dissociation)	MS2	37.3571	28.906	54.2512	26303	20180611_QE2_HTSPAL_sand_AcOH_PE_2018-150_e6.raw	F6		4.63	0	4.994e-05		13748942	54.35
		FALSE	High	Sequest HT (A2)	Unambiguous	[R].IINEPTAAALAYGLDK.[KG]		0	1		000154	0	3		0	1	2	553.97	1659.89	1659.9	-0.14	-8e-05	HCD (High Energy Collision Dissociation)	MS2	52.3734	60	54.6204	26500	20180611_QE2_HTSPAL_sand_AcOH_PE_2018-150_e6.raw	F6		4.21	0	5.441e-05		13748942	54.35
		FALSE	High	Sequest HT (A2)	Unambiguous	[R].IINEPTAAAIAYGLDK.[KG]		3	4	P10591; P22202; P10592	P10591; P22202; P09435; P10592	0	3	0	0	1	1	553.97	1659.89	1659.9	-0.14	-8e-05	HCD (High Energy Collision Dissociation)	MS2	52.3734	60	54.6204	26500	20180611_QE2_HTSPAL_sand_AcOH_PE_2018-150_e6.raw	F6		4.21	0	5.441e-05		13748942	54.35
		FALSE	High	Sequest HT (A2)	Unambiguous	[R].IINEPTAAAIAYGLDK.[KG]		3	4	P10591; P22202; P10592	P10591; P22202; P09435; P10592	0	2		0	1	2	830.452	1659.9	1659.9	0.43	0.00036	HCD (High Energy Collision Dissociation)	MS2	8.75516	60	54.7254	26556	20180611_QE2_HTSPAL_sand_AcOH_PE_2018-150_e6.raw	F6		3.55	0	2.206e-05		15076887	54.36
		FALSE	High	Sequest HT (A2)	Unambiguous	[R].IINEPTAAALAYGLDK.[KG]		0	1		000154	0	2	0	0	1	1	830.452	1659.9	1659.9	0.43	0.00036	HCD (High Energy Collision Dissociation)	MS2	8.75516	60	54.7254	26556	20180611_QE2_HTSPAL_sand_AcOH_PE_2018-150_e6.raw	F6		3.55	0	2.206e-05		15076887	54.36
		FALSE	High	Sequest HT (A2)	Unambiguous	[R].IINEPTAAAIAYGLDK.[KG]		3	4	P10591; P22202; P10592	P10591; P22202; P09435; P10592	0	2		0	1	2	830.45	1659.89	1659.9	-1	-0.00083	HCD (High Energy Collision Dissociation)	MS2	2.79194	60	54.5369	26455	20180611_QE2_HTSPAL_sand_AcOH_PE_2018-150_e6.raw	F6		4.14	0	9.414e-06		15076887	54.36
		FALSE	High	Sequest HT (A2)	Unambiguous	[R].IINEPTAAALAYGLDK.[KG]		0	1		000154	0	2	0	0	1	1	830.45	1659.89	1659.9	-1	-0.00083	HCD (High Energy Collision Dissociation)	MS2	2.79194	60	54.5369	26455	20180611_QE2_HTSPAL_sand_AcOH_PE_2018-150_e6.raw	F6		4.14	0	9.414e-06		15076887	54.36
		FALSE	High	Sequest HT (A2)	Unambiguous	[R].IINEPTAAAIAYGLDK.[KG]		3	4	P10591; P22202; P10592	P10591; P22202; P09435; P10592	0	2		0	1	2	830.45	1659.89	1659.9	-0.93	-0.00077	HCD (High Energy Collision Dissociation)	MS2	3.63062	60	54.4842	26428	20180611_QE2_HTSPAL_sand_AcOH_PE_2018-150_e6.raw	F6		4.07	0	6.447e-05		15076887	54.36
		FALSE	High	Sequest HT (A2)	Unambiguous	[R].IINEPTAAALAYGLDK.[KG]		0	1		000154	0	2	0	0	1	1	830.45	1659.89	1659.9	-1.28	-0.00106	HCD (High Energy Collision Dissociation)	MS2	29.4346	60	54.1704	26260	20180611_QE2_HTSPAL_sand_AcOH_PE_2018-150_e6.raw	F6		3.8	0	0.0001051		15076887	54.36
		FALSE	High	Sequest HT (A2)	Unambiguous	[R].IINEPTAAALAYGLDK.[KG]		0	1		000154	0	2	0	0	1	1	830.452	1659.9	1659.9	0.46	0.00038	HCD (High Energy Collision Dissociation)	MS2	9.50956	60	54.9159	26658	20180611_QE2_HTSPAL_sand_AcOH_PE_2018-150_e6.raw	F6		1.72	0.0007172	0.002281		15076887	54.36
		FALSE	High	Sequest HT (A2)	Unambiguous	[R].IINEPTAAAIAYGLDK.[KG]		3	4	P10591; P22202; P10592	P10591; P22202; P09435; P10592	0	2		0	1	2	830.452	1659.9	1659.9	0.46	0.00038	HCD (High Energy Collision Dissociation)	MS2	9.50956	60	54.9159	26658	20180611_QE2_HTSPAL_sand_AcOH_PE_2018-150_e6.raw	F6		1.72	0.0007172	0.002281		15076887	54.36
	FALSE	High	[K].ATAGDTHLGGEDFDNR.[L]			2.87402e-06	0	2	3	11	P10591; P10592	P10591 [218-233]; P09435 [219-234]; P10592 [218-233]	0	1675.73	0	5.88762e+07	Shared	High	High	0	6.612e-05	3.69	24.64	K.ATAGDTHLGGEDFDNR.L	[218-233]		Used
		Checked	Confidence	Identifying Node	PSM Ambiguity	Annotated Sequence	Modifications	# Protein Groups	# Proteins	Master Protein Accessions	Protein Accessions	# Missed Cleavages	Charge	DeltaScore	DeltaCn	Rank	Search Engine Rank	m/z [Da]	MH+ [Da]	Theo. MH+ [Da]	DeltaM [ppm]	Deltam/z [Da]	Activation Type	MS Order	Isolation Interference [%]	Ion Inject Time [ms]	RT [min]	First Scan	Spectrum File	File ID	Quan Info	XCorr	Percolator q-Value	Percolator PEP	ptmRS: Best Site Probabilities	Precursor Abundance	Apex RT [min]
		FALSE	High	Sequest HT (A2)	Unambiguous	[K].ATAGDTHLGGEDFDNR.[L]		2	3	P10591; P10592	P10591; P09435; P10592	0	2	0.8278	0	1	1	838.368	1675.73	1675.73	-1.16	-0.00097	HCD (High Energy Collision Dissociation)	MS2	5.57895	60	24.6757	10879	20180611_QE2_HTSPAL_sand_AcOH_PE_2018-150_e6.raw	F6		3.6	0	9.259e-05		1.99796e+06	24.65
		FALSE	High	Sequest HT (A2)	Unambiguous	[K].ATAGDTHLGGEDFDNR.[L]		2	3	P10591; P10592	P10591; P09435; P10592	0	3	0.6829	0	1	1	559.249	1675.73	1675.73	1.71	0.00095	HCD (High Energy Collision Dissociation)	MS2	1.18708	26.539	24.5297	10801	20180611_QE2_HTSPAL_sand_AcOH_PE_2018-150_e6.raw	F6		3.69	0	6.612e-05		56878188	24.64
		FALSE	High	Sequest HT (A2)	Unambiguous	[K].ATAGDTHLGGEDFDNR.[L]		2	3	P10591; P10592	P10591; P09435; P10592	0	3	0.6754	0	1	1	559.248	1675.73	1675.73	-1.11	-0.00062	HCD (High Energy Collision Dissociation)	MS2	34.3179	60	25.1099	11109	20180611_QE2_HTSPAL_sand_AcOH_PE_2018-150_e6.raw	F6		3.05	0	7.912e-05		56878188	24.64
		FALSE	High	Sequest HT (A2)	Unambiguous	[K].ATAGDTHLGGEDFDNR.[L]		2	3	P10591; P10592	P10591; P09435; P10592	0	3	0.5867	0	1	1	559.248	1675.73	1675.73	-1.55	-0.00087	HCD (High Energy Collision Dissociation)	MS2	24.4201	60	24.9225	11012	20180611_QE2_HTSPAL_sand_AcOH_PE_2018-150_e6.raw	F6		2.71	0	3.183e-05		56878188	24.64
		FALSE	High	Sequest HT (A2)	Unambiguous	[K].ATAGDTHLGGEDFDNR.[L]		2	3	P10591; P10592	P10591; P09435; P10592	0	3	0.6586	0	1	1	559.249	1675.73	1675.73	0.4	0.00023	HCD (High Energy Collision Dissociation)	MS2	1.00169	5.757	24.7155	10900	20180611_QE2_HTSPAL_sand_AcOH_PE_2018-150_e6.raw	F6		3.31	0	2.964e-05		56878188	24.64
		FALSE	High	Sequest HT (A2)	Unambiguous	[K].ATAGDTHLGGEDFDNR.[L]		2	3	P10591; P10592	P10591; P09435; P10592	0	3	0.6996	0	1	1	559.248	1675.73	1675.73	-0.78	-0.00043	HCD (High Energy Collision Dissociation)	MS2	20.6986	60	25.2915	11204	20180611_QE2_HTSPAL_sand_AcOH_PE_2018-150_e6.raw	F6		2.63	0.0002464	0.0001864		56878188	24.64
		FALSE	High	Sequest HT (A2)	Unambiguous	[K].ATAGDTHLGGEDFDNR.[L]		2	3	P10591; P10592	P10591; P09435; P10592	0	3	0.6869	0	1	1	559.249	1675.73	1675.73	0.32	0.00018	HCD (High Energy Collision Dissociation)	MS2	17.5883	60	25.4767	11301	20180611_QE2_HTSPAL_sand_AcOH_PE_2018-150_e6.raw	F6		2.14	0.0002464	0.0003054		56878188	24.64
		FALSE	High	Sequest HT (A2)	Unambiguous	[K].ATAGDTHLGGEDFDNR.[L]		2	3	P10591; P10592	P10591; P09435; P10592	0	2	0.5	0	1	1	838.368	1675.73	1675.73	-1.02	-0.00085	HCD (High Energy Collision Dissociation)	MS2	7.53471	60	24.499	10786	20180611_QE2_HTSPAL_sand_AcOH_PE_2018-150_e6.raw	F6		0.5	0.0007172	0.002794		1.99796e+06	24.65
		FALSE	High	Sequest HT (A2)	Selected	[K].ATAGDTHLGGEDFDNR.[L]		2	3	P10591; P10592	P10591; P09435; P10592	0	2	0	0	1	1	838.367	1675.73	1675.73	-1.8	-0.00151	HCD (High Energy Collision Dissociation)	MS2	0	60	24.8662	10982	20180611_QE2_HTSPAL_sand_AcOH_PE_2018-150_e6.raw	F6		0.25	0.001006	0.006435		1.99796e+06	24.65
		FALSE	High	Sequest HT (A2)	Unambiguous	[K].ATAGDTHLGGEDFDNR.[L]		2	3	P10591; P10592	P10591; P09435; P10592	0	3	0.3582	0	1	1	559.249	1675.73	1675.73	0.23	0.00013	HCD (High Energy Collision Dissociation)	MS2	56.8417	60	26.6757	11825	20180611_QE2_HTSPAL_sand_AcOH_PE_2018-150_e6.raw	F6		0.67	0.001318	0.007493		252706	26.37
		FALSE	High	Sequest HT (A2)	Unambiguous	[K].ATAGDTHLGGEDFDNR.[L]		2	3	P10591; P10592	P10591; P09435; P10592	0	3	0.4568	0	1	1	559.248	1675.73	1675.73	-0.32	-0.00018	HCD (High Energy Collision Dissociation)	MS2	0	60	26.1369	11571	20180611_QE2_HTSPAL_sand_AcOH_PE_2018-150_e6.raw	F6		0.81	0.005159	0.05011		252706	26.37
	FALSE	High	[K].DAGTIAGLNVLR.[I]			5.74526e-05	0	4	4	4	P10591; P16474; P22202; P10592	P10591 [158-169]; P16474 [206-217]; P22202 [158-169]; P10592 [158-169]	0	1199.67	0	6.4205e+07	Shared	High	High	0	0.000116	3.45	52.06	K.DAGTIAGLNVLR.I	[158-169]		Used
		Checked	Confidence	Identifying Node	PSM Ambiguity	Annotated Sequence	Modifications	# Protein Groups	# Proteins	Master Protein Accessions	Protein Accessions	# Missed Cleavages	Charge	DeltaScore	DeltaCn	Rank	Search Engine Rank	m/z [Da]	MH+ [Da]	Theo. MH+ [Da]	DeltaM [ppm]	Deltam/z [Da]	Activation Type	MS Order	Isolation Interference [%]	Ion Inject Time [ms]	RT [min]	First Scan	Spectrum File	File ID	Quan Info	XCorr	Percolator q-Value	Percolator PEP	ptmRS: Best Site Probabilities	Precursor Abundance	Apex RT [min]
		FALSE	High	Sequest HT (A2)	Unambiguous	[K].DAGTIAGLNVLR.[I]		4	4	P10591; P16474; P22202; P10592	P10591; P16474; P22202; P10592	0	2	0.6319	0	1	1	600.34	1199.67	1199.67	-0.47	-0.00028	HCD (High Energy Collision Dissociation)	MS2	23.7057	10.952	51.9267	25060	20180611_QE2_HTSPAL_sand_AcOH_PE_2018-150_e6.raw	F6		3.45	0	0.000116		62269416	52.06
		FALSE	High	Sequest HT (A2)	Unambiguous	[K].DAGTIAGLNVLR.[I]		4	4	P10591; P16474; P22202; P10592	P10591; P16474; P22202; P10592	0	2	0.6579	0	1	1	600.341	1199.67	1199.67	0.28	0.00017	HCD (High Energy Collision Dissociation)	MS2	10.3175	3.635	52.1097	25157	20180611_QE2_HTSPAL_sand_AcOH_PE_2018-150_e6.raw	F6		3.04	0	0.0001338		62269416	52.06
		FALSE	High	Sequest HT (A2)	Unambiguous	[K].DAGTIAGLNVLR.[I]		4	4	P10591; P16474; P22202; P10592	P10591; P16474; P22202; P10592	0	3	0.5986	0	1	1	400.563	1199.67	1199.67	-0.23	-9e-05	HCD (High Energy Collision Dissociation)	MS2	33.518	60	51.9521	25074	20180611_QE2_HTSPAL_sand_AcOH_PE_2018-150_e6.raw	F6		2.84	0.0002464	0.0003846		1.93556e+06	52.06
		FALSE	High	Sequest HT (A2)	Unambiguous	[K].DAGTIAGLNVLR.[I]		4	4	P10591; P16474; P22202; P10592	P10591; P16474; P22202; P10592	0	3	0.6467	0	1	1	400.563	1199.67	1199.67	-0.11	-4e-05	HCD (High Energy Collision Dissociation)	MS2	25.7179	60	52.1364	25172	20180611_QE2_HTSPAL_sand_AcOH_PE_2018-150_e6.raw	F6		3.17	0.0002464	0.0002902		1.93556e+06	52.06
	FALSE	High	[RK].AVGIDLGTTYSCVAHFSNDR.[V]	1xCarbamidomethyl [C12]		1.42094e-07	0	1	2	4	P10592	P09435 [4-23]; P10592 [4-23]	0	2183.02	0	1085137		High	High	0	7.442e-06	3.16	57.8	K.AVGIDLGTTYSCVAHFSNDR.V	[4-23]		Used
		Checked	Confidence	Identifying Node	PSM Ambiguity	Annotated Sequence	Modifications	# Protein Groups	# Proteins	Master Protein Accessions	Protein Accessions	# Missed Cleavages	Charge	DeltaScore	DeltaCn	Rank	Search Engine Rank	m/z [Da]	MH+ [Da]	Theo. MH+ [Da]	DeltaM [ppm]	Deltam/z [Da]	Activation Type	MS Order	Isolation Interference [%]	Ion Inject Time [ms]	RT [min]	First Scan	Spectrum File	File ID	Quan Info	XCorr	Percolator q-Value	Percolator PEP	ptmRS: Best Site Probabilities	Precursor Abundance	Apex RT [min]
		FALSE	High	Sequest HT (A2)	Unambiguous	[RK].AVGIDLGTTYScVAHFSNDR.[V]	C12(Carbamidomethyl)	1	2	P10592	P09435; P10592	0	3	0.6048	0	1	1	728.348	2183.03	2183.02	4.51	0.00328	HCD (High Energy Collision Dissociation)	MS2	43.3565	60	58.1721	28396	20180611_QE2_HTSPAL_sand_AcOH_PE_2018-150_e6.raw	F6		1.67	0	0.0001725		1085137	57.8
		FALSE	High	Sequest HT (A2)	Unambiguous	[RK].AVGIDLGTTYScVAHFSNDR.[V]	C12(Carbamidomethyl)	1	2	P10592	P09435; P10592	0	3	0.6278	0	1	1	728.345	2183.02	2183.02	0.55	0.0004	HCD (High Energy Collision Dissociation)	MS2	8.28081	60	57.9612	28283	20180611_QE2_HTSPAL_sand_AcOH_PE_2018-150_e6.raw	F6		2.23	0	1.726e-05		1085137	57.8
		FALSE	High	Sequest HT (A2)	Unambiguous	[RK].AVGIDLGTTYScVAHFSNDR.[V]	C12(Carbamidomethyl)	1	2	P10592	P09435; P10592	0	3	0.6741	0	1	1	728.345	2183.02	2183.02	0.95	0.00069	HCD (High Energy Collision Dissociation)	MS2	6.99394	60	57.7788	28186	20180611_QE2_HTSPAL_sand_AcOH_PE_2018-150_e6.raw	F6		3.16	0	7.442e-06		1085137	57.8
		FALSE	High	Sequest HT (A2)	Unambiguous	[RK].AVGIDLGTTYScVAHFSNDR.[V]	C12(Carbamidomethyl)	1	2	P10592	P09435; P10592	0	3	0.3478	0	1	1	728.346	2183.02	2183.02	1.6	0.00117	HCD (High Energy Collision Dissociation)	MS2	19.1601	60	57.587	28083	20180611_QE2_HTSPAL_sand_AcOH_PE_2018-150_e6.raw	F6		1.15	0.0007756	0.004527		1085137	57.8
	FALSE	High	[K].AVGIDLGTTYSCVAHFSNDRVDIIANDQGNR.[T]	1xCarbamidomethyl [C12]		8.59187e-07	0	1	1	5	P10592	P10592 [4-34]	1	3378.61	0	5.29474e+06		High	High	0	5.232e-05	4.8	66.93	K.AVGIDLGTTYSCVAHFSNDRVDIIANDQGNR.T	[4-34]		Used
		Checked	Confidence	Identifying Node	PSM Ambiguity	Annotated Sequence	Modifications	# Protein Groups	# Proteins	Master Protein Accessions	Protein Accessions	# Missed Cleavages	Charge	DeltaScore	DeltaCn	Rank	Search Engine Rank	m/z [Da]	MH+ [Da]	Theo. MH+ [Da]	DeltaM [ppm]	Deltam/z [Da]	Activation Type	MS Order	Isolation Interference [%]	Ion Inject Time [ms]	RT [min]	First Scan	Spectrum File	File ID	Quan Info	XCorr	Percolator q-Value	Percolator PEP	ptmRS: Best Site Probabilities	Precursor Abundance	Apex RT [min]
		FALSE	High	Sequest HT (A2)	Unambiguous	[K].AVGIDLGTTYScVAHFSNDRVDIIANDQGNR.[T]	C12(Carbamidomethyl)	1	1	P10592	P10592	1	4	0.725	0	1	1	845.41	3378.62	3378.61	1.15	0.00097	HCD (High Energy Collision Dissociation)	MS2	0	60	66.8238	32995	20180611_QE2_HTSPAL_sand_AcOH_PE_2018-150_e6.raw	F6		4.8	0	5.232e-05		5.29474e+06	66.93
		FALSE	High	Sequest HT (A2)	Unambiguous	[K].AVGIDLGTTYScVAHFSNDRVDIIANDQGNR.[T]	C12(Carbamidomethyl)	1	1	P10592	P10592	1	4	0.6815	0	1	1	845.409	3378.61	3378.61	0.29	0.00025	HCD (High Energy Collision Dissociation)	MS2	0	60	66.637	32896	20180611_QE2_HTSPAL_sand_AcOH_PE_2018-150_e6.raw	F6		3.36	0	8.106e-05		5.29474e+06	66.93
		FALSE	High	Sequest HT (A2)	Unambiguous	[K].AVGIDLGTTYScVAHFSNDRVDIIANDQGNR.[T]	C12(Carbamidomethyl)	1	1	P10592	P10592	1	4	0.7005	0	1	1	845.409	3378.61	3378.61	-0.02	-2e-05	HCD (High Energy Collision Dissociation)	MS2	0	60	67.1999	33194	20180611_QE2_HTSPAL_sand_AcOH_PE_2018-150_e6.raw	F6		4.04	0	3.517e-05		5.29474e+06	66.93
		FALSE	High	Sequest HT (A2)	Unambiguous	[K].AVGIDLGTTYScVAHFSNDRVDIIANDQGNR.[T]	C12(Carbamidomethyl)	1	1	P10592	P10592	1	4	0.7521	0	1	1	845.409	3378.61	3378.61	0.2	0.00017	HCD (High Energy Collision Dissociation)	MS2	0	60	67.0128	33095	20180611_QE2_HTSPAL_sand_AcOH_PE_2018-150_e6.raw	F6		4.8	0	1.704e-05		5.29474e+06	66.93
		FALSE	High	Sequest HT (A2)	Unambiguous	[K].AVGIDLGTTYScVAHFSNDRVDIIANDQGNR.[T]	C12(Carbamidomethyl)	1	1	P10592	P10592	1	4	0.5613	0	1	1	845.409	3378.61	3378.61	-0.03	-2e-05	HCD (High Energy Collision Dissociation)	MS2	2.06033	60	67.3892	33295	20180611_QE2_HTSPAL_sand_AcOH_PE_2018-150_e6.raw	F6		2.12	0.001318	0.008438		5.29474e+06	66.93
	FALSE	High	[K].TQDLLLLDVAPLSLGIETAGGVMTK.[L]	1xOxidation [M23(100)]		0.000298447	0.000421147	2	2	1	P10591; P10592	P10591 [385-409]; P10592 [385-409]	0	2571.39	0	1.47243e+06	Shared	High	High	0.0002464	0.0002406	2.3	89.71	K.TQDLLLLDVAPLSLGIETAGGVMTK.L	[385-409]		Used
		Checked	Confidence	Identifying Node	PSM Ambiguity	Annotated Sequence	Modifications	# Protein Groups	# Proteins	Master Protein Accessions	Protein Accessions	# Missed Cleavages	Charge	DeltaScore	DeltaCn	Rank	Search Engine Rank	m/z [Da]	MH+ [Da]	Theo. MH+ [Da]	DeltaM [ppm]	Deltam/z [Da]	Activation Type	MS Order	Isolation Interference [%]	Ion Inject Time [ms]	RT [min]	First Scan	Spectrum File	File ID	Quan Info	XCorr	Percolator q-Value	Percolator PEP	ptmRS: Best Site Probabilities	Precursor Abundance	Apex RT [min]
		FALSE	High	Sequest HT (A2)	Unambiguous	[K].TQDLLLLDVAPLSLGIETAGGVmTK.[L]	M23(Oxidation)	2	2	P10591; P10592	P10591; P10592	0	3	0.8087	0	1	1	857.805	2571.4	2571.39	2.54	0.00218	HCD (High Energy Collision Dissociation)	MS2	44.4412	60	89.4205	44747	20180611_QE2_HTSPAL_sand_AcOH_PE_2018-150_e6.raw	F6		2.3	0.0002464	0.0002406	M23(Oxidation): 100	1.47243e+06	89.71
	FALSE	High	[K].NQLESIAYSLK.[N]			0.000194473	0.000421147	2	2	10	P10591; P10592	P10591 [537-547]; P10592 [537-547]	0	1265.67	0	4.83841e+07	Shared	High	High	0.0002464	0.0002976	2.97	49.19	K.NQLESIAYSLK.N	[537-547]		Used
		Checked	Confidence	Identifying Node	PSM Ambiguity	Annotated Sequence	Modifications	# Protein Groups	# Proteins	Master Protein Accessions	Protein Accessions	# Missed Cleavages	Charge	DeltaScore	DeltaCn	Rank	Search Engine Rank	m/z [Da]	MH+ [Da]	Theo. MH+ [Da]	DeltaM [ppm]	Deltam/z [Da]	Activation Type	MS Order	Isolation Interference [%]	Ion Inject Time [ms]	RT [min]	First Scan	Spectrum File	File ID	Quan Info	XCorr	Percolator q-Value	Percolator PEP	ptmRS: Best Site Probabilities	Precursor Abundance	Apex RT [min]
		FALSE	High	Sequest HT (A2)	Unambiguous	[K].NQLESIAYSLK.[N]		2	2	P10591; P10592	P10591; P10592	0	2	0.6105	0	1	1	633.341	1265.67	1265.67	0.73	0.00046	HCD (High Energy Collision Dissociation)	MS2	16.969	60	50.2226	24159	20180611_QE2_HTSPAL_sand_AcOH_PE_2018-150_e6.raw	F6		1.9	0.0002464	0.0002877		46682640	49.19
		FALSE	High	Sequest HT (A2)	Unambiguous	[K].NQLESIAYSLK.[N]		2	2	P10591; P10592	P10591; P10592	0	2	0.696	0	1	1	633.341	1265.67	1265.67	0.18	0.00012	HCD (High Energy Collision Dissociation)	MS2	0	60	49.9297	24004	20180611_QE2_HTSPAL_sand_AcOH_PE_2018-150_e6.raw	F6		2.27	0.0002464	0.0002136		46682640	49.19
		FALSE	High	Sequest HT (A2)	Unambiguous	[K].NQLESIAYSLK.[N]		2	2	P10591; P10592	P10591; P10592	0	2	0.7071	0	1	1	633.341	1265.67	1265.67	0.41	0.00026	HCD (High Energy Collision Dissociation)	MS2	0.332452	6.612	49.1777	23606	20180611_QE2_HTSPAL_sand_AcOH_PE_2018-150_e6.raw	F6		2.97	0.0002464	0.0002976		46682640	49.19
		FALSE	High	Sequest HT (A2)	Unambiguous	[K].NQLESIAYSLK.[N]		2	2	P10591; P10592	P10591; P10592	0	2	0.6619	0	1	1	633.341	1265.67	1265.67	0.82	0.00052	HCD (High Energy Collision Dissociation)	MS2	6.30937	60	49.7412	23904	20180611_QE2_HTSPAL_sand_AcOH_PE_2018-150_e6.raw	F6		2.78	0.0002464	0.0003364		46682640	49.19
		FALSE	High	Sequest HT (A2)	Unambiguous	[K].NQLESIAYSLK.[N]		2	2	P10591; P10592	P10591; P10592	0	2	0.7239	0	1	1	633.341	1265.67	1265.67	0.64	0.00041	HCD (High Energy Collision Dissociation)	MS2	3.65999	25.563	49.3647	23705	20180611_QE2_HTSPAL_sand_AcOH_PE_2018-150_e6.raw	F6		2.97	0.0002464	0.0002188		46682640	49.19
		FALSE	High	Sequest HT (A2)	Unambiguous	[K].NQLESIAYSLK.[N]		2	2	P10591; P10592	P10591; P10592	0	2	0.6727	0	1	1	633.341	1265.67	1265.67	0.3	0.00019	HCD (High Energy Collision Dissociation)	MS2	4.19791	60	49.5519	23804	20180611_QE2_HTSPAL_sand_AcOH_PE_2018-150_e6.raw	F6		2.78	0.0002464	0.0001991		46682640	49.19
		FALSE	High	Sequest HT (A2)	Unambiguous	[K].NQLESIAYSLK.[N]		2	2	P10591; P10592	P10591; P10592	0	2	0.6074	0	1	1	633.341	1265.68	1265.67	1.43	0.00091	HCD (High Energy Collision Dissociation)	MS2	14.9728	60	48.9939	23509	20180611_QE2_HTSPAL_sand_AcOH_PE_2018-150_e6.raw	F6		2.7	0.0003607	0.0006222		46682640	49.19
		FALSE	High	Sequest HT (A2)	Unambiguous	[K].NQLESIAYSLK.[N]		2	2	P10591; P10592	P10591; P10592	0	3	0.567	0	1	1	422.562	1265.67	1265.67	-0.6	-0.00025	HCD (High Energy Collision Dissociation)	MS2	11.8146	60	49.2223	23630	20180611_QE2_HTSPAL_sand_AcOH_PE_2018-150_e6.raw	F6		2.61	0.0004807	0.001358		1.70147e+06	49.18
		FALSE	High	Sequest HT (A2)	Unambiguous	[K].NQLESIAYSLK.[N]		2	2	P10591; P10592	P10591; P10592	0	3	0.5612	0	1	1	422.563	1265.67	1265.67	0.08	3e-05	HCD (High Energy Collision Dissociation)	MS2	38.7821	60	49.0418	23535	20180611_QE2_HTSPAL_sand_AcOH_PE_2018-150_e6.raw	F6		2.37	0.0007756	0.004062		1.70147e+06	49.18
		FALSE	High	Sequest HT (A2)	Unambiguous	[K].NQLESIAYSLK.[N]		2	2	P10591; P10592	P10591; P10592	0	3	0.544	0	1	1	422.563	1265.67	1265.67	0.88	0.00037	HCD (High Energy Collision Dissociation)	MS2	49.4158	60	49.4111	23730	20180611_QE2_HTSPAL_sand_AcOH_PE_2018-150_e6.raw	F6		1.93	0.001401	0.009587		1.70147e+06	49.18
	FALSE	High	[K].NFTPEQISSMVLGK.[M]	1xOxidation [M10(100)]		0.00229069	0.000421147	2	2	7	P10591; P10592	P10591 [111-124]; P10592 [111-124]	0	1566.78	0	2.5121e+06	Shared	High	High	0.0003607	0.0007003	1.95	55.47	K.NFTPEQISSMVLGK.M	[111-124]		Used
		Checked	Confidence	Identifying Node	PSM Ambiguity	Annotated Sequence	Modifications	# Protein Groups	# Proteins	Master Protein Accessions	Protein Accessions	# Missed Cleavages	Charge	DeltaScore	DeltaCn	Rank	Search Engine Rank	m/z [Da]	MH+ [Da]	Theo. MH+ [Da]	DeltaM [ppm]	Deltam/z [Da]	Activation Type	MS Order	Isolation Interference [%]	Ion Inject Time [ms]	RT [min]	First Scan	Spectrum File	File ID	Quan Info	XCorr	Percolator q-Value	Percolator PEP	ptmRS: Best Site Probabilities	Precursor Abundance	Apex RT [min]
		FALSE	High	Sequest HT (A2)	Unambiguous	[K].NFTPEQISSmVLGK.[M]	M10(Oxidation)	2	2	P10591; P10592	P10591; P10592	0	2	0.6513	0	1	1	783.897	1566.79	1566.78	2.22	0.00174	HCD (High Energy Collision Dissociation)	MS2	22.0262	60	55.137	26776	20180611_QE2_HTSPAL_sand_AcOH_PE_2018-150_e6.raw	F6		1.95	0.0003607	0.0007003	M10(Oxidation): 100	1.07742e+06	55.13
		FALSE	High	Sequest HT (A2)	Unambiguous	[K].NFTPEQISSmVLGK.[M]	M10(Oxidation)	2	2	P10591; P10592	P10591; P10592	0	2	0.5714	0	1	1	783.896	1566.78	1566.78	1.11	0.00087	HCD (High Energy Collision Dissociation)	MS2	5.83115	60	55.5022	26970	20180611_QE2_HTSPAL_sand_AcOH_PE_2018-150_e6.raw	F6		1.68	0.0004807	0.00175	M10(Oxidation): 100	1147360	55.47
		FALSE	High	Sequest HT (A2)	Unambiguous	[K].NFTPEQISSmVLGK.[M]	M10(Oxidation)	2	2	P10591; P10592	P10591; P10592	0	2	0.5034	0	1	1	783.898	1566.79	1566.78	3.21	0.00251	HCD (High Energy Collision Dissociation)	MS2	34.7644	60	54.9551	26679	20180611_QE2_HTSPAL_sand_AcOH_PE_2018-150_e6.raw	F6		1.45	0.0007756	0.005166	M10(Oxidation): 100	1.07742e+06	55.13
		FALSE	High	Sequest HT (A2)	Unambiguous	[K].NFTPEQISSmVLGK.[M]	M10(Oxidation)	2	2	P10591; P10592	P10591; P10592	0	2	0.6111	0	1	1	783.899	1566.79	1566.78	5.19	0.00407	HCD (High Energy Collision Dissociation)	MS2	14.4159	60	55.6943	27073	20180611_QE2_HTSPAL_sand_AcOH_PE_2018-150_e6.raw	F6		1.62	0.002263	0.01727	M10(Oxidation): 100	1147360	55.47
		FALSE	High	Sequest HT (A2)	Unambiguous	[K].NFTPEQISSmVLGK.[M]	M10(Oxidation)	2	2	P10591; P10592	P10591; P10592	0	2	0.528	0	1	1	783.896	1566.78	1566.78	0.69	0.00054	HCD (High Energy Collision Dissociation)	MS2	9.896	60	55.3244	26876	20180611_QE2_HTSPAL_sand_AcOH_PE_2018-150_e6.raw	F6		1.25	0.002653	0.01938	M10(Oxidation): 100	1.07742e+06	55.13
		FALSE	High	Sequest HT (A2)	Unambiguous	[K].NFTPEQISSmVLGK.[M]	M10(Oxidation)	2	2	P10591; P10592	P10591; P10592	0	3	0.1649	0	1	1	522.933	1566.78	1566.78	0.71	0.00037	HCD (High Energy Collision Dissociation)	MS2	50.9989	60	54.9993	26703	20180611_QE2_HTSPAL_sand_AcOH_PE_2018-150_e6.raw	F6		0.97	0.002844	0.02184	M10(Oxidation): 100	287319	55.05
		FALSE	High	Sequest HT (A2)	Unambiguous	[K].NFTPEQISSmVLGK.[M]	M10(Oxidation)	2	2	P10591; P10592	P10591; P10592	0	3	0.2159	0	1	1	522.933	1566.79	1566.78	1.56	0.00081	HCD (High Energy Collision Dissociation)	MS2	54.9345	60	55.1812	26800	20180611_QE2_HTSPAL_sand_AcOH_PE_2018-150_e6.raw	F6		0.88	0.003373	0.02615	M10(Oxidation): 100	287319	55.05
	FALSE	High	[R].NFNDPEVQGDMK.[H]	1xOxidation [M11(100)]		0.00397417	0.000421147	1	1	2	P10592	P10592 [75-86]	0	1409.6	0	1.38802e+06		High	High	0.0003607	0.001014	1.64	20.72	R.NFNDPEVQGDMK.H	[75-86]		Used
		Checked	Confidence	Identifying Node	PSM Ambiguity	Annotated Sequence	Modifications	# Protein Groups	# Proteins	Master Protein Accessions	Protein Accessions	# Missed Cleavages	Charge	DeltaScore	DeltaCn	Rank	Search Engine Rank	m/z [Da]	MH+ [Da]	Theo. MH+ [Da]	DeltaM [ppm]	Deltam/z [Da]	Activation Type	MS Order	Isolation Interference [%]	Ion Inject Time [ms]	RT [min]	First Scan	Spectrum File	File ID	Quan Info	XCorr	Percolator q-Value	Percolator PEP	ptmRS: Best Site Probabilities	Precursor Abundance	Apex RT [min]
		FALSE	High	Sequest HT (A2)	Unambiguous	[R].NFNDPEVQGDmK.[H]	M11(Oxidation)	1	1	P10592	P10592	0	2	0.561	0	1	1	705.303	1409.6	1409.6	-0.32	-0.00023	HCD (High Energy Collision Dissociation)	MS2	38.8601	60	20.6719	8803	20180611_QE2_HTSPAL_sand_AcOH_PE_2018-150_e6.raw	F6		1.64	0.0003607	0.001014	M11(Oxidation): 100	1.38802e+06	20.72
		FALSE	High	Sequest HT (A2)	Unambiguous	[R].NFNDPEVQGDmK.[H]	M11(Oxidation)	1	1	P10592	P10592	0	2	0.6111	0	1	1	705.304	1409.6	1409.6	0.2	0.00014	HCD (High Energy Collision Dissociation)	MS2	12.0112	60	20.8516	8898	20180611_QE2_HTSPAL_sand_AcOH_PE_2018-150_e6.raw	F6		1.44	0.0007172	0.00244	M11(Oxidation): 100	1.38802e+06	20.72
	FALSE	High	[R].LVNHFIQEFK.[R]			0.000395614	0.000421147	2	2	16	P10591; P10592	P10591 [234-243]; P10592 [234-243]	0	1274.69	0	3.81817e+07	Shared	High	High	0.0002464	0.0003954	3.02	38.61	R.LVNHFIQEFK.R	[234-243]		Used
		Checked	Confidence	Identifying Node	PSM Ambiguity	Annotated Sequence	Modifications	# Protein Groups	# Proteins	Master Protein Accessions	Protein Accessions	# Missed Cleavages	Charge	DeltaScore	DeltaCn	Rank	Search Engine Rank	m/z [Da]	MH+ [Da]	Theo. MH+ [Da]	DeltaM [ppm]	Deltam/z [Da]	Activation Type	MS Order	Isolation Interference [%]	Ion Inject Time [ms]	RT [min]	First Scan	Spectrum File	File ID	Quan Info	XCorr	Percolator q-Value	Percolator PEP	ptmRS: Best Site Probabilities	Precursor Abundance	Apex RT [min]
		FALSE	High	Sequest HT (A2)	Unambiguous	[R].LVNHFIQEFK.[R]		2	2	P10591; P10592	P10591; P10592	0	3	0.5478	0	1	1	425.568	1274.69	1274.69	0.75	0.00032	HCD (High Energy Collision Dissociation)	MS2	12.0275	60	39.7826	18648	20180611_QE2_HTSPAL_sand_AcOH_PE_2018-150_e6.raw	F6		2.3	0.0002464	0.0003006		850767	39.97
		FALSE	High	Sequest HT (A2)	Unambiguous	[R].LVNHFIQEFK.[R]		2	2	P10591; P10592	P10591; P10592	0	3	0.497	0	1	1	425.568	1274.69	1274.69	0.58	0.00025	HCD (High Energy Collision Dissociation)	MS2	9.04076	60	39.9739	18748	20180611_QE2_HTSPAL_sand_AcOH_PE_2018-150_e6.raw	F6		1.69	0.0002464	0.0003435		850767	39.97
		FALSE	High	Sequest HT (A2)	Unambiguous	[R].LVNHFIQEFK.[R]		2	2	P10591; P10592	P10591; P10592	0	3	0.6364	0	1	1	425.567	1274.69	1274.69	-1.23	-0.00052	HCD (High Energy Collision Dissociation)	MS2	20.083	60	40.162	18847	20180611_QE2_HTSPAL_sand_AcOH_PE_2018-150_e6.raw	F6		1.98	0.0002464	0.0003349		850767	39.97
		FALSE	High	Sequest HT (A2)	Unambiguous	[R].LVNHFIQEFK.[R]		2	2	P10591; P10592	P10591; P10592	0	3	0.6105	0	1	1	425.568	1274.69	1274.69	-0.58	-0.00024	HCD (High Energy Collision Dissociation)	MS2	3.0877	27.661	38.8414	18153	20180611_QE2_HTSPAL_sand_AcOH_PE_2018-150_e6.raw	F6		2.85	0.0002464	0.0003527		32072850	38.61
		FALSE	High	Sequest HT (A2)	Unambiguous	[R].LVNHFIQEFK.[R]		2	2	P10591; P10592	P10591; P10592	0	3	0.5861	0	1	1	425.568	1274.69	1274.69	0.7	0.0003	HCD (High Energy Collision Dissociation)	MS2	3.39451	19.839	38.4678	17956	20180611_QE2_HTSPAL_sand_AcOH_PE_2018-150_e6.raw	F6		3.02	0.0002464	0.0003954		32072850	38.61
		FALSE	High	Sequest HT (A2)	Unambiguous	[R].LVNHFIQEFK.[R]		2	2	P10591; P10592	P10591; P10592	0	3	0.6008	0	1	1	425.568	1274.69	1274.69	0.6	0.00025	HCD (High Energy Collision Dissociation)	MS2	6.68283	60	39.2188	18351	20180611_QE2_HTSPAL_sand_AcOH_PE_2018-150_e6.raw	F6		2.53	0.0002464	0.0002736		32072850	38.61
		FALSE	High	Sequest HT (A2)	Unambiguous	[R].LVNHFIQEFK.[R]		2	2	P10591; P10592	P10591; P10592	0	3	0.5463	0	1	1	425.568	1274.69	1274.69	-0.74	-0.00031	HCD (High Energy Collision Dissociation)	MS2	11.4319	60	39.5958	18550	20180611_QE2_HTSPAL_sand_AcOH_PE_2018-150_e6.raw	F6		2.16	0.0003607	0.0006943		32072850	38.61
		FALSE	High	Sequest HT (A2)	Unambiguous	[R].LVNHFIQEFK.[R]		2	2	P10591; P10592	P10591; P10592	0	3	0.5613	0	1	1	425.568	1274.69	1274.69	-0.72	-0.00031	HCD (High Energy Collision Dissociation)	MS2	6.33227	60	39.4072	18450	20180611_QE2_HTSPAL_sand_AcOH_PE_2018-150_e6.raw	F6		2.53	0.0003607	0.0005464		32072850	38.61
		FALSE	High	Sequest HT (A2)	Unambiguous	[R].LVNHFIQEFK.[R]		2	2	P10591; P10592	P10591; P10592	0	3	0.6264	0	1	1	425.568	1274.69	1274.69	0.38	0.00016	HCD (High Energy Collision Dissociation)	MS2	0.982063	4.154	38.6554	18055	20180611_QE2_HTSPAL_sand_AcOH_PE_2018-150_e6.raw	F6		2.65	0.0003607	0.001002		32072850	38.61
		FALSE	High	Sequest HT (A2)	Unambiguous	[R].LVNHFIQEFK.[R]		2	2	P10591; P10592	P10591; P10592	0	3	0.6831	0	1	1	425.568	1274.69	1274.69	0.12	5e-05	HCD (High Energy Collision Dissociation)	MS2	4.16416	60	39.0328	18254	20180611_QE2_HTSPAL_sand_AcOH_PE_2018-150_e6.raw	F6		2.84	0.0003607	0.0007021		32072850	38.61
		FALSE	High	Sequest HT (A2)	Unambiguous	[R].LVNHFIQEFK.[R]		2	2	P10591; P10592	P10591; P10592	0	3	0.4032	0	1	1	425.568	1274.69	1274.69	0.01	1e-05	HCD (High Energy Collision Dissociation)	MS2	51.4995	60	40.7247	19144	20180611_QE2_HTSPAL_sand_AcOH_PE_2018-150_e6.raw	F6		1.24	0.0003607	0.001089		850767	39.97
		FALSE	High	Sequest HT (A2)	Unambiguous	[R].LVNHFIQEFK.[R]		2	2	P10591; P10592	P10591; P10592	0	3	0.4921	0	1	1	425.568	1274.69	1274.69	-0.4	-0.00017	HCD (High Energy Collision Dissociation)	MS2	30.0172	60	40.5379	19045	20180611_QE2_HTSPAL_sand_AcOH_PE_2018-150_e6.raw	F6		1.91	0.0003607	0.0009157		850767	39.97
		FALSE	High	Sequest HT (A2)	Unambiguous	[R].LVNHFIQEFK.[R]		2	2	P10591; P10592	P10591; P10592	0	3	0.5333	0	1	1	425.568	1274.69	1274.69	-0.17	-7e-05	HCD (High Energy Collision Dissociation)	MS2	16.5298	60	40.3503	18946	20180611_QE2_HTSPAL_sand_AcOH_PE_2018-150_e6.raw	F6		1.65	0.0006144	0.001944		850767	39.97
		FALSE	High	Sequest HT (A2)	Unambiguous	[R].LVNHFIQEFK.[R]		2	2	P10591; P10592	P10591; P10592	0	2	0.172	0	1	1	637.848	1274.69	1274.69	0.04	3e-05	HCD (High Energy Collision Dissociation)	MS2	22.6664	60	38.4336	17939	20180611_QE2_HTSPAL_sand_AcOH_PE_2018-150_e6.raw	F6		0.93	0.001579	0.01267		4.83446e+06	38.61
		FALSE	High	Sequest HT (A2)	Unambiguous	[R].LVNHFIQEFK.[R]		2	2	P10591; P10592	P10591; P10592	0	3	0.254	0	1	1	425.568	1274.69	1274.69	0.11	5e-05	HCD (High Energy Collision Dissociation)	MS2	41.827	60	41.4179	19511	20180611_QE2_HTSPAL_sand_AcOH_PE_2018-150_e6.raw	F6		0.63	0.004154	0.03684		423653	40.83
		FALSE	High	Sequest HT (A2)	Unambiguous	[R].LVNHFIQEFK.[R]		2	2	P10591; P10592	P10591; P10592	0	3	0.386	0	1	1	425.568	1274.69	1274.69	0.29	0.00012	HCD (High Energy Collision Dissociation)	MS2	51.8156	60	40.9179	19247	20180611_QE2_HTSPAL_sand_AcOH_PE_2018-150_e6.raw	F6		1.14	0.00476	0.0427		423653	40.83
	FALSE	High	[R].LVNHFIQEFKR.[K]			0.000149369	0.000421147	2	2	3	P10591; P10592	P10591 [234-244]; P10592 [234-244]	1	1430.79	0	1.16336e+06	Shared	High	High	0.0002464	0.0001773	3.38	33.66	R.LVNHFIQEFKR.K	[234-244]		Used
		Checked	Confidence	Identifying Node	PSM Ambiguity	Annotated Sequence	Modifications	# Protein Groups	# Proteins	Master Protein Accessions	Protein Accessions	# Missed Cleavages	Charge	DeltaScore	DeltaCn	Rank	Search Engine Rank	m/z [Da]	MH+ [Da]	Theo. MH+ [Da]	DeltaM [ppm]	Deltam/z [Da]	Activation Type	MS Order	Isolation Interference [%]	Ion Inject Time [ms]	RT [min]	First Scan	Spectrum File	File ID	Quan Info	XCorr	Percolator q-Value	Percolator PEP	ptmRS: Best Site Probabilities	Precursor Abundance	Apex RT [min]
		FALSE	High	Sequest HT (A2)	Unambiguous	[R].LVNHFIQEFKR.[K]		2	2	P10591; P10592	P10591; P10592	1	4	0.71	0	1	1	358.453	1430.79	1430.79	0.87	0.00031	HCD (High Energy Collision Dissociation)	MS2	45.0926	60	33.781	15476	20180611_QE2_HTSPAL_sand_AcOH_PE_2018-150_e6.raw	F6		3	0.0002464	0.0003798		670310	33.66
		FALSE	High	Sequest HT (A2)	Unambiguous	[R].LVNHFIQEFKR.[K]		2	2	P10591; P10592	P10591; P10592	1	4	0.716	0	1	1	358.453	1430.79	1430.79	1.09	0.00039	HCD (High Energy Collision Dissociation)	MS2	45.9777	60	33.5911	15376	20180611_QE2_HTSPAL_sand_AcOH_PE_2018-150_e6.raw	F6		3.38	0.0002464	0.0001773		670310	33.66
		FALSE	High	Sequest HT (A2)	Unambiguous	[R].LVNHFIQEFKR.[K]		2	2	P10591; P10592	P10591; P10592	1	3	0.477	0	1	1	477.602	1430.79	1430.79	1.67	0.00079	HCD (High Energy Collision Dissociation)	MS2	55.1282	60	33.6086	15385	20180611_QE2_HTSPAL_sand_AcOH_PE_2018-150_e6.raw	F6		1.74	0.0003607	0.000909		493050	33.66
	FALSE	High	[K].LVTDYFNGK.[E]			0.000973106	0.000421147	2	2	4	P10591; P10592	P10591 [346-354]; P10592 [346-354]	0	1056.54	0	13786964	Shared	High	High	0.0004807	0.001298	2.37	39.53	K.LVTDYFNGK.E	[346-354]		Used
		Checked	Confidence	Identifying Node	PSM Ambiguity	Annotated Sequence	Modifications	# Protein Groups	# Proteins	Master Protein Accessions	Protein Accessions	# Missed Cleavages	Charge	DeltaScore	DeltaCn	Rank	Search Engine Rank	m/z [Da]	MH+ [Da]	Theo. MH+ [Da]	DeltaM [ppm]	Deltam/z [Da]	Activation Type	MS Order	Isolation Interference [%]	Ion Inject Time [ms]	RT [min]	First Scan	Spectrum File	File ID	Quan Info	XCorr	Percolator q-Value	Percolator PEP	ptmRS: Best Site Probabilities	Precursor Abundance	Apex RT [min]
		FALSE	High	Sequest HT (A2)	Unambiguous	[K].LVTDYFNGK.[E]		2	2	P10591; P10592	P10591; P10592	0	2	0.3709	0	1	1	528.772	1056.54	1056.54	0.46	0.00024	HCD (High Energy Collision Dissociation)	MS2	10.9358	60	39.7632	18638	20180611_QE2_HTSPAL_sand_AcOH_PE_2018-150_e6.raw	F6		2.13	0.0002464	0.0004279		13786964	39.53
		FALSE	High	Sequest HT (A2)	Unambiguous	[K].LVTDYFNGK.[E]		2	2	P10591; P10592	P10591; P10592	0	2	0.3304	0	1	1	528.772	1056.54	1056.54	0.16	8e-05	HCD (High Energy Collision Dissociation)	MS2	14.1555	47.08	39.3895	18441	20180611_QE2_HTSPAL_sand_AcOH_PE_2018-150_e6.raw	F6		2.27	0.0003607	0.0005211		13786964	39.53
		FALSE	High	Sequest HT (A2)	Unambiguous	[K].LVTDYFNGK.[E]		2	2	P10591; P10592	P10591; P10592	0	2	0.4422	0	1	1	528.772	1056.54	1056.54	0.91	0.00048	HCD (High Energy Collision Dissociation)	MS2	24.2138	60	39.9576	18740	20180611_QE2_HTSPAL_sand_AcOH_PE_2018-150_e6.raw	F6		1.99	0.0003607	0.0006819		13786964	39.53
		FALSE	High	Sequest HT (A2)	Unambiguous	[K].LVTDYFNGK.[E]		2	2	P10591; P10592	P10591; P10592	0	2	0.3629	0	1	1	528.772	1056.54	1056.54	0.02	1e-05	HCD (High Energy Collision Dissociation)	MS2	2.86279	12.623	39.5752	18539	20180611_QE2_HTSPAL_sand_AcOH_PE_2018-150_e6.raw	F6		2.37	0.0004807	0.001298		13786964	39.53
	FALSE	High	[R].ARFEELCADLFR.[S]	1xCarbamidomethyl [C7]		0.000273296	0.000421147	3	4	25	P10591; P22202; P10592	P10591 [297-308]; P22202 [298-309]; P09435 [298-309]; P10592 [297-308]	1	1526.74	0	9.40066e+06	Shared	High	High	0.0002464	0.0002313	3.99	55.44	R.ARFEELCADLFR.S	[297-308]		Used
		Checked	Confidence	Identifying Node	PSM Ambiguity	Annotated Sequence	Modifications	# Protein Groups	# Proteins	Master Protein Accessions	Protein Accessions	# Missed Cleavages	Charge	DeltaScore	DeltaCn	Rank	Search Engine Rank	m/z [Da]	MH+ [Da]	Theo. MH+ [Da]	DeltaM [ppm]	Deltam/z [Da]	Activation Type	MS Order	Isolation Interference [%]	Ion Inject Time [ms]	RT [min]	First Scan	Spectrum File	File ID	Quan Info	XCorr	Percolator q-Value	Percolator PEP	ptmRS: Best Site Probabilities	Precursor Abundance	Apex RT [min]
		FALSE	High	Sequest HT (A2)	Unambiguous	[R].ARFEELcADLFR.[S]	C7(Carbamidomethyl)	3	4	P10591; P22202; P10592	P10591; P22202; P09435; P10592	1	3	0.6065	0	1	1	509.586	1526.74	1526.74	0.91	0.00046	HCD (High Energy Collision Dissociation)	MS2	0.935663	44.198	55.461	26948	20180611_QE2_HTSPAL_sand_AcOH_PE_2018-150_e6.raw	F6		3.99	0.0002464	0.0002313		5337171	55.44
		FALSE	High	Sequest HT (A2)	Unambiguous	[R].ARFEELcADLFR.[S]	C7(Carbamidomethyl)	3	4	P10591; P22202; P10592	P10591; P22202; P09435; P10592	1	3	0.6281	0	1	1	509.586	1526.74	1526.74	1.24	0.00063	HCD (High Energy Collision Dissociation)	MS2	7.49902	60	55.6471	27047	20180611_QE2_HTSPAL_sand_AcOH_PE_2018-150_e6.raw	F6		3.2	0.0002464	0.0003271		3.54593e+06	56.28
		FALSE	High	Sequest HT (A2)	Unambiguous	[R].ARFEELcADLFR.[S]	C7(Carbamidomethyl)	3	4	P10591; P22202; P10592	P10591; P22202; P09435; P10592	1	3	0.6176	0	1	1	509.586	1526.74	1526.74	1.32	0.00067	HCD (High Energy Collision Dissociation)	MS2	11.5881	60	57.6853	28135	20180611_QE2_HTSPAL_sand_AcOH_PE_2018-150_e6.raw	F6		3.19	0.0002464	0.000484		3.54593e+06	56.28
		FALSE	High	Sequest HT (A2)	Unambiguous	[R].ARFEELcADLFR.[S]	C7(Carbamidomethyl)	3	4	P10591; P22202; P10592	P10591; P22202; P09435; P10592	1	3	0.6207	0	1	1	509.586	1526.74	1526.74	0.52	0.00026	HCD (High Energy Collision Dissociation)	MS2	5.77388	60	57.4999	28036	20180611_QE2_HTSPAL_sand_AcOH_PE_2018-150_e6.raw	F6		2.9	0.0002464	0.0004479		3.54593e+06	56.28
		FALSE	High	Sequest HT (A2)	Unambiguous	[R].ARFEELcADLFR.[S]	C7(Carbamidomethyl)	3	4	P10591; P22202; P10592	P10591; P22202; P09435; P10592	1	3	0.6254	0	1	1	509.585	1526.74	1526.74	-0.23	-0.00012	HCD (High Energy Collision Dissociation)	MS2	2.88744	60	56.7593	27640	20180611_QE2_HTSPAL_sand_AcOH_PE_2018-150_e6.raw	F6		3.39	0.0002464	0.000483		3.54593e+06	56.28
		FALSE	High	Sequest HT (A2)	Unambiguous	[R].ARFEELcADLFR.[S]	C7(Carbamidomethyl)	3	4	P10591; P22202; P10592	P10591; P22202; P09435; P10592	1	3	0.6339	0	1	1	509.586	1526.74	1526.74	0.03	1e-05	HCD (High Energy Collision Dissociation)	MS2	0.696968	60	56.3928	27444	20180611_QE2_HTSPAL_sand_AcOH_PE_2018-150_e6.raw	F6		3.36	0.0002464	0.0004284		3.54593e+06	56.28
		FALSE	High	Sequest HT (A2)	Unambiguous	[R].ARFEELcADLFR.[S]	C7(Carbamidomethyl)	3	4	P10591; P22202; P10592	P10591; P22202; P09435; P10592	1	3	0.565	0	1	1	509.586	1526.74	1526.74	0.57	0.00029	HCD (High Energy Collision Dissociation)	MS2	3.2412	60	56.0177	27244	20180611_QE2_HTSPAL_sand_AcOH_PE_2018-150_e6.raw	F6		3.31	0.0002464	0.000263		3.54593e+06	56.28
		FALSE	High	Sequest HT (A2)	Unambiguous	[R].ARFEELcADLFR.[S]	C7(Carbamidomethyl)	3	4	P10591; P22202; P10592	P10591; P22202; P09435; P10592	1	3	0.6066	0	1	1	509.585	1526.74	1526.74	-0.38	-0.0002	HCD (High Energy Collision Dissociation)	MS2	1.95974	60	56.9454	27740	20180611_QE2_HTSPAL_sand_AcOH_PE_2018-150_e6.raw	F6		3.05	0.0002464	0.0004646		3.54593e+06	56.28
		FALSE	High	Sequest HT (A2)	Unambiguous	[R].ARFEELcADLFR.[S]	C7(Carbamidomethyl)	3	4	P10591; P22202; P10592	P10591; P22202; P09435; P10592	1	3	0.6053	0	1	1	509.586	1526.74	1526.74	1.08	0.00055	HCD (High Energy Collision Dissociation)	MS2	4.62919	60	56.2039	27343	20180611_QE2_HTSPAL_sand_AcOH_PE_2018-150_e6.raw	F6		3.37	0.0003607	0.0005124		3.54593e+06	56.28
		FALSE	High	Sequest HT (A2)	Unambiguous	[R].ARFEELcADLFR.[S]	C7(Carbamidomethyl)	3	4	P10591; P22202; P10592	P10591; P22202; P09435; P10592	1	3	0.5966	0	1	1	509.585	1526.74	1526.74	-0.07	-4e-05	HCD (High Energy Collision Dissociation)	MS2	1.33497	60	56.5759	27542	20180611_QE2_HTSPAL_sand_AcOH_PE_2018-150_e6.raw	F6		3.52	0.0003607	0.001062		3.54593e+06	56.28
		FALSE	High	Sequest HT (A2)	Unambiguous	[R].ARFEELcADLFR.[S]	C7(Carbamidomethyl)	3	4	P10591; P22202; P10592	P10591; P22202; P09435; P10592	1	3	0.6313	0	1	1	509.586	1526.74	1526.74	1.21	0.00061	HCD (High Energy Collision Dissociation)	MS2	10.0968	60	55.8332	27146	20180611_QE2_HTSPAL_sand_AcOH_PE_2018-150_e6.raw	F6		3.2	0.0003607	0.001035		3.54593e+06	56.28
		FALSE	High	Sequest HT (A2)	Unambiguous	[R].ARFEELcADLFR.[S]	C7(Carbamidomethyl)	3	4	P10591; P22202; P10592	P10591; P22202; P09435; P10592	1	3	0.5758	0	1	1	509.586	1526.74	1526.74	0.18	9e-05	HCD (High Energy Collision Dissociation)	MS2	8.2309	60	57.1286	27838	20180611_QE2_HTSPAL_sand_AcOH_PE_2018-150_e6.raw	F6		3.3	0.0003607	0.0006232		3.54593e+06	56.28
		FALSE	High	Sequest HT (A2)	Unambiguous	[R].ARFEELcADLFR.[S]	C7(Carbamidomethyl)	3	4	P10591; P22202; P10592	P10591; P22202; P09435; P10592	1	3	0.5738	0	1	1	509.586	1526.74	1526.74	0.45	0.00023	HCD (High Energy Collision Dissociation)	MS2	19.5777	60	58.0566	28333	20180611_QE2_HTSPAL_sand_AcOH_PE_2018-150_e6.raw	F6		3.05	0.0003607	0.001029		3.54593e+06	56.28
		FALSE	High	Sequest HT (A2)	Unambiguous	[R].ARFEELcADLFR.[S]	C7(Carbamidomethyl)	3	4	P10591; P22202; P10592	P10591; P22202; P09435; P10592	1	3	0.6127	0	1	1	509.586	1526.74	1526.74	0.85	0.00043	HCD (High Energy Collision Dissociation)	MS2	16.3768	60	57.8707	28234	20180611_QE2_HTSPAL_sand_AcOH_PE_2018-150_e6.raw	F6		2.84	0.0003607	0.0005458		3.54593e+06	56.28
		FALSE	High	Sequest HT (A2)	Unambiguous	[R].ARFEELcADLFR.[S]	C7(Carbamidomethyl)	3	4	P10591; P22202; P10592	P10591; P22202; P09435; P10592	1	3	0.5793	0	1	1	509.586	1526.74	1526.74	1.6	0.00082	HCD (High Energy Collision Dissociation)	MS2	51.0087	60	55.2864	26856	20180611_QE2_HTSPAL_sand_AcOH_PE_2018-150_e6.raw	F6		3.09	0.0004807	0.001347		5337171	55.44
		FALSE	High	Sequest HT (A2)	Unambiguous	[R].ARFEELcADLFR.[S]	C7(Carbamidomethyl)	3	4	P10591; P22202; P10592	P10591; P22202; P09435; P10592	1	3	0.6148	0	1	1	509.587	1526.74	1526.74	1.92	0.00098	HCD (High Energy Collision Dissociation)	MS2	10.0999	60	58.4318	28533	20180611_QE2_HTSPAL_sand_AcOH_PE_2018-150_e6.raw	F6		2.7	0.0004807	0.001738		3.54593e+06	56.28
		FALSE	High	Sequest HT (A2)	Unambiguous	[R].ARFEELcADLFR.[S]	C7(Carbamidomethyl)	3	4	P10591; P22202; P10592	P10591; P22202; P09435; P10592	1	3	0.5603	0	1	1	509.586	1526.74	1526.74	0.82	0.00042	HCD (High Energy Collision Dissociation)	MS2	35.2949	60	59.3439	29019	20180611_QE2_HTSPAL_sand_AcOH_PE_2018-150_e6.raw	F6		2.57	0.0004807	0.001489		517563	59.03
		FALSE	High	Sequest HT (A2)	Unambiguous	[R].ARFEELcADLFR.[S]	C7(Carbamidomethyl)	3	4	P10591; P22202; P10592	P10591; P22202; P09435; P10592	1	3	0.5943	0	1	1	509.586	1526.74	1526.74	0.8	0.00041	HCD (High Energy Collision Dissociation)	MS2	9.03667	60	57.3162	27938	20180611_QE2_HTSPAL_sand_AcOH_PE_2018-150_e6.raw	F6		3.18	0.0007172	0.002666		3.54593e+06	56.28
		FALSE	High	Sequest HT (A2)	Unambiguous	[R].ARFEELcADLFR.[S]	C7(Carbamidomethyl)	3	4	P10591; P22202; P10592	P10591; P22202; P09435; P10592	1	3	0.5597	0	1	1	509.586	1526.74	1526.74	1.77	0.0009	HCD (High Energy Collision Dissociation)	MS2	57.0319	60	59.0998	28889	20180611_QE2_HTSPAL_sand_AcOH_PE_2018-150_e6.raw	F6		2.43	0.0007172	0.00299		517563	59.03
		FALSE	High	Sequest HT (A2)	Unambiguous	[R].ARFEELcADLFR.[S]	C7(Carbamidomethyl)	3	4	P10591; P22202; P10592	P10591; P22202; P09435; P10592	1	3	0.6	0	1	1	509.586	1526.74	1526.74	0.64	0.00033	HCD (High Energy Collision Dissociation)	MS2	10.6296	60	58.2471	28435	20180611_QE2_HTSPAL_sand_AcOH_PE_2018-150_e6.raw	F6		2.8	0.0007172	0.002512		3.54593e+06	56.28
		FALSE	High	Sequest HT (A2)	Unambiguous	[R].ARFEELcADLFR.[S]	C7(Carbamidomethyl)	3	4	P10591; P22202; P10592	P10591; P22202; P09435; P10592	1	3	0.5641	0	1	1	509.587	1526.75	1526.74	2.08	0.00106	HCD (High Energy Collision Dissociation)	MS2	76.3416	60	60.3327	29545	20180611_QE2_HTSPAL_sand_AcOH_PE_2018-150_e6.raw	F6		1.56	0.0007172	0.002455
		FALSE	High	Sequest HT (A2)	Unambiguous	[R].ARFEELcADLFR.[S]	C7(Carbamidomethyl)	3	4	P10591; P22202; P10592	P10591; P22202; P09435; P10592	1	3	0.5887	0	1	1	509.586	1526.74	1526.74	1.33	0.00068	HCD (High Energy Collision Dissociation)	MS2	51.6307	60	58.6415	28645	20180611_QE2_HTSPAL_sand_AcOH_PE_2018-150_e6.raw	F6		2.48	0.0007756	0.005071		3.54593e+06	56.28
		FALSE	High	Sequest HT (A2)	Unambiguous	[R].ARFEELcADLFR.[S]	C7(Carbamidomethyl)	3	4	P10591; P22202; P10592	P10591; P22202; P09435; P10592	1	3	0.5342	0	1	1	509.586	1526.74	1526.74	1.67	0.00085	HCD (High Energy Collision Dissociation)	MS2	21.0341	60	59.7348	29227	20180611_QE2_HTSPAL_sand_AcOH_PE_2018-150_e6.raw	F6		1.46	0.001006	0.006358
		FALSE	High	Sequest HT (A2)	Unambiguous	[R].ARFEELcADLFR.[S]	C7(Carbamidomethyl)	3	4	P10591; P22202; P10592	P10591; P22202; P09435; P10592	1	3	0.6161	0	1	1	509.586	1526.74	1526.74	0.59	0.0003	HCD (High Energy Collision Dissociation)	MS2	17.0963	60	59.5474	29127	20180611_QE2_HTSPAL_sand_AcOH_PE_2018-150_e6.raw	F6		2.24	0.001318	0.007825		517563	59.03
		FALSE	High	Sequest HT (A2)	Unambiguous	[R].ARFEELcADLFR.[S]	C7(Carbamidomethyl)	3	4	P10591; P22202; P10592	P10591; P22202; P09435; P10592	1	3	0.4257	0	1	1	509.586	1526.74	1526.74	1.88	0.00096	HCD (High Energy Collision Dissociation)	MS2	16.7815	60	60.7922	29789	20180611_QE2_HTSPAL_sand_AcOH_PE_2018-150_e6.raw	F6		1.48	0.002075	0.01605
	FALSE	High	[K].FELSGIPPAPR.[G]			0.000362252	0.000421147	3	4	23	P10591; P22202; P10592	P10591 [456-466]; P22202 [457-467]; P09435 [457-467]; P10592 [456-466]	0	1183.65	0	1.44762e+07	Shared	High	High	0.0003607	0.0008603	2.62	45.63	K.FELSGIPPAPR.G	[456-466]		Used
		Checked	Confidence	Identifying Node	PSM Ambiguity	Annotated Sequence	Modifications	# Protein Groups	# Proteins	Master Protein Accessions	Protein Accessions	# Missed Cleavages	Charge	DeltaScore	DeltaCn	Rank	Search Engine Rank	m/z [Da]	MH+ [Da]	Theo. MH+ [Da]	DeltaM [ppm]	Deltam/z [Da]	Activation Type	MS Order	Isolation Interference [%]	Ion Inject Time [ms]	RT [min]	First Scan	Spectrum File	File ID	Quan Info	XCorr	Percolator q-Value	Percolator PEP	ptmRS: Best Site Probabilities	Precursor Abundance	Apex RT [min]
		FALSE	High	Sequest HT (A2)	Unambiguous	[K].FELSGIPPAPR.[G]		3	4	P10591; P22202; P10592	P10591; P22202; P09435; P10592	0	2	0.5787	0	1	1	592.327	1183.65	1183.65	0.21	0.00013	HCD (High Energy Collision Dissociation)	MS2	33.0328	60	48.0173	22992	20180611_QE2_HTSPAL_sand_AcOH_PE_2018-150_e6.raw	F6		2.16	0.0002464	0.0004731		2.21725e+06	48.09
		FALSE	High	Sequest HT (A2)	Unambiguous	[K].FELSGIPPAPR.[G]		3	4	P10591; P22202; P10592	P10591; P22202; P09435; P10592	0	2	0.6026	0	1	1	592.326	1183.65	1183.65	-1.13	-0.00067	HCD (High Energy Collision Dissociation)	MS2	15.9568	60	46.7874	22342	20180611_QE2_HTSPAL_sand_AcOH_PE_2018-150_e6.raw	F6		2.29	0.0002464	0.0002631		7473495	45.63
		FALSE	High	Sequest HT (A2)	Unambiguous	[K].FELSGIPPAPR.[G]		3	4	P10591; P22202; P10592	P10591; P22202; P09435; P10592	0	2	0.5799	0	1	1	592.327	1183.65	1183.65	-0.46	-0.00027	HCD (High Energy Collision Dissociation)	MS2	15.7111	47.39	46.4115	22144	20180611_QE2_HTSPAL_sand_AcOH_PE_2018-150_e6.raw	F6		2.19	0.0002464	0.0003755		7473495	45.63
		FALSE	High	Sequest HT (A2)	Unambiguous	[K].FELSGIPPAPR.[G]		3	4	P10591; P22202; P10592	P10591; P22202; P09435; P10592	0	2	0.6102	0	1	1	592.328	1183.65	1183.65	1.22	0.00072	HCD (High Energy Collision Dissociation)	MS2	16.5567	60	46.5999	22243	20180611_QE2_HTSPAL_sand_AcOH_PE_2018-150_e6.raw	F6		2.36	0.0002464	0.0004588		7473495	45.63
		FALSE	High	Sequest HT (A2)	Unambiguous	[K].FELSGIPPAPR.[G]		3	4	P10591; P22202; P10592	P10591; P22202; P09435; P10592	0	2	0.6026	0	1	1	592.326	1183.65	1183.65	-1.37	-0.00081	HCD (High Energy Collision Dissociation)	MS2	24.0159	26.388	45.6671	21749	20180611_QE2_HTSPAL_sand_AcOH_PE_2018-150_e6.raw	F6		2.34	0.0003607	0.000674		7473495	45.63
		FALSE	High	Sequest HT (A2)	Unambiguous	[K].FELSGIPPAPR.[G]		3	4	P10591; P22202; P10592	P10591; P22202; P09435; P10592	0	2	0.5938	0	1	1	592.326	1183.64	1183.65	-2.53	-0.0015	HCD (High Energy Collision Dissociation)	MS2	46.2808	29.427	45.4859	21653	20180611_QE2_HTSPAL_sand_AcOH_PE_2018-150_e6.raw	F6		2.24	0.0003607	0.0007223		7473495	45.63
		FALSE	High	Sequest HT (A2)	Unambiguous	[K].FELSGIPPAPR.[G]		3	4	P10591; P22202; P10592	P10591; P22202; P09435; P10592	0	2	0.589	0	1	1	592.327	1183.65	1183.65	-0.89	-0.00053	HCD (High Energy Collision Dissociation)	MS2	22.3736	60	46.9744	22441	20180611_QE2_HTSPAL_sand_AcOH_PE_2018-150_e6.raw	F6		2.19	0.0003607	0.0007335		7473495	45.63
		FALSE	High	Sequest HT (A2)	Unambiguous	[K].FELSGIPPAPR.[G]		3	4	P10591; P22202; P10592	P10591; P22202; P09435; P10592	0	2	0.6	0	1	1	592.327	1183.65	1183.65	0.1	6e-05	HCD (High Energy Collision Dissociation)	MS2	22.1628	60	47.3471	22639	20180611_QE2_HTSPAL_sand_AcOH_PE_2018-150_e6.raw	F6		2.2	0.0003607	0.0006084		2.78142e+06	47.17
		FALSE	High	Sequest HT (A2)	Unambiguous	[K].FELSGIPPAPR.[G]		3	4	P10591; P22202; P10592	P10591; P22202; P09435; P10592	0	2	0.5815	0	1	1	592.327	1183.65	1183.65	-0.2	-0.00012	HCD (High Energy Collision Dissociation)	MS2	14.5363	30.825	46.0374	21945	20180611_QE2_HTSPAL_sand_AcOH_PE_2018-150_e6.raw	F6		2.27	0.0003607	0.0008874		7473495	45.63
		FALSE	High	Sequest HT (A2)	Unambiguous	[K].FELSGIPPAPR.[G]		3	4	P10591; P22202; P10592	P10591; P22202; P09435; P10592	0	2	0.5458	0	1	1	592.326	1183.64	1183.65	-1.72	-0.00102	HCD (High Energy Collision Dissociation)	MS2	13.601	38.693	46.2251	22045	20180611_QE2_HTSPAL_sand_AcOH_PE_2018-150_e6.raw	F6		2.62	0.0003607	0.0008603		7473495	45.63
		FALSE	High	Sequest HT (A2)	Unambiguous	[K].FELSGIPPAPR.[G]		3	4	P10591; P22202; P10592	P10591; P22202; P09435; P10592	0	2	0.586	0	1	1	592.328	1183.65	1183.65	0.85	0.0005	HCD (High Energy Collision Dissociation)	MS2	20.5861	60	47.5331	22737	20180611_QE2_HTSPAL_sand_AcOH_PE_2018-150_e6.raw	F6		2.15	0.0003607	0.0006206		2.78142e+06	47.17
		FALSE	High	Sequest HT (A2)	Unambiguous	[K].FELSGIPPAPR.[G]		3	4	P10591; P22202; P10592	P10591; P22202; P09435; P10592	0	2	0.5935	0	1	1	592.328	1183.65	1183.65	1.28	0.00076	HCD (High Energy Collision Dissociation)	MS2	24.6271	60	48.2038	23090	20180611_QE2_HTSPAL_sand_AcOH_PE_2018-150_e6.raw	F6		2.14	0.0003607	0.0009034		2.21725e+06	48.09
		FALSE	High	Sequest HT (A2)	Unambiguous	[K].FELSGIPPAPR.[G]		3	4	P10591; P22202; P10592	P10591; P22202; P09435; P10592	0	2	0.5913	0	1	1	592.328	1183.65	1183.65	2.12	0.00125	HCD (High Energy Collision Dissociation)	MS2	31.7247	60	47.7211	22836	20180611_QE2_HTSPAL_sand_AcOH_PE_2018-150_e6.raw	F6		2.08	0.0004807	0.001378		2.78142e+06	47.17
		FALSE	High	Sequest HT (A2)	Unambiguous	[K].FELSGIPPAPR.[G]		3	4	P10591; P22202; P10592	P10591; P22202; P09435; P10592	0	3	0.6316	0	1	1	395.219	1183.64	1183.65	-2.59	-0.00102	HCD (High Energy Collision Dissociation)	MS2	4.0981	60	46.1695	22016	20180611_QE2_HTSPAL_sand_AcOH_PE_2018-150_e6.raw	F6		1.71	0.0004807	0.001566		365784	45.65
		FALSE	High	Sequest HT (A2)	Unambiguous	[K].FELSGIPPAPR.[G]		3	4	P10591; P22202; P10592	P10591; P22202; P09435; P10592	0	2	0.5966	0	1	1	592.327	1183.65	1183.65	-0.84	-0.0005	HCD (High Energy Collision Dissociation)	MS2	13.8409	28.8	45.8509	21846	20180611_QE2_HTSPAL_sand_AcOH_PE_2018-150_e6.raw	F6		2.33	0.0004807	0.001849		7473495	45.63
		FALSE	High	Sequest HT (A2)	Unambiguous	[K].FELSGIPPAPR.[G]		3	4	P10591; P22202; P10592	P10591; P22202; P09435; P10592	0	2	0.6078	0	1	1	592.327	1183.65	1183.65	-0.97	-0.00057	HCD (High Energy Collision Dissociation)	MS2	16.5314	60	47.1606	22540	20180611_QE2_HTSPAL_sand_AcOH_PE_2018-150_e6.raw	F6		2.32	0.0006144	0.002135		2.78142e+06	47.17
		FALSE	High	Sequest HT (A2)	Unambiguous	[K].FELSGIPPAPR.[G]		3	4	P10591; P22202; P10592	P10591; P22202; P09435; P10592	0	3	0.6341	0	1	1	395.22	1183.65	1183.65	-1.02	-0.0004	HCD (High Energy Collision Dissociation)	MS2	16.3069	60	46.3701	22122	20180611_QE2_HTSPAL_sand_AcOH_PE_2018-150_e6.raw	F6		1.64	0.0007756	0.003291		233285	46.36
		FALSE	High	Sequest HT (A2)	Unambiguous	[K].FELSGIPPAPR.[G]		3	4	P10591; P22202; P10592	P10591; P22202; P09435; P10592	0	3	0.6735	0	1	1	395.221	1183.65	1183.65	0.09	4e-05	HCD (High Energy Collision Dissociation)	MS2	16.0649	60	45.9619	21906	20180611_QE2_HTSPAL_sand_AcOH_PE_2018-150_e6.raw	F6		1.96	0.0007756	0.004904		365784	45.65
		FALSE	High	Sequest HT (A2)	Unambiguous	[K].FELSGIPPAPR.[G]		3	4	P10591; P22202; P10592	P10591; P22202; P09435; P10592	0	2	0.4861	0	1	1	592.328	1183.65	1183.65	1.66	0.00098	HCD (High Energy Collision Dissociation)	MS2	49.458	60	50.5336	24323	20180611_QE2_HTSPAL_sand_AcOH_PE_2018-150_e6.raw	F6		1.44	0.0007756	0.004681		1.24477e+06	49.53
		FALSE	High	Sequest HT (A2)	Unambiguous	[K].FELSGIPPAPR.[G]		3	4	P10591; P22202; P10592	P10591; P22202; P09435; P10592	0	3	0.6772	0	1	1	395.22	1183.65	1183.65	-0.96	-0.00038	HCD (High Energy Collision Dissociation)	MS2	9.86959	60	46.7745	22336	20180611_QE2_HTSPAL_sand_AcOH_PE_2018-150_e6.raw	F6		1.58	0.0007756	0.004943		160235	46.88
		FALSE	High	Sequest HT (A2)	Unambiguous	[K].FELSGIPPAPR.[G]		3	4	P10591; P22202; P10592	P10591; P22202; P09435; P10592	0	3	0.7112	0	1	1	395.22	1183.65	1183.65	-1.63	-0.00064	HCD (High Energy Collision Dissociation)	MS2	18.9542	60	45.771	21804	20180611_QE2_HTSPAL_sand_AcOH_PE_2018-150_e6.raw	F6		1.87	0.000895	0.005696		365784	45.65
		FALSE	High	Sequest HT (A2)	Unambiguous	[K].FELSGIPPAPR.[G]		3	4	P10591; P22202; P10592	P10591; P22202; P09435; P10592	0	2	0.4779	0	1	1	592.327	1183.65	1183.65	0.47	0.00028	HCD (High Energy Collision Dissociation)	MS2	54.99	60	50.304	24202	20180611_QE2_HTSPAL_sand_AcOH_PE_2018-150_e6.raw	F6		1.36	0.001318	0.007213		1.24477e+06	49.53
		FALSE	High	Sequest HT (A2)	Unambiguous	[K].FELSGIPPAPR.[G]		3	4	P10591; P22202; P10592	P10591; P22202; P09435; P10592	0	3	0.5664	0	1	1	395.221	1183.65	1183.65	0.71	0.00028	HCD (High Energy Collision Dissociation)	MS2	28.4668	60	46.5564	22220	20180611_QE2_HTSPAL_sand_AcOH_PE_2018-150_e6.raw	F6		1.43	0.003234	0.02352		233285	46.36
	FALSE	High	[K].ETAESYLGAK.[V]			0.00250331	0.000421147	2	2	2	P10591; P10592	P10591 [127-136]; P10592 [127-136]	0	1068.52	0	50403188	Shared	High	High	0.0003607	0.0007413	2.13	24.64	K.ETAESYLGAK.V	[127-136]		Used
		Checked	Confidence	Identifying Node	PSM Ambiguity	Annotated Sequence	Modifications	# Protein Groups	# Proteins	Master Protein Accessions	Protein Accessions	# Missed Cleavages	Charge	DeltaScore	DeltaCn	Rank	Search Engine Rank	m/z [Da]	MH+ [Da]	Theo. MH+ [Da]	DeltaM [ppm]	Deltam/z [Da]	Activation Type	MS Order	Isolation Interference [%]	Ion Inject Time [ms]	RT [min]	First Scan	Spectrum File	File ID	Quan Info	XCorr	Percolator q-Value	Percolator PEP	ptmRS: Best Site Probabilities	Precursor Abundance	Apex RT [min]
		FALSE	High	Sequest HT (A2)	Unambiguous	[K].ETAESYLGAK.[V]		2	2	P10591; P10592	P10591; P10592	0	2	0.6056	0	1	1	534.765	1068.52	1068.52	1.45	0.00077	HCD (High Energy Collision Dissociation)	MS2	7.98167	43.69	24.4927	10782	20180611_QE2_HTSPAL_sand_AcOH_PE_2018-150_e6.raw	F6		2.13	0.0003607	0.0007413		50403188	24.64
		FALSE	High	Sequest HT (A2)	Unambiguous	[K].ETAESYLGAK.[V]		2	2	P10591; P10592	P10591; P10592	0	2	0.5593	0	1	1	534.764	1068.52	1068.52	0.66	0.00035	HCD (High Energy Collision Dissociation)	MS2	12.7206	3.315	24.6741	10878	20180611_QE2_HTSPAL_sand_AcOH_PE_2018-150_e6.raw	F6		1.77	0.0003607	0.0009566		50403188	24.64
	FALSE	High	[K].KAEETIAWLDSNTTATK.[E]			0.000161199	0.000421147	1	1	3	P10592	P10592 [568-584]	1	1878.94	0	3.89412e+06		High	High	0.0002464	0.0002049	4.15	41.63	K.KAEETIAWLDSNTTATK.E	[568-584]		Used
		Checked	Confidence	Identifying Node	PSM Ambiguity	Annotated Sequence	Modifications	# Protein Groups	# Proteins	Master Protein Accessions	Protein Accessions	# Missed Cleavages	Charge	DeltaScore	DeltaCn	Rank	Search Engine Rank	m/z [Da]	MH+ [Da]	Theo. MH+ [Da]	DeltaM [ppm]	Deltam/z [Da]	Activation Type	MS Order	Isolation Interference [%]	Ion Inject Time [ms]	RT [min]	First Scan	Spectrum File	File ID	Quan Info	XCorr	Percolator q-Value	Percolator PEP	ptmRS: Best Site Probabilities	Precursor Abundance	Apex RT [min]
		FALSE	High	Sequest HT (A2)	Unambiguous	[K].KAEETIAWLDSNTTATK.[E]		1	1	P10592	P10592	1	3	0.6281	0	1	1	626.987	1878.95	1878.94	1.12	0.0007	HCD (High Energy Collision Dissociation)	MS2	45.3787	60	41.4971	19552	20180611_QE2_HTSPAL_sand_AcOH_PE_2018-150_e6.raw	F6		3.63	0.0002464	0.0001834		3.89412e+06	41.63
		FALSE	High	Sequest HT (A2)	Unambiguous	[K].KAEETIAWLDSNTTATK.[E]		1	1	P10592	P10592	1	3	0.6795	0	1	1	626.986	1878.94	1878.94	-0.16	-0.0001	HCD (High Energy Collision Dissociation)	MS2	8.8344	60	41.6842	19650	20180611_QE2_HTSPAL_sand_AcOH_PE_2018-150_e6.raw	F6		4.15	0.0002464	0.0002049		3.89412e+06	41.63
		FALSE	High	Sequest HT (A2)	Unambiguous	[K].KAEETIAWLDSNTTATK.[E]		1	1	P10592	P10592	1	3	0.614	0	1	1	626.987	1878.95	1878.94	0.91	0.00057	HCD (High Energy Collision Dissociation)	MS2	23.9636	60	41.8756	19751	20180611_QE2_HTSPAL_sand_AcOH_PE_2018-150_e6.raw	F6		2.72	0.0003607	0.00082		3.89412e+06	41.63
	FALSE	High	[R].FEELCADLFR.[S]	1xCarbamidomethyl [C5]		0.00020622	0.000421147	3	4	5	P10591; P22202; P10592	P10591 [299-308]; P22202 [300-309]; P09435 [300-309]; P10592 [299-308]	0	1299.6	0	1.45701e+07	Shared	High	High	0.0003607	0.0005569	2.63	58.41	R.FEELCADLFR.S	[299-308]		Used
		Checked	Confidence	Identifying Node	PSM Ambiguity	Annotated Sequence	Modifications	# Protein Groups	# Proteins	Master Protein Accessions	Protein Accessions	# Missed Cleavages	Charge	DeltaScore	DeltaCn	Rank	Search Engine Rank	m/z [Da]	MH+ [Da]	Theo. MH+ [Da]	DeltaM [ppm]	Deltam/z [Da]	Activation Type	MS Order	Isolation Interference [%]	Ion Inject Time [ms]	RT [min]	First Scan	Spectrum File	File ID	Quan Info	XCorr	Percolator q-Value	Percolator PEP	ptmRS: Best Site Probabilities	Precursor Abundance	Apex RT [min]
		FALSE	High	Sequest HT (A2)	Unambiguous	[R].FEELcADLFR.[S]	C5(Carbamidomethyl)	3	4	P10591; P22202; P10592	P10591; P22202; P09435; P10592	0	2	0.6915	0	1	1	650.307	1299.61	1299.6	1.89	0.00123	HCD (High Energy Collision Dissociation)	MS2	25.5706	60	58.169	28394	20180611_QE2_HTSPAL_sand_AcOH_PE_2018-150_e6.raw	F6		2.01	0.0002464	0.0002046		14410885	58.41
		FALSE	High	Sequest HT (A2)	Unambiguous	[R].FEELcADLFR.[S]	C5(Carbamidomethyl)	3	4	P10591; P22202; P10592	P10591; P22202; P09435; P10592	0	2	0.7992	0	1	1	650.306	1299.61	1299.6	0.99	0.00064	HCD (High Energy Collision Dissociation)	MS2	17.5675	60	58.7196	28686	20180611_QE2_HTSPAL_sand_AcOH_PE_2018-150_e6.raw	F6		2.39	0.0002464	0.0002421		14410885	58.41
		FALSE	High	Sequest HT (A2)	Unambiguous	[R].FEELcADLFR.[S]	C5(Carbamidomethyl)	3	4	P10591; P22202; P10592	P10591; P22202; P09435; P10592	0	2	0.6838	0	1	1	650.306	1299.6	1299.6	0.79	0.00052	HCD (High Energy Collision Dissociation)	MS2	8.51106	36.299	58.532	28586	20180611_QE2_HTSPAL_sand_AcOH_PE_2018-150_e6.raw	F6		2.34	0.0002464	0.0002312		14410885	58.41
		FALSE	High	Sequest HT (A2)	Unambiguous	[R].FEELcADLFR.[S]	C5(Carbamidomethyl)	3	4	P10591; P22202; P10592	P10591; P22202; P09435; P10592	0	2	0.7148	0	1	1	650.306	1299.61	1299.6	1.06	0.00069	HCD (High Energy Collision Dissociation)	MS2	4.4192	30.263	58.3456	28487	20180611_QE2_HTSPAL_sand_AcOH_PE_2018-150_e6.raw	F6		2.63	0.0003607	0.0005569		14410885	58.41
		FALSE	High	Sequest HT (A2)	Unambiguous	[R].FEELcADLFR.[S]	C5(Carbamidomethyl)	3	4	P10591; P22202; P10592	P10591; P22202; P09435; P10592	0	3	0.7166	0	1	1	433.874	1299.61	1299.6	1.69	0.00073	HCD (High Energy Collision Dissociation)	MS2	40.0561	60	58.3695	28500	20180611_QE2_HTSPAL_sand_AcOH_PE_2018-150_e6.raw	F6		1.87	0.0004807	0.001441		159258	58.42
	FALSE	High	[R].GVPQIEVTFDVDSNGILNVSAVEK.[G]			0.00147921	0.000421147	2	2	14	P10591; P10592	P10591 [467-490]; P10592 [467-490]	0	2530.3	0	2.38655e+06	Shared	High	High	0.0004807	0.001524	2.03	79.3	R.GVPQIEVTFDVDSNGILNVSAVEK.G	[467-490]		Used
		Checked	Confidence	Identifying Node	PSM Ambiguity	Annotated Sequence	Modifications	# Protein Groups	# Proteins	Master Protein Accessions	Protein Accessions	# Missed Cleavages	Charge	DeltaScore	DeltaCn	Rank	Search Engine Rank	m/z [Da]	MH+ [Da]	Theo. MH+ [Da]	DeltaM [ppm]	Deltam/z [Da]	Activation Type	MS Order	Isolation Interference [%]	Ion Inject Time [ms]	RT [min]	First Scan	Spectrum File	File ID	Quan Info	XCorr	Percolator q-Value	Percolator PEP	ptmRS: Best Site Probabilities	Precursor Abundance	Apex RT [min]
		FALSE	High	Sequest HT (A2)	Unambiguous	[R].GVPQIEVTFDVDSNGILNVSAVEK.[G]		2	2	P10591; P10592	P10591; P10592	0	3	0.4431	0	1	1	844.105	2530.3	2530.3	-0.86	-0.00073	HCD (High Energy Collision Dissociation)	MS2	62.2629	60	79.2945	39534	20180611_QE2_HTSPAL_sand_AcOH_PE_2018-150_e6.raw	F6		1.67	0.0003607	0.0008734		829417	79.3
		FALSE	High	Sequest HT (A2)	Unambiguous	[R].GVPQIEVTFDVDSNGILNVSAVEK.[G]		2	2	P10591; P10592	P10591; P10592	0	3	0.5361	0	1	1	844.105	2530.3	2530.3	-1.05	-0.00089	HCD (High Energy Collision Dissociation)	MS2	60.0211	60	79.4737	39627	20180611_QE2_HTSPAL_sand_AcOH_PE_2018-150_e6.raw	F6		1.66	0.0003607	0.0005377		829417	79.3
		FALSE	High	Sequest HT (A2)	Unambiguous	[R].GVPQIEVTFDVDSNGILNVSAVEK.[G]		2	2	P10591; P10592	P10591; P10592	0	3	0.5074	0	1	1	844.108	2530.31	2530.3	1.92	0.00162	HCD (High Energy Collision Dissociation)	MS2	29.0108	60	81.8347	40863	20180611_QE2_HTSPAL_sand_AcOH_PE_2018-150_e6.raw	F6		1.36	0.0003607	0.000597		520910	81.84
		FALSE	High	Sequest HT (A2)	Unambiguous	[R].GVPQIEVTFDVDSNGILNVSAVEK.[G]		2	2	P10591; P10592	P10591; P10592	0	3	0.6305	0	1	1	844.108	2530.31	2530.3	2.72	0.00229	HCD (High Energy Collision Dissociation)	MS2	37.5419	60	80.5228	40177	20180611_QE2_HTSPAL_sand_AcOH_PE_2018-150_e6.raw	F6		2.03	0.0004807	0.001524
		FALSE	High	Sequest HT (A2)	Unambiguous	[R].GVPQIEVTFDVDSNGILNVSAVEK.[G]		2	2	P10591; P10592	P10591; P10592	0	3	0.3019	0	1	1	844.106	2530.3	2530.3	-0.52	-0.00044	HCD (High Energy Collision Dissociation)	MS2	73.0221	60	78.8423	39303	20180611_QE2_HTSPAL_sand_AcOH_PE_2018-150_e6.raw	F6		1.06	0.0004807	0.001366		829417	79.3
		FALSE	High	Sequest HT (A2)	Unambiguous	[R].GVPQIEVTFDVDSNGILNVSAVEK.[G]		2	2	P10591; P10592	P10591; P10592	0	3	0.5174	0	1	1	844.108	2530.31	2530.3	2.44	0.00206	HCD (High Energy Collision Dissociation)	MS2	23.8922	60	82.192	41049	20180611_QE2_HTSPAL_sand_AcOH_PE_2018-150_e6.raw	F6		1.72	0.0007756	0.005205		520910	81.84
		FALSE	High	Sequest HT (A2)	Unambiguous	[R].GVPQIEVTFDVDSNGILNVSAVEK.[G]		2	2	P10591; P10592	P10591; P10592	0	3	0.5473	0	1	1	844.108	2530.31	2530.3	2.49	0.0021	HCD (High Energy Collision Dissociation)	MS2	35.7503	60	85.723	42885	20180611_QE2_HTSPAL_sand_AcOH_PE_2018-150_e6.raw	F6		1.48	0.0007756	0.005112
		FALSE	High	Sequest HT (A2)	Unambiguous	[R].GVPQIEVTFDVDSNGILNVSAVEK.[G]		2	2	P10591; P10592	P10591; P10592	0	3	0.6207	0	1	1	844.105	2530.3	2530.3	-1.66	-0.0014	HCD (High Energy Collision Dissociation)	MS2	29.5643	60	83.8959	41935	20180611_QE2_HTSPAL_sand_AcOH_PE_2018-150_e6.raw	F6		1.16	0.001244	0.006791		406163	83.82
		FALSE	High	Sequest HT (A2)	Unambiguous	[R].GVPQIEVTFDVDSNGILNVSAVEK.[G]		2	2	P10591; P10592	P10591; P10592	0	3	0.5467	0	1	1	844.108	2530.31	2530.3	2.76	0.00233	HCD (High Energy Collision Dissociation)	MS2	27.0904	60	86.1736	43121	20180611_QE2_HTSPAL_sand_AcOH_PE_2018-150_e6.raw	F6		1.5	0.001791	0.01353
		FALSE	High	Sequest HT (A2)	Unambiguous	[R].GVPQIEVTFDVDSNGILNVSAVEK.[G]		2	2	P10591; P10592	P10591; P10592	0	3	0.4317	0	1	1	844.105	2530.3	2530.3	-0.86	-0.00073	HCD (High Energy Collision Dissociation)	MS2	56.1294	60	79.0369	39400	20180611_QE2_HTSPAL_sand_AcOH_PE_2018-150_e6.raw	F6		1.39	0.001888	0.01434		829417	79.3
		FALSE	High	Sequest HT (A2)	Unambiguous	[R].GVPQIEVTFDVDSNGILNVSAVEK.[G]		2	2	P10591; P10592	P10591; P10592	0	4	0.2449	0	1	1	633.333	2530.31	2530.3	2.02	0.00128	HCD (High Energy Collision Dissociation)	MS2	25.3564	60	79.2607	39517	20180611_QE2_HTSPAL_sand_AcOH_PE_2018-150_e6.raw	F6		0.49	0.002653	0.01951		95008.2	79.31
		FALSE	High	Sequest HT (A2)	Unambiguous	[R].GVPQIEVTFDVDSNGILNVSAVEK.[G]		2	2	P10591; P10592	P10591; P10592	0	3	0.6284	0	1	1	844.112	2530.32	2530.3	6.55	0.00552	HCD (High Energy Collision Dissociation)	MS2	23.0952	60	104.337	52408	20180611_QE2_HTSPAL_sand_AcOH_PE_2018-150_e6.raw	F6		1.83	0.002749	0.02142		535048	104.27
		FALSE	High	Sequest HT (A2)	Unambiguous	[R].GVPQIEVTFDVDSNGILNVSAVEK.[G]		2	2	P10591; P10592	P10591; P10592	0	3	0.4341	0	1	1	844.107	2530.31	2530.3	0.95	0.0008	HCD (High Energy Collision Dissociation)	MS2	19.8433	60	86.4195	43249	20180611_QE2_HTSPAL_sand_AcOH_PE_2018-150_e6.raw	F6		1.29	0.005612	0.05135
		FALSE	High	Sequest HT (A2)	Unambiguous	[R].GVPQIEVTFDVDSNGILNVSAVEK.[G]		2	2	P10591; P10592	P10591; P10592	0	3	0.6169	0	1	1	844.112	2530.32	2530.3	7.62	0.00643	HCD (High Energy Collision Dissociation)	MS2	38.8438	60	104.151	52311	20180611_QE2_HTSPAL_sand_AcOH_PE_2018-150_e6.raw	F6		1.54	0.008231	0.08772		535048	104.27
	FALSE	High	[K].ELQEVANPIMSK.[L]			0.000262297	0.000421147	1	1	5	P10592	P10592 [593-604]	0	1358.7	0		No Quan Values	High	High	0.0002464	0.000468	2.87	37.84	K.ELQEVANPIMSK.L	[593-604]		Not Used
		Checked	Confidence	Identifying Node	PSM Ambiguity	Annotated Sequence	Modifications	# Protein Groups	# Proteins	Master Protein Accessions	Protein Accessions	# Missed Cleavages	Charge	DeltaScore	DeltaCn	Rank	Search Engine Rank	m/z [Da]	MH+ [Da]	Theo. MH+ [Da]	DeltaM [ppm]	Deltam/z [Da]	Activation Type	MS Order	Isolation Interference [%]	Ion Inject Time [ms]	RT [min]	First Scan	Spectrum File	File ID	Quan Info	XCorr	Percolator q-Value	Percolator PEP	ptmRS: Best Site Probabilities	Precursor Abundance	Apex RT [min]
		FALSE	High	Sequest HT (A2)	Unambiguous	[K].ELQEVANPIMSK.[L]		1	1	P10592	P10592	0	2	0.108	0	1	1	679.853	1358.7	1358.7	0.67	0.00046	HCD (High Energy Collision Dissociation)	MS2	3.26317	20.528	37.7959	17604	20180611_QE2_HTSPAL_sand_AcOH_PE_2018-150_e6.raw	F6		2.87	0.0002464	0.000468		15941063	37.84
		FALSE	High	Sequest HT (A2)	Unambiguous	[K].ELQEVANPIMSK.[L]		1	1	P10592	P10592	0	2	0.0755	0	1	1	679.853	1358.7	1358.7	0.64	0.00044	HCD (High Energy Collision Dissociation)	MS2	9.296	42.07	37.9852	17704	20180611_QE2_HTSPAL_sand_AcOH_PE_2018-150_e6.raw	F6		2.78	0.0002464	0.0003598		15941063	37.84
		FALSE	High	Sequest HT (A2)	Unambiguous	[K].ELQEVANPIMSK.[L]		1	1	P10592	P10592	0	2	0.1887	0	1	1	679.853	1358.7	1358.7	0.88	0.0006	HCD (High Energy Collision Dissociation)	MS2	14.3524	60	38.1745	17803	20180611_QE2_HTSPAL_sand_AcOH_PE_2018-150_e6.raw	F6		2.65	0.0002464	0.0002274		15941063	37.84
		FALSE	High	Sequest HT (A2)	Unambiguous	[K].ELQEVANPIMSK.[L]		1	1	P10592	P10592	0	2	0.0553	0	1	1	679.852	1358.7	1358.7	-1.45	-0.00099	HCD (High Energy Collision Dissociation)	MS2	73.4906	60	37.6114	17507	20180611_QE2_HTSPAL_sand_AcOH_PE_2018-150_e6.raw	F6		1.99	0.0004807	0.001309		15941063	37.84
		FALSE	High	Sequest HT (A2)	Rejected	[K].ELQEVANPIMSK.[L]		1	1	P10592	P10592	0	2		0	2	2	679.849	1358.69	1358.7	-5.37	-0.00365	HCD (High Energy Collision Dissociation)	MS2	17.5914	60	38.5192	17984	20180611_QE2_HTSPAL_sand_AcOH_PE_2018-150_e6.raw	F6		1.16	0.008991	0.1045		15941063	37.84
	FALSE	High	[R].VDIIANDQGNR.[T]			0.000229186	0.000421147	2	2	5	P10591; P10592	P10591 [24-34]; P10592 [24-34]	0	1214.61	0	1.30862e+07	Shared	High	High	0.0002464	0.000214	2.6	22.34	R.VDIIANDQGNR.T	[24-34]		Used
		Checked	Confidence	Identifying Node	PSM Ambiguity	Annotated Sequence	Modifications	# Protein Groups	# Proteins	Master Protein Accessions	Protein Accessions	# Missed Cleavages	Charge	DeltaScore	DeltaCn	Rank	Search Engine Rank	m/z [Da]	MH+ [Da]	Theo. MH+ [Da]	DeltaM [ppm]	Deltam/z [Da]	Activation Type	MS Order	Isolation Interference [%]	Ion Inject Time [ms]	RT [min]	First Scan	Spectrum File	File ID	Quan Info	XCorr	Percolator q-Value	Percolator PEP	ptmRS: Best Site Probabilities	Precursor Abundance	Apex RT [min]
		FALSE	High	Sequest HT (A2)	Unambiguous	[R].VDIIANDQGNR.[T]		2	2	P10591; P10592	P10591; P10592	0	2	0.5423	0	1	1	607.81	1214.61	1214.61	-0.19	-0.00012	HCD (High Energy Collision Dissociation)	MS2	2.07636	17.086	22.3722	9680	20180611_QE2_HTSPAL_sand_AcOH_PE_2018-150_e6.raw	F6		2.6	0.0002464	0.000214		12520398	22.34
		FALSE	High	Sequest HT (A2)	Unambiguous	[R].VDIIANDQGNR.[T]		2	2	P10591; P10592	P10591; P10592	0	2	0.5773	0	1	1	607.809	1214.61	1214.61	-1	-0.00061	HCD (High Energy Collision Dissociation)	MS2	27.6166	60	22.1947	9588	20180611_QE2_HTSPAL_sand_AcOH_PE_2018-150_e6.raw	F6		1.94	0.0002464	0.0002747		12520398	22.34
		FALSE	High	Sequest HT (A2)	Unambiguous	[R].VDIIANDQGNR.[T]		2	2	P10591; P10592	P10591; P10592	0	2	0.5726	0	1	1	607.811	1214.61	1214.61	1.42	0.00087	HCD (High Energy Collision Dissociation)	MS2	33.4915	60	22.5587	9778	20180611_QE2_HTSPAL_sand_AcOH_PE_2018-150_e6.raw	F6		1.24	0.0003607	0.0008286		12520398	22.34
		FALSE	High	Sequest HT (A2)	Unambiguous	[R].VDIIANDQGNR.[T]		2	2	P10591; P10592	P10591; P10592	0	3	0.4845	0	1	1	405.542	1214.61	1214.61	-1.94	-0.00079	HCD (High Energy Collision Dissociation)	MS2	68.3755	60	22.2994	9644	20180611_QE2_HTSPAL_sand_AcOH_PE_2018-150_e6.raw	F6		1.94	0.0006144	0.002086		565777	22.34
		FALSE	High	Sequest HT (A2)	Unambiguous	[R].VDIIANDQGNR.[T]		2	2	P10591; P10592	P10591; P10592	0	2	0.375	0	1	1	607.812	1214.62	1214.61	3.14	0.00191	HCD (High Energy Collision Dissociation)	MS2	54.2713	60	22.7457	9875	20180611_QE2_HTSPAL_sand_AcOH_PE_2018-150_e6.raw	F6		0.48	0.008991	0.1052		12520398	22.34
	FALSE	High	[K].EEFDDQLK.[E]			0.00702882	0.000753466	1	1	3	P10592	P10592 [585-592]	0	1023.46	0	7653477		High	High	0.003316	0.02505	1.84	26.89	K.EEFDDQLK.E	[585-592]		Used
		Checked	Confidence	Identifying Node	PSM Ambiguity	Annotated Sequence	Modifications	# Protein Groups	# Proteins	Master Protein Accessions	Protein Accessions	# Missed Cleavages	Charge	DeltaScore	DeltaCn	Rank	Search Engine Rank	m/z [Da]	MH+ [Da]	Theo. MH+ [Da]	DeltaM [ppm]	Deltam/z [Da]	Activation Type	MS Order	Isolation Interference [%]	Ion Inject Time [ms]	RT [min]	First Scan	Spectrum File	File ID	Quan Info	XCorr	Percolator q-Value	Percolator PEP	ptmRS: Best Site Probabilities	Precursor Abundance	Apex RT [min]
		FALSE	High	Sequest HT (A2)	Unambiguous	[K].EEFDDQLK.[E]		1	1	P10592	P10592	0	2	0.6541	0	1	1	512.235	1023.46	1023.46	0.36	0.00018	HCD (High Energy Collision Dissociation)	MS2	19.0215	60	26.6886	11831	20180611_QE2_HTSPAL_sand_AcOH_PE_2018-150_e6.raw	F6		1.59	0.0004807	0.001576		7653477	26.89
		FALSE	High	Sequest HT (A2)	Unambiguous	[K].EEFDDQLK.[E]		1	1	P10592	P10592	0	2	0.7283	0	1	1	512.234	1023.46	1023.46	-1.19	-0.00061	HCD (High Energy Collision Dissociation)	MS2	14.9567	60	27.0385	12001	20180611_QE2_HTSPAL_sand_AcOH_PE_2018-150_e6.raw	F6		1.84	0.003316	0.02505		7653477	26.89
		FALSE	High	Sequest HT (A2)	Unambiguous	[K].EEFDDQLK.[E]		1	1	P10592	P10592	0	2	0.6503	0	1	1	512.235	1023.46	1023.46	-0.24	-0.00012	HCD (High Energy Collision Dissociation)	MS2	5.97886	24.842	26.8641	11916	20180611_QE2_HTSPAL_sand_AcOH_PE_2018-150_e6.raw	F6		1.83	0.004226	0.03854		7653477	26.89
	FALSE	High	[K].NTISEAGDK.[L]			0.0117962	0.00133445	2	2	3	P10591; P10592	P10591 [548-556]; P10592 [548-556]	0	934.448	0	3.86758e+06	Shared	High	High	0.0007756	0.004518	2.25	8.85	K.NTISEAGDK.L	[548-556]		Used
		Checked	Confidence	Identifying Node	PSM Ambiguity	Annotated Sequence	Modifications	# Protein Groups	# Proteins	Master Protein Accessions	Protein Accessions	# Missed Cleavages	Charge	DeltaScore	DeltaCn	Rank	Search Engine Rank	m/z [Da]	MH+ [Da]	Theo. MH+ [Da]	DeltaM [ppm]	Deltam/z [Da]	Activation Type	MS Order	Isolation Interference [%]	Ion Inject Time [ms]	RT [min]	First Scan	Spectrum File	File ID	Quan Info	XCorr	Percolator q-Value	Percolator PEP	ptmRS: Best Site Probabilities	Precursor Abundance	Apex RT [min]
		FALSE	High	Sequest HT (A2)	Unambiguous	[K].NTISEAGDK.[L]		2	2	P10591; P10592	P10591; P10592	0	2	0.5907	0	1	1	467.726	934.445	934.448	-3.26	-0.00153	HCD (High Energy Collision Dissociation)	MS2	43.9311	60	8.7489	3055	20180611_QE2_HTSPAL_sand_AcOH_PE_2018-150_e6.raw	F6		2.15	0.0007172	0.002498		3.86758e+06	8.85
		FALSE	High	Sequest HT (A2)	Unambiguous	[K].NTISEAGDK.[L]		2	2	P10591; P10592	P10591; P10592	0	2	0.5378	0	1	1	467.726	934.445	934.448	-3.13	-0.00146	HCD (High Energy Collision Dissociation)	MS2	9.68642	60	8.9213	3116	20180611_QE2_HTSPAL_sand_AcOH_PE_2018-150_e6.raw	F6		2.25	0.0007756	0.004518		3.86758e+06	8.85
		FALSE	High	Sequest HT (A2)	Unambiguous	[K].NTISEAGDK.[L]		2	2	P10591; P10592	P10591; P10592	0	2	0.5185	0	1	1	467.726	934.445	934.448	-2.6	-0.00121	HCD (High Energy Collision Dissociation)	MS2	28.6022	60	9.0953	3185	20180611_QE2_HTSPAL_sand_AcOH_PE_2018-150_e6.raw	F6		1.08	0.001401	0.00918		3.86758e+06	8.85
	FALSE	High	[K].LYQAGGAPEGAAPGGFPGGAPPAPEAEGPTVEEVD.[-]			0.022047	0.00148463	1	1	3	P10592	P10592 [605-639]	0	3262.52	0	3025910		High	High	0.0007756	0.004743	2.68	56.94	K.LYQAGGAPEGAAPGGFPGGAPPAPEAEGPTVEEVD.-	[605-639]		Used
		Checked	Confidence	Identifying Node	PSM Ambiguity	Annotated Sequence	Modifications	# Protein Groups	# Proteins	Master Protein Accessions	Protein Accessions	# Missed Cleavages	Charge	DeltaScore	DeltaCn	Rank	Search Engine Rank	m/z [Da]	MH+ [Da]	Theo. MH+ [Da]	DeltaM [ppm]	Deltam/z [Da]	Activation Type	MS Order	Isolation Interference [%]	Ion Inject Time [ms]	RT [min]	First Scan	Spectrum File	File ID	Quan Info	XCorr	Percolator q-Value	Percolator PEP	ptmRS: Best Site Probabilities	Precursor Abundance	Apex RT [min]
		FALSE	High	Sequest HT (A2)	Unambiguous	[K].LYQAGGAPEGAAPGGFPGGAPPAPEAEGPTVEEVD.[-]		1	1	P10592	P10592	0	3	0.5871	0	1	1	1088.18	3262.52	3262.52	-0.75	-0.00082	HCD (High Energy Collision Dissociation)	MS2	0	60	57.0874	27816	20180611_QE2_HTSPAL_sand_AcOH_PE_2018-150_e6.raw	F6		2.64	0.0007756	0.005036		3025910	56.94
		FALSE	High	Sequest HT (A2)	Unambiguous	[K].LYQAGGAPEGAAPGGFPGGAPPAPEAEGPTVEEVD.[-]		1	1	P10592	P10592	0	3	0.5746	0	1	1	1088.18	3262.51	3262.52	-0.89	-0.00096	HCD (High Energy Collision Dissociation)	MS2	0	60	56.9025	27717	20180611_QE2_HTSPAL_sand_AcOH_PE_2018-150_e6.raw	F6		2.68	0.0007756	0.004743		3025910	56.94
		FALSE	High	Sequest HT (A2)	Unambiguous	[K].LYQAGGAPEGAAPGGFPGGAPPAPEAEGPTVEEVD.[-]		1	1	P10592	P10592	0	3	0.5424	0	1	1	1088.18	3262.52	3262.52	-0.28	-0.00031	HCD (High Energy Collision Dissociation)	MS2	0	60	57.2748	27916	20180611_QE2_HTSPAL_sand_AcOH_PE_2018-150_e6.raw	F6		2.36	0.001487	0.01113		3025910	56.94
	FALSE	High	[R].STLDPVEK.[V]			0.0342347	0.00247397	2	2	2	P10591; P10592	P10591 [309-316]; P10592 [309-316]	0	888.467	0	32463688	Shared	High	High	0.001318	0.007979	1.96	17.91	R.STLDPVEK.V	[309-316]		Used
		Checked	Confidence	Identifying Node	PSM Ambiguity	Annotated Sequence	Modifications	# Protein Groups	# Proteins	Master Protein Accessions	Protein Accessions	# Missed Cleavages	Charge	DeltaScore	DeltaCn	Rank	Search Engine Rank	m/z [Da]	MH+ [Da]	Theo. MH+ [Da]	DeltaM [ppm]	Deltam/z [Da]	Activation Type	MS Order	Isolation Interference [%]	Ion Inject Time [ms]	RT [min]	First Scan	Spectrum File	File ID	Quan Info	XCorr	Percolator q-Value	Percolator PEP	ptmRS: Best Site Probabilities	Precursor Abundance	Apex RT [min]
		FALSE	High	Sequest HT (A2)	Unambiguous	[R].STLDPVEK.[V]		2	2	P10591; P10592	P10591; P10592	0	2	0.648	0	1	1	444.738	888.468	888.467	1.27	0.00056	HCD (High Energy Collision Dissociation)	MS2	20.2634	8.948	17.822	7358	20180611_QE2_HTSPAL_sand_AcOH_PE_2018-150_e6.raw	F6		1.96	0.001318	0.007979		32463688	17.91
		FALSE	High	Sequest HT (A2)	Unambiguous	[R].STLDPVEK.[V]		2	2	P10591; P10592	P10591; P10592	0	2	0.6871	0	1	1	444.737	888.467	888.467	-0.79	-0.00035	HCD (High Energy Collision Dissociation)	MS2	28.1153	8.611	18.0164	7458	20180611_QE2_HTSPAL_sand_AcOH_PE_2018-150_e6.raw	F6		1.63	0.001401	0.008614		32463688	17.91
	FALSE	High	[K].AEETIAWLDSNTTATK.[E]			0.0311315	0.00247397	1	1	1	P10592	P10592 [569-584]	0	1750.85	0	290991		High	High	0.001318	0.007063	0.93	48.95	K.AEETIAWLDSNTTATK.E	[569-584]		Used
		Checked	Confidence	Identifying Node	PSM Ambiguity	Annotated Sequence	Modifications	# Protein Groups	# Proteins	Master Protein Accessions	Protein Accessions	# Missed Cleavages	Charge	DeltaScore	DeltaCn	Rank	Search Engine Rank	m/z [Da]	MH+ [Da]	Theo. MH+ [Da]	DeltaM [ppm]	Deltam/z [Da]	Activation Type	MS Order	Isolation Interference [%]	Ion Inject Time [ms]	RT [min]	First Scan	Spectrum File	File ID	Quan Info	XCorr	Percolator q-Value	Percolator PEP	ptmRS: Best Site Probabilities	Precursor Abundance	Apex RT [min]
		FALSE	High	Sequest HT (A2)	Unambiguous	[K].AEETIAWLDSNTTATK.[E]		1	1	P10592	P10592	0	3	0.2903	0	1	1	584.288	1750.85	1750.85	0.46	0.00027	HCD (High Energy Collision Dissociation)	MS2	43.0431	60	48.8918	23455	20180611_QE2_HTSPAL_sand_AcOH_PE_2018-150_e6.raw	F6		0.93	0.001318	0.007063		290991	48.95
	FALSE	High	[K].ITITNDK.[G]			0.0491238	0.00282197	3	4	2	P10591; P22202; P10592	P10591 [498-504]; P22202 [499-505]; P09435 [499-505]; P10592 [498-504]	0	804.446	0	28411426	Shared	High	High	0.004912	0.04728	1.74	13.16	K.ITITNDK.G	[498-504]		Used
		Checked	Confidence	Identifying Node	PSM Ambiguity	Annotated Sequence	Modifications	# Protein Groups	# Proteins	Master Protein Accessions	Protein Accessions	# Missed Cleavages	Charge	DeltaScore	DeltaCn	Rank	Search Engine Rank	m/z [Da]	MH+ [Da]	Theo. MH+ [Da]	DeltaM [ppm]	Deltam/z [Da]	Activation Type	MS Order	Isolation Interference [%]	Ion Inject Time [ms]	RT [min]	First Scan	Spectrum File	File ID	Quan Info	XCorr	Percolator q-Value	Percolator PEP	ptmRS: Best Site Probabilities	Precursor Abundance	Apex RT [min]
		FALSE	High	Sequest HT (A2)	Unambiguous	[K].ITITNDK.[G]		3	4	P10591; P22202; P10592	P10591; P22202; P09435; P10592	0	2	0.2934	0	1	1	402.726	804.445	804.446	-1.1	-0.00044	HCD (High Energy Collision Dissociation)	MS2	47.6195	55.666	13.0176	4960	20180611_QE2_HTSPAL_sand_AcOH_PE_2018-150_e6.raw	F6		1.67	0.001579	0.01266		28411426	13.16
		FALSE	High	Sequest HT (A2)	Unambiguous	[K].ITITNDK.[G]		3	4	P10591; P22202; P10592	P10591; P22202; P09435; P10592	0	2	0.408	0	1	1	402.726	804.446	804.446	-0.57	-0.00023	HCD (High Energy Collision Dissociation)	MS2	5.8114	6.638	13.2006	5052	20180611_QE2_HTSPAL_sand_AcOH_PE_2018-150_e6.raw	F6		1.74	0.004912	0.04728		28411426	13.16
	FALSE	High	[K].DLSTNQR.[A]			0.0505939	0.0033046	2	2	1	P10591; P10592	P10591 [249-255]; P10592 [249-255]	0	833.411	0	10200311	Shared	High	High	0.001791	0.01315	1.48	8.89	K.DLSTNQR.A	[249-255]		Used
		Checked	Confidence	Identifying Node	PSM Ambiguity	Annotated Sequence	Modifications	# Protein Groups	# Proteins	Master Protein Accessions	Protein Accessions	# Missed Cleavages	Charge	DeltaScore	DeltaCn	Rank	Search Engine Rank	m/z [Da]	MH+ [Da]	Theo. MH+ [Da]	DeltaM [ppm]	Deltam/z [Da]	Activation Type	MS Order	Isolation Interference [%]	Ion Inject Time [ms]	RT [min]	First Scan	Spectrum File	File ID	Quan Info	XCorr	Percolator q-Value	Percolator PEP	ptmRS: Best Site Probabilities	Precursor Abundance	Apex RT [min]
		FALSE	High	Sequest HT (A2)	Unambiguous	[K].DLSTNQR.[A]		2	2	P10591; P10592	P10591; P10592	0	2	0.6014	0	1	1	417.209	833.41	833.411	-0.95	-0.0004	HCD (High Energy Collision Dissociation)	MS2	47.8115	60	9.3163	3274	20180611_QE2_HTSPAL_sand_AcOH_PE_2018-150_e6.raw	F6		1.48	0.001791	0.01315		10200311	8.89
	FALSE	High	[K].MVAEAEK.[F]			0.0542993	0.00353211	3	3	2	P10591; P22202; P10592	P10591 [515-521]; P22202 [516-522]; P10592 [515-521]	0	777.381	0	19035492	Shared	High	High	0.003373	0.02715	1.87	8.56	K.MVAEAEK.F	[515-521]		Used
		Checked	Confidence	Identifying Node	PSM Ambiguity	Annotated Sequence	Modifications	# Protein Groups	# Proteins	Master Protein Accessions	Protein Accessions	# Missed Cleavages	Charge	DeltaScore	DeltaCn	Rank	Search Engine Rank	m/z [Da]	MH+ [Da]	Theo. MH+ [Da]	DeltaM [ppm]	Deltam/z [Da]	Activation Type	MS Order	Isolation Interference [%]	Ion Inject Time [ms]	RT [min]	First Scan	Spectrum File	File ID	Quan Info	XCorr	Percolator q-Value	Percolator PEP	ptmRS: Best Site Probabilities	Precursor Abundance	Apex RT [min]
		FALSE	High	Sequest HT (A2)	Unambiguous	[K].MVAEAEK.[F]		3	3	P10591; P22202; P10592	P10591; P22202; P10592	0	2	0.1802	0	1	1	389.194	777.381	777.381	-0.44	-0.00017	HCD (High Energy Collision Dissociation)	MS2	34.6685	60	8.7105	3035	20180611_QE2_HTSPAL_sand_AcOH_PE_2018-150_e6.raw	F6		1.72	0.001888	0.01448		19035492	8.56
		FALSE	High	Sequest HT (A2)	Unambiguous	[K].MVAEAEK.[F]		3	3	P10591; P22202; P10592	P10591; P22202; P10592	0	2	0.4225	0	1	1	389.194	777.38	777.381	-1.55	-0.0006	HCD (High Energy Collision Dissociation)	MS2	35.8211	60	8.4925	2933	20180611_QE2_HTSPAL_sand_AcOH_PE_2018-150_e6.raw	F6		1.87	0.003373	0.02715		19035492	8.56
	FALSE	High	[R].NSTIPTK.[K]			0.0807954	0.00613408	3	4	2	P10591; P22202; P10592	P10591 [414-420]; P22202 [415-421]; P09435 [415-421]; P10592 [414-420]	0	760.42	0	10486403	Shared	High	High	0.003373	0.02641	2.06	9.41	R.NSTIPTK.K	[414-420]		Used
		Checked	Confidence	Identifying Node	PSM Ambiguity	Annotated Sequence	Modifications	# Protein Groups	# Proteins	Master Protein Accessions	Protein Accessions	# Missed Cleavages	Charge	DeltaScore	DeltaCn	Rank	Search Engine Rank	m/z [Da]	MH+ [Da]	Theo. MH+ [Da]	DeltaM [ppm]	Deltam/z [Da]	Activation Type	MS Order	Isolation Interference [%]	Ion Inject Time [ms]	RT [min]	First Scan	Spectrum File	File ID	Quan Info	XCorr	Percolator q-Value	Percolator PEP	ptmRS: Best Site Probabilities	Precursor Abundance	Apex RT [min]
		FALSE	High	Sequest HT (A2)	Unambiguous	[R].NSTIPTK.[K]		3	4	P10591; P22202; P10592	P10591; P22202; P09435; P10592	0	2	0.4837	0	1	1	380.714	760.42	760.42	0.05	2e-05	HCD (High Energy Collision Dissociation)	MS2	45.1592	38.543	9.3191	3276	20180611_QE2_HTSPAL_sand_AcOH_PE_2018-150_e6.raw	F6		1.84	0.003316	0.02507		10486403	9.41
		FALSE	High	Sequest HT (A2)	Unambiguous	[R].NSTIPTK.[K]		3	4	P10591; P22202; P10592	P10591; P22202; P09435; P10592	0	2	0.5049	0	1	1	380.714	760.42	760.42	0.3	0.00011	HCD (High Energy Collision Dissociation)	MS2	26.1954	22.705	9.4967	3348	20180611_QE2_HTSPAL_sand_AcOH_PE_2018-150_e6.raw	F6		2.06	0.003373	0.02641		10486403	9.41
	FALSE	High	[K].DNNLLGK.[F]			0.079864	0.00613408	4	5	4	P10591; P16474; P22202; P10592	P10591 [449-455]; P16474 [495-501]; P22202 [450-456]; P09435 [450-456]; P10592 [449-455]	0	773.415	0	20846062	Shared	High	High	0.008451	0.08912	2.27	18.13	K.DNNLLGK.F	[449-455]		Used
		Checked	Confidence	Identifying Node	PSM Ambiguity	Annotated Sequence	Modifications	# Protein Groups	# Proteins	Master Protein Accessions	Protein Accessions	# Missed Cleavages	Charge	DeltaScore	DeltaCn	Rank	Search Engine Rank	m/z [Da]	MH+ [Da]	Theo. MH+ [Da]	DeltaM [ppm]	Deltam/z [Da]	Activation Type	MS Order	Isolation Interference [%]	Ion Inject Time [ms]	RT [min]	First Scan	Spectrum File	File ID	Quan Info	XCorr	Percolator q-Value	Percolator PEP	ptmRS: Best Site Probabilities	Precursor Abundance	Apex RT [min]
		FALSE	High	Sequest HT (A2)	Unambiguous	[K].DNNLLGK.[F]		4	5	P10591; P16474; P22202; P10592	P10591; P16474; P22202; P09435; P10592	0	2	0.6711	0	1	1	387.212	773.416	773.415	1.36	0.00053	HCD (High Energy Collision Dissociation)	MS2	57.0653	60	19.0247	7968	20180611_QE2_HTSPAL_sand_AcOH_PE_2018-150_e6.raw	F6		1.52	0.003316	0.02477		20846062	18.13
		FALSE	High	Sequest HT (A2)	Unambiguous	[K].DNNLLGK.[F]		4	5	P10591; P16474; P22202; P10592	P10591; P16474; P22202; P09435; P10592	0	2	0.6021	0	1	1	387.211	773.415	773.415	-0.45	-0.00017	HCD (High Energy Collision Dissociation)	MS2	42.4455	60	18.623	7764	20180611_QE2_HTSPAL_sand_AcOH_PE_2018-150_e6.raw	F6		1.91	0.005159	0.04905		20846062	18.13
		FALSE	High	Sequest HT (A2)	Unambiguous	[K].DNNLLGK.[F]		4	5	P10591; P16474; P22202; P10592	P10591; P16474; P22202; P09435; P10592	0	2	0.674	0	1	1	387.211	773.415	773.415	-0.68	-0.00026	HCD (High Energy Collision Dissociation)	MS2	14.6891	60	18.4442	7672	20180611_QE2_HTSPAL_sand_AcOH_PE_2018-150_e6.raw	F6		2.27	0.008451	0.08912		20846062	18.13
		FALSE	High	Sequest HT (A2)	Unambiguous	[K].DNNLLGK.[F]		4	5	P10591; P16474; P22202; P10592	P10591; P16474; P22202; P09435; P10592	0	2	0.7452	0	1	1	387.21	773.414	773.415	-1.94	-0.00075	HCD (High Energy Collision Dissociation)	MS2	54.2848	60	17.9229	7409	20180611_QE2_HTSPAL_sand_AcOH_PE_2018-150_e6.raw	F6		2.08	0.008527	0.09631		20846062	18.13
FALSE	High	Master Protein	P15274	AMP deaminase [OS=Saccharomyces cerevisiae S288C]	0	263.021	69	46	277	46	1	810	93.2	6.61	556.27	46	0	7.02159e+08	High	Phospho [S19(99); S138(100)]
	Checked	Confidence	Annotated Sequence	Modifications	Modifications in Proteins	Qvality PEP	Qvality q-value	# Protein Groups	# Proteins	# PSMs	Master Protein Accessions	Positions in Proteins	# Missed Cleavages	Theo. MH+ [Da]	# Razor Quan Results	Abundance: F6: Sample	Quan Info	Found in Sample: [S6] F6: Sample	Confidence (by Search Engine): Sequest HT	Percolator q-Value (by Search Engine): Sequest HT	Percolator PEP (by Search Engine): Sequest HT	XCorr (by Search Engine): Sequest HT	Top Apex RT [min]	Sequence in Protein	Positions in Protein	Peptide Group Modifications in Protein	Quan Usage
	FALSE	High	[R].KIGDEQAGVVVDDETPPLEQQDSHESLAADSR.[N]			4.67026e-07	0	1	1	2	P15274	P15274 [36-67]	1	3435.61	0	3.18867e+06		High	High	0	1.288e-05	5.46	42.21	R.KIGDEQAGVVVDDETPPLEQQDSHESLAADSR.N	[36-67]		Used
		Checked	Confidence	Identifying Node	PSM Ambiguity	Annotated Sequence	Modifications	# Protein Groups	# Proteins	Master Protein Accessions	Protein Accessions	# Missed Cleavages	Charge	DeltaScore	DeltaCn	Rank	Search Engine Rank	m/z [Da]	MH+ [Da]	Theo. MH+ [Da]	DeltaM [ppm]	Deltam/z [Da]	Activation Type	MS Order	Isolation Interference [%]	Ion Inject Time [ms]	RT [min]	First Scan	Spectrum File	File ID	Quan Info	XCorr	Percolator q-Value	Percolator PEP	ptmRS: Best Site Probabilities	Precursor Abundance	Apex RT [min]
		FALSE	High	Sequest HT (A2)	Unambiguous	[R].KIGDEQAGVVVDDETPPLEQQDSHESLAADSR.[N]		1	1	P15274	P15274	1	4	0.7601	0	1	1	859.658	3435.61	3435.61	-1.2	-0.00103	HCD (High Energy Collision Dissociation)	MS2	0.498114	60	42.2261	19935	20180611_QE2_HTSPAL_sand_AcOH_PE_2018-150_e6.raw	F6		5.46	0	1.288e-05		3.18867e+06	42.21
		FALSE	High	Sequest HT (A2)	Unambiguous	[R].KIGDEQAGVVVDDETPPLEQQDSHESLAADSR.[N]		1	1	P15274	P15274	1	4	0.5084	0	1	1	859.659	3435.61	3435.61	-0.62	-0.00054	HCD (High Energy Collision Dissociation)	MS2	5.26632	60	42.0413	19838	20180611_QE2_HTSPAL_sand_AcOH_PE_2018-150_e6.raw	F6		1.79	0.0003607	0.0007769		3.18867e+06	42.21
	FALSE	High	[K].VDTHVHHSACMNQK.[H]	1xCarbamidomethyl [C10]		1.68762e-05	0	1	1	2	P15274	P15274 [359-372]	0	1663.74	0	2.99751e+06		High	High	0	6.67e-05	2.59	8.42	K.VDTHVHHSACMNQK.H	[359-372]		Used
		Checked	Confidence	Identifying Node	PSM Ambiguity	Annotated Sequence	Modifications	# Protein Groups	# Proteins	Master Protein Accessions	Protein Accessions	# Missed Cleavages	Charge	DeltaScore	DeltaCn	Rank	Search Engine Rank	m/z [Da]	MH+ [Da]	Theo. MH+ [Da]	DeltaM [ppm]	Deltam/z [Da]	Activation Type	MS Order	Isolation Interference [%]	Ion Inject Time [ms]	RT [min]	First Scan	Spectrum File	File ID	Quan Info	XCorr	Percolator q-Value	Percolator PEP	ptmRS: Best Site Probabilities	Precursor Abundance	Apex RT [min]
		FALSE	High	Sequest HT (A2)	Unambiguous	[K].VDTHVHHSAcMNQK.[H]	C10(Carbamidomethyl)	1	1	P15274	P15274	0	4	0.5676	0	1	1	416.691	1663.74	1663.74	0.13	5e-05	HCD (High Energy Collision Dissociation)	MS2	32.0823	60	8.3694	2875	20180611_QE2_HTSPAL_sand_AcOH_PE_2018-150_e6.raw	F6		2.59	0	6.67e-05		2.23724e+06	8.42
		FALSE	High	Sequest HT (A2)	Selected	[K].VDTHVHHSAcMNQK.[H]	C10(Carbamidomethyl)	1	1	P15274	P15274	0	3		0	4	4	555.253	1663.74	1663.74	1.09	0.0006	HCD (High Energy Collision Dissociation)	MS2	19.8312	60	8.3725	2877	20180611_QE2_HTSPAL_sand_AcOH_PE_2018-150_e6.raw	F6		0.48	0.003234	0.02316		760272	8.42
	FALSE	High	[R].KVDTHVHHSACMNQK.[H]	1xCarbamidomethyl [C11]		1.56983e-07	0	1	1	1	P15274	P15274 [358-372]	1	1791.84	0	12455274		High	High	0	7.803e-06	5.91	7.68	R.KVDTHVHHSACMNQK.H	[358-372]		Used
		Checked	Confidence	Identifying Node	PSM Ambiguity	Annotated Sequence	Modifications	# Protein Groups	# Proteins	Master Protein Accessions	Protein Accessions	# Missed Cleavages	Charge	DeltaScore	DeltaCn	Rank	Search Engine Rank	m/z [Da]	MH+ [Da]	Theo. MH+ [Da]	DeltaM [ppm]	Deltam/z [Da]	Activation Type	MS Order	Isolation Interference [%]	Ion Inject Time [ms]	RT [min]	First Scan	Spectrum File	File ID	Quan Info	XCorr	Percolator q-Value	Percolator PEP	ptmRS: Best Site Probabilities	Precursor Abundance	Apex RT [min]
		FALSE	High	Sequest HT (A2)	Unambiguous	[R].KVDTHVHHSAcMNQK.[H]	C11(Carbamidomethyl)	1	1	P15274	P15274	1	4	0.6988	0	1	1	448.715	1791.84	1791.84	0.61	0.00027	HCD (High Energy Collision Dissociation)	MS2	8.42707	60	7.6358	2550	20180611_QE2_HTSPAL_sand_AcOH_PE_2018-150_e6.raw	F6		5.91	0	7.803e-06		12455274	7.68
	FALSE	High	[K].TVVPVTNKPDAEVFDFTK.[C]			6.94335e-09	0	1	1	5	P15274	P15274 [241-258]	0	2007.04	0	3.87131e+07		High	High	0	9.12e-06	4.25	49.93	K.TVVPVTNKPDAEVFDFTK.C	[241-258]		Used
		Checked	Confidence	Identifying Node	PSM Ambiguity	Annotated Sequence	Modifications	# Protein Groups	# Proteins	Master Protein Accessions	Protein Accessions	# Missed Cleavages	Charge	DeltaScore	DeltaCn	Rank	Search Engine Rank	m/z [Da]	MH+ [Da]	Theo. MH+ [Da]	DeltaM [ppm]	Deltam/z [Da]	Activation Type	MS Order	Isolation Interference [%]	Ion Inject Time [ms]	RT [min]	First Scan	Spectrum File	File ID	Quan Info	XCorr	Percolator q-Value	Percolator PEP	ptmRS: Best Site Probabilities	Precursor Abundance	Apex RT [min]
		FALSE	High	Sequest HT (A2)	Unambiguous	[K].TVVPVTNKPDAEVFDFTK.[C]		1	1	P15274	P15274	0	3	0.7222	0	1	1	669.688	2007.05	2007.04	3.1	0.00207	HCD (High Energy Collision Dissociation)	MS2	3.23123	6.454	49.9265	24002	20180611_QE2_HTSPAL_sand_AcOH_PE_2018-150_e6.raw	F6		3.42	0	1.572e-05		38143772	49.93
		FALSE	High	Sequest HT (A2)	Unambiguous	[K].TVVPVTNKPDAEVFDFTK.[C]		1	1	P15274	P15274	0	3	0.7741	0	1	1	669.687	2007.05	2007.04	1.14	0.00076	HCD (High Energy Collision Dissociation)	MS2	22.3529	38.06	49.7425	23905	20180611_QE2_HTSPAL_sand_AcOH_PE_2018-150_e6.raw	F6		4.25	0	9.12e-06		38143772	49.93
		FALSE	High	Sequest HT (A2)	Unambiguous	[K].TVVPVTNKPDAEVFDFTK.[C]		1	1	P15274	P15274	0	3	0.7183	0	1	1	669.687	2007.05	2007.04	1.59	0.00106	HCD (High Energy Collision Dissociation)	MS2	12.047	12.876	50.114	24101	20180611_QE2_HTSPAL_sand_AcOH_PE_2018-150_e6.raw	F6		3.55	0	1.859e-06		38143772	49.93
		FALSE	High	Sequest HT (A2)	Unambiguous	[K].TVVPVTNKPDAEVFDFTK.[C]		1	1	P15274	P15274	0	3	0.7044	0	1	1	669.686	2007.04	2007.04	0.53	0.00036	HCD (High Energy Collision Dissociation)	MS2	25.5221	42.6	50.3025	24201	20180611_QE2_HTSPAL_sand_AcOH_PE_2018-150_e6.raw	F6		3.18	0	2.326e-06		38143772	49.93
		FALSE	High	Sequest HT (A2)	Unambiguous	[K].TVVPVTNKPDAEVFDFTK.[C]		1	1	P15274	P15274	0	2	0.7914	0	1	1	1004.03	2007.04	2007.04	0.4	0.0004	HCD (High Energy Collision Dissociation)	MS2	0	60	49.9552	24018	20180611_QE2_HTSPAL_sand_AcOH_PE_2018-150_e6.raw	F6		1.63	0.0004807	0.001385		569298	49.93
	FALSE	High	[K].IGDEQAGVVVDDETPPLEQQDSHESLAADSR.[N]			2.44593e-09	0	1	1	4	P15274	P15274 [37-67]	0	3307.52	0	4.99016e+06		High	High	0	1.151e-06	3.28	45.55	K.IGDEQAGVVVDDETPPLEQQDSHESLAADSR.N	[37-67]		Used
		Checked	Confidence	Identifying Node	PSM Ambiguity	Annotated Sequence	Modifications	# Protein Groups	# Proteins	Master Protein Accessions	Protein Accessions	# Missed Cleavages	Charge	DeltaScore	DeltaCn	Rank	Search Engine Rank	m/z [Da]	MH+ [Da]	Theo. MH+ [Da]	DeltaM [ppm]	Deltam/z [Da]	Activation Type	MS Order	Isolation Interference [%]	Ion Inject Time [ms]	RT [min]	First Scan	Spectrum File	File ID	Quan Info	XCorr	Percolator q-Value	Percolator PEP	ptmRS: Best Site Probabilities	Precursor Abundance	Apex RT [min]
		FALSE	High	Sequest HT (A2)	Unambiguous	[K].IGDEQAGVVVDDETPPLEQQDSHESLAADSR.[N]		1	1	P15274	P15274	0	3	0.6402	0	1	1	1103.18	3307.51	3307.52	-2.33	-0.00257	HCD (High Energy Collision Dissociation)	MS2	0	60	45.6116	21720	20180611_QE2_HTSPAL_sand_AcOH_PE_2018-150_e6.raw	F6		3.28	0	1.151e-06		2.50843e+06	45.55
		FALSE	High	Sequest HT (A2)	Unambiguous	[K].IGDEQAGVVVDDETPPLEQQDSHESLAADSR.[N]		1	1	P15274	P15274	0	4	0.6192	0	1	1	827.634	3307.51	3307.52	-1.76	-0.00146	HCD (High Energy Collision Dissociation)	MS2	0.515525	60	45.6261	21727	20180611_QE2_HTSPAL_sand_AcOH_PE_2018-150_e6.raw	F6		3.23	0	1.754e-05		2.48173e+06	45.55
		FALSE	High	Sequest HT (A2)	Unambiguous	[K].IGDEQAGVVVDDETPPLEQQDSHESLAADSR.[N]		1	1	P15274	P15274	0	3	0.7243	0	1	1	1103.17	3307.51	3307.52	-3.9	-0.0043	HCD (High Energy Collision Dissociation)	MS2	0	60	45.423	21619	20180611_QE2_HTSPAL_sand_AcOH_PE_2018-150_e6.raw	F6		2.43	0.0002464	0.0002744		2.50843e+06	45.55
		FALSE	High	Sequest HT (A2)	Unambiguous	[K].IGDEQAGVVVDDETPPLEQQDSHESLAADSR.[N]		1	1	P15274	P15274	0	4	0.4982	0	1	1	827.632	3307.51	3307.52	-3.55	-0.00294	HCD (High Energy Collision Dissociation)	MS2	1.21383	60	45.4499	21634	20180611_QE2_HTSPAL_sand_AcOH_PE_2018-150_e6.raw	F6		2.71	0.0002464	0.0002313		2.48173e+06	45.55
	FALSE	High	[R].KVPFVQYLYYLDQVGIAMSPLSNNALFLTYDK.[N]			1.31139e-11	0	1	1	1	P15274	P15274 [658-689]	1	3710.92	0		No Quan Values	High	High	0	1.038e-07	6.49		R.KVPFVQYLYYLDQVGIAMSPLSNNALFLTYDK.N	[658-689]		Not Used
		Checked	Confidence	Identifying Node	PSM Ambiguity	Annotated Sequence	Modifications	# Protein Groups	# Proteins	Master Protein Accessions	Protein Accessions	# Missed Cleavages	Charge	DeltaScore	DeltaCn	Rank	Search Engine Rank	m/z [Da]	MH+ [Da]	Theo. MH+ [Da]	DeltaM [ppm]	Deltam/z [Da]	Activation Type	MS Order	Isolation Interference [%]	Ion Inject Time [ms]	RT [min]	First Scan	Spectrum File	File ID	Quan Info	XCorr	Percolator q-Value	Percolator PEP	ptmRS: Best Site Probabilities	Precursor Abundance	Apex RT [min]
		FALSE	High	Sequest HT (A2)	Unambiguous	[R].KVPFVQYLYYLDQVGIAMSPLSNNALFLTYDK.[N]		1	1	P15274	P15274	1	3	0.772	0	1	1	1237.65	3710.93	3710.92	3.55	0.00439	HCD (High Energy Collision Dissociation)	MS2	23.1654	60	104.53	52509	20180611_QE2_HTSPAL_sand_AcOH_PE_2018-150_e6.raw	F6		6.49	0	1.038e-07
	FALSE	High	[R].EPLIEEYSVAAQIYK.[L]			5.33891e-08	0	1	1	13	P15274	P15274 [717-731]	0	1752.91	0	1.2831e+07		High	High	0	4.743e-06	4.34	62.77	R.EPLIEEYSVAAQIYK.L	[717-731]		Used
		Checked	Confidence	Identifying Node	PSM Ambiguity	Annotated Sequence	Modifications	# Protein Groups	# Proteins	Master Protein Accessions	Protein Accessions	# Missed Cleavages	Charge	DeltaScore	DeltaCn	Rank	Search Engine Rank	m/z [Da]	MH+ [Da]	Theo. MH+ [Da]	DeltaM [ppm]	Deltam/z [Da]	Activation Type	MS Order	Isolation Interference [%]	Ion Inject Time [ms]	RT [min]	First Scan	Spectrum File	File ID	Quan Info	XCorr	Percolator q-Value	Percolator PEP	ptmRS: Best Site Probabilities	Precursor Abundance	Apex RT [min]
		FALSE	High	Sequest HT (A2)	Unambiguous	[R].EPLIEEYSVAAQIYK.[L]		1	1	P15274	P15274	0	2	0.7094	0	1	1	876.956	1752.9	1752.91	-0.75	-0.00066	HCD (High Energy Collision Dissociation)	MS2	0	60	62.3223	30601	20180611_QE2_HTSPAL_sand_AcOH_PE_2018-150_e6.raw	F6		2.34	0	5.996e-05		5184958	62.78
		FALSE	High	Sequest HT (A2)	Unambiguous	[R].EPLIEEYSVAAQIYK.[L]		1	1	P15274	P15274	0	2	0.7435	0	1	1	876.955	1752.9	1752.91	-1.38	-0.00121	HCD (High Energy Collision Dissociation)	MS2	0	60	62.6871	30795	20180611_QE2_HTSPAL_sand_AcOH_PE_2018-150_e6.raw	F6		4.25	0	3.137e-05		5184958	62.78
		FALSE	High	Sequest HT (A2)	Unambiguous	[R].EPLIEEYSVAAQIYK.[L]		1	1	P15274	P15274	0	2	0.6897	0	1	1	876.955	1752.9	1752.91	-1.27	-0.00112	HCD (High Energy Collision Dissociation)	MS2	0	60	62.5049	30698	20180611_QE2_HTSPAL_sand_AcOH_PE_2018-150_e6.raw	F6		3.19	0	1.317e-05		5184958	62.78
		FALSE	High	Sequest HT (A2)	Unambiguous	[R].EPLIEEYSVAAQIYK.[L]		1	1	P15274	P15274	0	2	0.7235	0	1	1	876.956	1752.9	1752.91	-0.93	-0.00082	HCD (High Energy Collision Dissociation)	MS2	0	60	62.8728	30894	20180611_QE2_HTSPAL_sand_AcOH_PE_2018-150_e6.raw	F6		4.34	0	4.743e-06		5184958	62.78
		FALSE	High	Sequest HT (A2)	Unambiguous	[R].EPLIEEYSVAAQIYK.[L]		1	1	P15274	P15274	0	2	0.6993	0	1	1	876.956	1752.9	1752.91	-0.49	-0.00043	HCD (High Energy Collision Dissociation)	MS2	2.04279	60	63.062	30995	20180611_QE2_HTSPAL_sand_AcOH_PE_2018-150_e6.raw	F6		2.86	0	8.192e-05		5184958	62.78
		FALSE	High	Sequest HT (A2)	Unambiguous	[R].EPLIEEYSVAAQIYK.[L]		1	1	P15274	P15274	0	3	0.6667	0	1	1	584.973	1752.9	1752.91	-0.75	-0.00044	HCD (High Energy Collision Dissociation)	MS2	55.4958	60	62.2807	30579	20180611_QE2_HTSPAL_sand_AcOH_PE_2018-150_e6.raw	F6		2.88	0.0002464	0.0001797		7.64607e+06	62.77
		FALSE	High	Sequest HT (A2)	Unambiguous	[R].EPLIEEYSVAAQIYK.[L]		1	1	P15274	P15274	0	2	0.5197	0	1	1	876.955	1752.9	1752.91	-1.63	-0.00143	HCD (High Energy Collision Dissociation)	MS2	0	60	62.1314	30499	20180611_QE2_HTSPAL_sand_AcOH_PE_2018-150_e6.raw	F6		1.52	0.0002464	0.000267		5184958	62.78
		FALSE	High	Sequest HT (A2)	Unambiguous	[R].EPLIEEYSVAAQIYK.[L]		1	1	P15274	P15274	0	3	0.7039	0	1	1	584.973	1752.91	1752.91	-0.24	-0.00014	HCD (High Energy Collision Dissociation)	MS2	13.4221	36.029	62.8314	30872	20180611_QE2_HTSPAL_sand_AcOH_PE_2018-150_e6.raw	F6		3.31	0.0002464	0.0004106		7.64607e+06	62.77
		FALSE	High	Sequest HT (A2)	Unambiguous	[R].EPLIEEYSVAAQIYK.[L]		1	1	P15274	P15274	0	3	0.677	0	1	1	584.973	1752.9	1752.91	-0.59	-0.00034	HCD (High Energy Collision Dissociation)	MS2	27.1375	60	63.0174	30971	20180611_QE2_HTSPAL_sand_AcOH_PE_2018-150_e6.raw	F6		2.91	0.0002464	0.0003756		7.64607e+06	62.77
		FALSE	High	Sequest HT (A2)	Unambiguous	[R].EPLIEEYSVAAQIYK.[L]		1	1	P15274	P15274	0	3	0.6639	0	1	1	584.973	1752.91	1752.91	-0.05	-3e-05	HCD (High Energy Collision Dissociation)	MS2	51.5695	60	63.3972	31174	20180611_QE2_HTSPAL_sand_AcOH_PE_2018-150_e6.raw	F6		2.41	0.0002464	0.000256		7.64607e+06	62.77
		FALSE	High	Sequest HT (A2)	Unambiguous	[R].EPLIEEYSVAAQIYK.[L]		1	1	P15274	P15274	0	3	0.6181	0	1	1	584.973	1752.9	1752.91	-0.32	-0.00019	HCD (High Energy Collision Dissociation)	MS2	54.1678	60	63.2097	31074	20180611_QE2_HTSPAL_sand_AcOH_PE_2018-150_e6.raw	F6		2.54	0.0002464	0.0003178		7.64607e+06	62.77
		FALSE	High	Sequest HT (A2)	Unambiguous	[R].EPLIEEYSVAAQIYK.[L]		1	1	P15274	P15274	0	3	0.7446	0	1	1	584.973	1752.9	1752.91	-0.58	-0.00034	HCD (High Energy Collision Dissociation)	MS2	29.9272	60	62.4618	30675	20180611_QE2_HTSPAL_sand_AcOH_PE_2018-150_e6.raw	F6		3.72	0.0003607	0.001214		7.64607e+06	62.77
		FALSE	High	Sequest HT (A2)	Unambiguous	[R].EPLIEEYSVAAQIYK.[L]		1	1	P15274	P15274	0	3	0.6957	0	1	1	584.973	1752.9	1752.91	-1.24	-0.00073	HCD (High Energy Collision Dissociation)	MS2	17.1106	50.943	62.6457	30773	20180611_QE2_HTSPAL_sand_AcOH_PE_2018-150_e6.raw	F6		3.22	0.0004807	0.001446		7.64607e+06	62.77
	FALSE	High	[K].GHDSADHASQNSGGKPR.[T]			1.73431e-07	0	1	1	2	P15274	P15274 [119-135]	0	1720.77	0	5.00955e+06		High	High	0	8.153e-06	4.77	5.72	K.GHDSADHASQNSGGKPR.T	[119-135]		Used
		Checked	Confidence	Identifying Node	PSM Ambiguity	Annotated Sequence	Modifications	# Protein Groups	# Proteins	Master Protein Accessions	Protein Accessions	# Missed Cleavages	Charge	DeltaScore	DeltaCn	Rank	Search Engine Rank	m/z [Da]	MH+ [Da]	Theo. MH+ [Da]	DeltaM [ppm]	Deltam/z [Da]	Activation Type	MS Order	Isolation Interference [%]	Ion Inject Time [ms]	RT [min]	First Scan	Spectrum File	File ID	Quan Info	XCorr	Percolator q-Value	Percolator PEP	ptmRS: Best Site Probabilities	Precursor Abundance	Apex RT [min]
		FALSE	High	Sequest HT (A2)	Unambiguous	[K].GHDSADHASQNSGGKPR.[T]		1	1	P15274	P15274	0	3	0.8517	0	1	1	574.263	1720.77	1720.77	0.09	5e-05	HCD (High Energy Collision Dissociation)	MS2	25.743	60	5.6675	1833	20180611_QE2_HTSPAL_sand_AcOH_PE_2018-150_e6.raw	F6		2.9	0	5.134e-05		2.01988e+06	5.71
		FALSE	High	Sequest HT (A2)	Unambiguous	[K].GHDSADHASQNSGGKPR.[T]		1	1	P15274	P15274	0	4	0.8029	0	1	1	430.949	1720.78	1720.77	0.73	0.00031	HCD (High Energy Collision Dissociation)	MS2	20.2748	36.595	5.703	1845	20180611_QE2_HTSPAL_sand_AcOH_PE_2018-150_e6.raw	F6		4.77	0	8.153e-06		2.98967e+06	5.72
	FALSE	High	[R].VIGFDSVDDESK.[V]			6.27327e-05	0	1	1	9	P15274	P15274 [565-576]	0	1310.61	0	50516692		High	High	0.0003607	0.0006459	3.17	37.59	R.VIGFDSVDDESK.V	[565-576]		Used
		Checked	Confidence	Identifying Node	PSM Ambiguity	Annotated Sequence	Modifications	# Protein Groups	# Proteins	Master Protein Accessions	Protein Accessions	# Missed Cleavages	Charge	DeltaScore	DeltaCn	Rank	Search Engine Rank	m/z [Da]	MH+ [Da]	Theo. MH+ [Da]	DeltaM [ppm]	Deltam/z [Da]	Activation Type	MS Order	Isolation Interference [%]	Ion Inject Time [ms]	RT [min]	First Scan	Spectrum File	File ID	Quan Info	XCorr	Percolator q-Value	Percolator PEP	ptmRS: Best Site Probabilities	Precursor Abundance	Apex RT [min]
		FALSE	High	Sequest HT (A2)	Unambiguous	[R].VIGFDSVDDESK.[V]		1	1	P15274	P15274	0	2	0.6571	0	1	1	655.809	1310.61	1310.61	-0.6	-0.00039	HCD (High Energy Collision Dissociation)	MS2	16.4205	19.737	37.4639	17428	20180611_QE2_HTSPAL_sand_AcOH_PE_2018-150_e6.raw	F6		2.8	0	0.000157		50516692	37.59
		FALSE	High	Sequest HT (A2)	Unambiguous	[R].VIGFDSVDDESK.[V]		1	1	P15274	P15274	0	2	0.6466	0	1	1	655.81	1310.61	1310.61	0.8	0.00052	HCD (High Energy Collision Dissociation)	MS2	23.8136	60	38.0286	17727	20180611_QE2_HTSPAL_sand_AcOH_PE_2018-150_e6.raw	F6		2.83	0	0.000121		50516692	37.59
		FALSE	High	Sequest HT (A2)	Unambiguous	[R].VIGFDSVDDESK.[V]		1	1	P15274	P15274	0	2	0.7738	0	1	1	655.81	1310.61	1310.61	1.14	0.00075	HCD (High Energy Collision Dissociation)	MS2	9.0806	60	38.2166	17825	20180611_QE2_HTSPAL_sand_AcOH_PE_2018-150_e6.raw	F6		2.52	0	0.0001589		50516692	37.59
		FALSE	High	Sequest HT (A2)	Unambiguous	[R].VIGFDSVDDESK.[V]		1	1	P15274	P15274	0	2	0.6667	0	1	1	655.81	1310.61	1310.61	1.39	0.00091	HCD (High Energy Collision Dissociation)	MS2	32.5256	60	38.4063	17924	20180611_QE2_HTSPAL_sand_AcOH_PE_2018-150_e6.raw	F6		1.8	0.0002464	0.0003687		50516692	37.59
		FALSE	High	Sequest HT (A2)	Unambiguous	[R].VIGFDSVDDESK.[V]		1	1	P15274	P15274	0	2	0.7603	0	1	1	655.809	1310.61	1310.61	0.36	0.00024	HCD (High Energy Collision Dissociation)	MS2	17.165	39.945	37.8389	17627	20180611_QE2_HTSPAL_sand_AcOH_PE_2018-150_e6.raw	F6		2.92	0.0002464	0.000188		50516692	37.59
		FALSE	High	Sequest HT (A2)	Unambiguous	[R].VIGFDSVDDESK.[V]		1	1	P15274	P15274	0	2	0.6327	0	1	1	655.809	1310.61	1310.61	-0.77	-0.00051	HCD (High Energy Collision Dissociation)	MS2	33.1375	60	38.5963	18024	20180611_QE2_HTSPAL_sand_AcOH_PE_2018-150_e6.raw	F6		1.96	0.0003607	0.0009519		50516692	37.59
		FALSE	High	Sequest HT (A2)	Unambiguous	[R].VIGFDSVDDESK.[V]		1	1	P15274	P15274	0	2	0.5413	0	1	1	655.805	1310.6	1310.61	-5.86	-0.00384	HCD (High Energy Collision Dissociation)	MS2	41.9032	60	38.9716	18222	20180611_QE2_HTSPAL_sand_AcOH_PE_2018-150_e6.raw	F6		1.09	0.0003607	0.0006642		50516692	37.59
		FALSE	High	Sequest HT (A2)	Unambiguous	[R].VIGFDSVDDESK.[V]		1	1	P15274	P15274	0	2	0.7445	0	1	1	655.809	1310.61	1310.61	-0.16	-0.00011	HCD (High Energy Collision Dissociation)	MS2	22.4404	6.575	37.6499	17527	20180611_QE2_HTSPAL_sand_AcOH_PE_2018-150_e6.raw	F6		3.17	0.0003607	0.0006459		50516692	37.59
		FALSE	High	Sequest HT (A2)	Unambiguous	[R].VIGFDSVDDESK.[V]		1	1	P15274	P15274	0	2	0.641	0	1	1	655.804	1310.6	1310.61	-7.41	-0.00486	HCD (High Energy Collision Dissociation)	MS2	54.6421	60	38.7916	18128	20180611_QE2_HTSPAL_sand_AcOH_PE_2018-150_e6.raw	F6		1.56	0.0004807	0.001254		50516692	37.59
	FALSE	High	[R].GLNVSLSTDDPLQFSYTR.[E]			3.11667e-07	0	1	1	11	P15274	P15274 [699-716]	0	2012.99	0	22997341		High	High	0	1.423e-05	3.68	65.17	R.GLNVSLSTDDPLQFSYTR.E	[699-716]		Used
		Checked	Confidence	Identifying Node	PSM Ambiguity	Annotated Sequence	Modifications	# Protein Groups	# Proteins	Master Protein Accessions	Protein Accessions	# Missed Cleavages	Charge	DeltaScore	DeltaCn	Rank	Search Engine Rank	m/z [Da]	MH+ [Da]	Theo. MH+ [Da]	DeltaM [ppm]	Deltam/z [Da]	Activation Type	MS Order	Isolation Interference [%]	Ion Inject Time [ms]	RT [min]	First Scan	Spectrum File	File ID	Quan Info	XCorr	Percolator q-Value	Percolator PEP	ptmRS: Best Site Probabilities	Precursor Abundance	Apex RT [min]
		FALSE	High	Sequest HT (A2)	Unambiguous	[R].GLNVSLSTDDPLQFSYTR.[E]		1	1	P15274	P15274	0	2	0.7516	0	1	1	1007	2012.99	2012.99	-1.38	-0.00139	HCD (High Energy Collision Dissociation)	MS2	34.7567	60	65.8371	32471	20180611_QE2_HTSPAL_sand_AcOH_PE_2018-150_e6.raw	F6		3.1	0	0.0001499		14173008	65.17
		FALSE	High	Sequest HT (A2)	Unambiguous	[R].GLNVSLSTDDPLQFSYTR.[E]		1	1	P15274	P15274	0	3	0.636	0	1	1	671.668	2012.99	2012.99	-2.08	-0.0014	HCD (High Energy Collision Dissociation)	MS2	40.738	60	65.6914	32393	20180611_QE2_HTSPAL_sand_AcOH_PE_2018-150_e6.raw	F6		2.28	0	0.0001754		8824333	65.17
		FALSE	High	Sequest HT (A2)	Unambiguous	[R].GLNVSLSTDDPLQFSYTR.[E]		1	1	P15274	P15274	0	3	0.731	0	1	1	671.668	2012.99	2012.99	-1.78	-0.00119	HCD (High Energy Collision Dissociation)	MS2	5.19702	29.492	65.131	32094	20180611_QE2_HTSPAL_sand_AcOH_PE_2018-150_e6.raw	F6		3.68	0	1.423e-05		8824333	65.17
		FALSE	High	Sequest HT (A2)	Unambiguous	[R].GLNVSLSTDDPLQFSYTR.[E]		1	1	P15274	P15274	0	3	0.6724	0	1	1	671.669	2012.99	2012.99	0.11	7e-05	HCD (High Energy Collision Dissociation)	MS2	33.9466	60	64.9534	32000	20180611_QE2_HTSPAL_sand_AcOH_PE_2018-150_e6.raw	F6		2.9	0	9.782e-05		8824333	65.17
		FALSE	High	Sequest HT (A2)	Unambiguous	[R].GLNVSLSTDDPLQFSYTR.[E]		1	1	P15274	P15274	0	2	0.6949	0	1	1	1007	2012.99	2012.99	-2.38	-0.00239	HCD (High Energy Collision Dissociation)	MS2	28.5482	60	65.6072	32348	20180611_QE2_HTSPAL_sand_AcOH_PE_2018-150_e6.raw	F6		3.54	0	5.839e-05		14173008	65.17
		FALSE	High	Sequest HT (A2)	Unambiguous	[R].GLNVSLSTDDPLQFSYTR.[E]		1	1	P15274	P15274	0	3	0.7043	0	1	1	671.668	2012.99	2012.99	-1.56	-0.00104	HCD (High Energy Collision Dissociation)	MS2	33.3735	60	65.5025	32292	20180611_QE2_HTSPAL_sand_AcOH_PE_2018-150_e6.raw	F6		3.28	0	3.76e-05		8824333	65.17
		FALSE	High	Sequest HT (A2)	Unambiguous	[R].GLNVSLSTDDPLQFSYTR.[E]		1	1	P15274	P15274	0	3	0.7401	0	1	1	671.668	2012.99	2012.99	-1.21	-0.00081	HCD (High Energy Collision Dissociation)	MS2	7.03813	42.222	65.3167	32193	20180611_QE2_HTSPAL_sand_AcOH_PE_2018-150_e6.raw	F6		3.54	0	1.068e-05		8824333	65.17
		FALSE	High	Sequest HT (A2)	Unambiguous	[R].GLNVSLSTDDPLQFSYTR.[E]		1	1	P15274	P15274	0	3	0.6188	0	1	1	671.668	2012.99	2012.99	-1.43	-0.00096	HCD (High Energy Collision Dissociation)	MS2	41.2125	60	65.8737	32490	20180611_QE2_HTSPAL_sand_AcOH_PE_2018-150_e6.raw	F6		1.6	0.0002464	0.0003786		8824333	65.17
		FALSE	High	Sequest HT (A2)	Unambiguous	[R].GLNVSLSTDDPLQFSYTR.[E]		1	1	P15274	P15274	0	2	0.7663	0	1	1	1007	2012.99	2012.99	1.23	0.00124	HCD (High Energy Collision Dissociation)	MS2	28.9563	60	66.1236	32624	20180611_QE2_HTSPAL_sand_AcOH_PE_2018-150_e6.raw	F6		1.84	0.0002464	0.0002861		14173008	65.17
		FALSE	High	Sequest HT (A2)	Unambiguous	[R].GLNVSLSTDDPLQFSYTR.[E]		1	1	P15274	P15274	0	3	0.4355	0	1	1	671.668	2012.99	2012.99	-1.03	-0.00069	HCD (High Energy Collision Dissociation)	MS2	65.0757	60	66.2333	32683	20180611_QE2_HTSPAL_sand_AcOH_PE_2018-150_e6.raw	F6		1.24	0.0006144	0.002091		8824333	65.17
		FALSE	High	Sequest HT (A2)	Unambiguous	[R].GLNVSLSTDDPLQFSYTR.[E]		1	1	P15274	P15274	0	2	0.5984	0	1	1	1007	2012.99	2012.99	0.8	0.0008	HCD (High Energy Collision Dissociation)	MS2	63.5613	60	66.8794	33026	20180611_QE2_HTSPAL_sand_AcOH_PE_2018-150_e6.raw	F6		1.22	0.001579	0.0119		14173008	65.17
	FALSE	High	[R].NANFSYHENQQLLENGTK.[Q]			1.46615e-05	0	1	1	3	P15274	P15274 [68-85]	0	2106.98	0	4868857		High	High	0	6.26e-05	3.3	33.69	R.NANFSYHENQQLLENGTK.Q	[68-85]		Used
		Checked	Confidence	Identifying Node	PSM Ambiguity	Annotated Sequence	Modifications	# Protein Groups	# Proteins	Master Protein Accessions	Protein Accessions	# Missed Cleavages	Charge	DeltaScore	DeltaCn	Rank	Search Engine Rank	m/z [Da]	MH+ [Da]	Theo. MH+ [Da]	DeltaM [ppm]	Deltam/z [Da]	Activation Type	MS Order	Isolation Interference [%]	Ion Inject Time [ms]	RT [min]	First Scan	Spectrum File	File ID	Quan Info	XCorr	Percolator q-Value	Percolator PEP	ptmRS: Best Site Probabilities	Precursor Abundance	Apex RT [min]
		FALSE	High	Sequest HT (A2)	Unambiguous	[R].NANFSYHENQQLLENGTK.[Q]		1	1	P15274	P15274	0	3	0.703	0	1	1	703.001	2106.99	2106.98	1.65	0.00116	HCD (High Energy Collision Dissociation)	MS2	0.792176	49.964	33.6685	15416	20180611_QE2_HTSPAL_sand_AcOH_PE_2018-150_e6.raw	F6		3.3	0	6.26e-05		4868857	33.69
		FALSE	High	Sequest HT (A2)	Unambiguous	[R].NANFSYHENQQLLENGTK.[Q]		1	1	P15274	P15274	0	3	0.6413	0	1	1	703	2106.98	2106.98	0.48	0.00033	HCD (High Energy Collision Dissociation)	MS2	12.2452	60	33.8593	15517	20180611_QE2_HTSPAL_sand_AcOH_PE_2018-150_e6.raw	F6		1.84	0.0002464	0.0002059		4868857	33.69
		FALSE	High	Sequest HT (A2)	Unambiguous	[R].NANFSYHENQQLLENGTK.[Q]		1	1	P15274	P15274	0	3	0.0926	0	1	1	702.999	2106.98	2106.98	-1.09	-0.00077	HCD (High Energy Collision Dissociation)	MS2	39.1812	60	33.4942	15326	20180611_QE2_HTSPAL_sand_AcOH_PE_2018-150_e6.raw	F6		0.54	0.00781	0.07468		4868857	33.69
	FALSE	High	[K].NKPGWVVYPPPPKPSYNSDTK.[T]			6.86935e-08	0	1	1	9	P15274	P15274 [220-240]	0	2371.21	0	4.67805e+06		High	High	0	5.335e-06	3.86	35.23	K.NKPGWVVYPPPPKPSYNSDTK.T	[220-240]		Used
		Checked	Confidence	Identifying Node	PSM Ambiguity	Annotated Sequence	Modifications	# Protein Groups	# Proteins	Master Protein Accessions	Protein Accessions	# Missed Cleavages	Charge	DeltaScore	DeltaCn	Rank	Search Engine Rank	m/z [Da]	MH+ [Da]	Theo. MH+ [Da]	DeltaM [ppm]	Deltam/z [Da]	Activation Type	MS Order	Isolation Interference [%]	Ion Inject Time [ms]	RT [min]	First Scan	Spectrum File	File ID	Quan Info	XCorr	Percolator q-Value	Percolator PEP	ptmRS: Best Site Probabilities	Precursor Abundance	Apex RT [min]
		FALSE	High	Sequest HT (A2)	Unambiguous	[K].NKPGWVVYPPPPKPSYNSDTK.[T]		1	1	P15274	P15274	0	4	0.7079	0	1	1	593.558	2371.21	2371.21	0.58	0.00035	HCD (High Energy Collision Dissociation)	MS2	19.8585	60	35.0124	16130	20180611_QE2_HTSPAL_sand_AcOH_PE_2018-150_e6.raw	F6		3.15	0	9.424e-05		3843990	35.23
		FALSE	High	Sequest HT (A2)	Unambiguous	[K].NKPGWVVYPPPPKPSYNSDTK.[T]		1	1	P15274	P15274	0	4	0.6704	0	1	1	593.557	2371.21	2371.21	-0.57	-0.00034	HCD (High Energy Collision Dissociation)	MS2	29.1036	60	35.569	16426	20180611_QE2_HTSPAL_sand_AcOH_PE_2018-150_e6.raw	F6		2.67	0	0.0001412		3843990	35.23
		FALSE	High	Sequest HT (A2)	Unambiguous	[K].NKPGWVVYPPPPKPSYNSDTK.[T]		1	1	P15274	P15274	0	4	0.7487	0	1	1	593.558	2371.21	2371.21	0.54	0.00032	HCD (High Energy Collision Dissociation)	MS2	12.1157	60	35.1962	16228	20180611_QE2_HTSPAL_sand_AcOH_PE_2018-150_e6.raw	F6		3.86	0	5.335e-06		3843990	35.23
		FALSE	High	Sequest HT (A2)	Unambiguous	[K].NKPGWVVYPPPPKPSYNSDTK.[T]		1	1	P15274	P15274	0	4	0.7354	0	1	1	593.558	2371.21	2371.21	0.4	0.00024	HCD (High Energy Collision Dissociation)	MS2	14.8621	60	35.3829	16327	20180611_QE2_HTSPAL_sand_AcOH_PE_2018-150_e6.raw	F6		3.59	0	2.498e-05		3843990	35.23
		FALSE	High	Sequest HT (A2)	Unambiguous	[K].NKPGWVVYPPPPKPSYNSDTK.[T]		1	1	P15274	P15274	0	4	0.7277	0	1	1	593.556	2371.2	2371.21	-1.74	-0.00103	HCD (High Energy Collision Dissociation)	MS2	37.6618	60	35.7564	16526	20180611_QE2_HTSPAL_sand_AcOH_PE_2018-150_e6.raw	F6		2.13	0.0002464	0.0004564		3843990	35.23
		FALSE	High	Sequest HT (A2)	Unambiguous	[K].NKPGWVVYPPPPKPSYNSDTK.[T]		1	1	P15274	P15274	0	3	0.6919	0	1	1	791.074	2371.21	2371.21	-0.24	-0.00019	HCD (High Energy Collision Dissociation)	MS2	0	60	35.1611	16210	20180611_QE2_HTSPAL_sand_AcOH_PE_2018-150_e6.raw	F6		1.72	0.0002464	0.0005002		834064	35.22
		FALSE	High	Sequest HT (A2)	Unambiguous	[K].NKPGWVVYPPPPKPSYNSDTK.[T]		1	1	P15274	P15274	0	4	0.6981	0	1	1	593.557	2371.21	2371.21	-0.1	-6e-05	HCD (High Energy Collision Dissociation)	MS2	44.1049	60	34.8343	16036	20180611_QE2_HTSPAL_sand_AcOH_PE_2018-150_e6.raw	F6		2.65	0.0003607	0.0007856		3843990	35.23
		FALSE	High	Sequest HT (A2)	Unambiguous	[K].NKPGWVVYPPPPKPSYNSDTK.[T]		1	1	P15274	P15274	0	3	0.6306	0	1	1	791.074	2371.21	2371.21	-0.67	-0.00053	HCD (High Energy Collision Dissociation)	MS2	0	60	35.3508	16311	20180611_QE2_HTSPAL_sand_AcOH_PE_2018-150_e6.raw	F6		1.11	0.0003607	0.0005289		834064	35.22
		FALSE	High	Sequest HT (A2)	Unambiguous	[K].NKPGWVVYPPPPKPSYNSDTK.[T]		1	1	P15274	P15274	0	3	0.6505	0	1	1	791.073	2371.2	2371.21	-1.48	-0.00117	HCD (High Energy Collision Dissociation)	MS2	2.12091	60	35.5356	16409	20180611_QE2_HTSPAL_sand_AcOH_PE_2018-150_e6.raw	F6		1.03	0.004226	0.03903		834064	35.22
	FALSE	High	[R].SLHLTGYDLSIDTLDMHAHK.[D]			1.39617e-07	0	1	1	14	P15274	P15274 [406-425]	0	2267.11	0	5.74088e+06		High	High	0	3.831e-05	4.23	58.11	R.SLHLTGYDLSIDTLDMHAHK.D	[406-425]		Used
		Checked	Confidence	Identifying Node	PSM Ambiguity	Annotated Sequence	Modifications	# Protein Groups	# Proteins	Master Protein Accessions	Protein Accessions	# Missed Cleavages	Charge	DeltaScore	DeltaCn	Rank	Search Engine Rank	m/z [Da]	MH+ [Da]	Theo. MH+ [Da]	DeltaM [ppm]	Deltam/z [Da]	Activation Type	MS Order	Isolation Interference [%]	Ion Inject Time [ms]	RT [min]	First Scan	Spectrum File	File ID	Quan Info	XCorr	Percolator q-Value	Percolator PEP	ptmRS: Best Site Probabilities	Precursor Abundance	Apex RT [min]
		FALSE	High	Sequest HT (A2)	Unambiguous	[R].SLHLTGYDLSIDTLDMHAHK.[D]		1	1	P15274	P15274	0	4	0.7613	0	1	1	567.534	2267.12	2267.11	1.22	0.00069	HCD (High Energy Collision Dissociation)	MS2	21.0269	60	58.9459	28806	20180611_QE2_HTSPAL_sand_AcOH_PE_2018-150_e6.raw	F6		3.77	0	8.498e-06		865446	58.93
		FALSE	High	Sequest HT (A2)	Unambiguous	[R].SLHLTGYDLSIDTLDMHAHK.[D]		1	1	P15274	P15274	0	4	0.6068	0	1	1	567.534	2267.12	2267.11	1.24	0.0007	HCD (High Energy Collision Dissociation)	MS2	43.0984	60	59.4661	29084	20180611_QE2_HTSPAL_sand_AcOH_PE_2018-150_e6.raw	F6		2.06	0	0.0001481		865446	58.93
		FALSE	High	Sequest HT (A2)	Unambiguous	[R].SLHLTGYDLSIDTLDMHAHK.[D]		1	1	P15274	P15274	0	4	0.6694	0	1	1	567.535	2267.12	2267.11	1.77	0.001	HCD (High Energy Collision Dissociation)	MS2	23.4242	60	59.1394	28910	20180611_QE2_HTSPAL_sand_AcOH_PE_2018-150_e6.raw	F6		2.42	0	4.556e-05		865446	58.93
		FALSE	High	Sequest HT (A2)	Unambiguous	[R].SLHLTGYDLSIDTLDMHAHK.[D]		1	1	P15274	P15274	0	4	0.7049	0	1	1	567.534	2267.12	2267.11	1.19	0.00067	HCD (High Energy Collision Dissociation)	MS2	15.713	60	58.3933	28513	20180611_QE2_HTSPAL_sand_AcOH_PE_2018-150_e6.raw	F6		3.66	0	1.638e-05		1.12932e+06	58.43
		FALSE	High	Sequest HT (A2)	Unambiguous	[R].SLHLTGYDLSIDTLDMHAHK.[D]		1	1	P15274	P15274	0	4	0.7181	0	1	1	567.534	2267.12	2267.11	1.42	0.0008	HCD (High Energy Collision Dissociation)	MS2	11.3401	60	58.5734	28608	20180611_QE2_HTSPAL_sand_AcOH_PE_2018-150_e6.raw	F6		4.15	0	7.382e-06		1.12932e+06	58.43
		FALSE	High	Sequest HT (A2)	Unambiguous	[R].SLHLTGYDLSIDTLDMHAHK.[D]		1	1	P15274	P15274	0	4	0.684	0	1	1	567.533	2267.11	2267.11	-0.72	-0.00041	HCD (High Energy Collision Dissociation)	MS2	15.7021	60	58.761	28708	20180611_QE2_HTSPAL_sand_AcOH_PE_2018-150_e6.raw	F6		3.07	0	4.154e-05		1.12932e+06	58.43
		FALSE	High	Sequest HT (A2)	Unambiguous	[R].SLHLTGYDLSIDTLDMHAHK.[D]		1	1	P15274	P15274	0	4	0.7003	0	1	1	567.534	2267.11	2267.11	0.56	0.00032	HCD (High Energy Collision Dissociation)	MS2	21.4607	60	57.3417	27952	20180611_QE2_HTSPAL_sand_AcOH_PE_2018-150_e6.raw	F6		3.77	0	1.89e-05		1480379	57.75
		FALSE	High	Sequest HT (A2)	Unambiguous	[R].SLHLTGYDLSIDTLDMHAHK.[D]		1	1	P15274	P15274	0	4	0.7117	0	1	1	567.533	2267.11	2267.11	-0.93	-0.00053	HCD (High Energy Collision Dissociation)	MS2	24.0549	60	57.5269	28051	20180611_QE2_HTSPAL_sand_AcOH_PE_2018-150_e6.raw	F6		3.85	0	0.0001024		1480379	57.75
		FALSE	High	Sequest HT (A2)	Unambiguous	[R].SLHLTGYDLSIDTLDMHAHK.[D]		1	1	P15274	P15274	0	4	0.4783	0	1	1	567.534	2267.11	2267.11	-0.11	-6e-05	HCD (High Energy Collision Dissociation)	MS2	24.2741	60	57.154	27852	20180611_QE2_HTSPAL_sand_AcOH_PE_2018-150_e6.raw	F6		2.07	0	0.0001348		1480379	57.75
		FALSE	High	Sequest HT (A2)	Unambiguous	[R].SLHLTGYDLSIDTLDMHAHK.[D]		1	1	P15274	P15274	0	4	0.5796	0	1	1	567.534	2267.11	2267.11	0.62	0.00035	HCD (High Energy Collision Dissociation)	MS2	32.3848	60	58.0167	28312	20180611_QE2_HTSPAL_sand_AcOH_PE_2018-150_e6.raw	F6		3.14	0	9.465e-06		1.74751e+06	58.11
		FALSE	High	Sequest HT (A2)	Unambiguous	[R].SLHLTGYDLSIDTLDMHAHK.[D]		1	1	P15274	P15274	0	4	0.7376	0	1	1	567.534	2267.11	2267.11	-0.01	0	HCD (High Energy Collision Dissociation)	MS2	9.68901	60	58.2073	28414	20180611_QE2_HTSPAL_sand_AcOH_PE_2018-150_e6.raw	F6		4.23	0	3.831e-05		1.74751e+06	58.11
		FALSE	High	Sequest HT (A2)	Unambiguous	[R].SLHLTGYDLSIDTLDMHAHK.[D]		1	1	P15274	P15274	0	4	0.5257	0	1	1	567.533	2267.11	2267.11	-0.72	-0.00041	HCD (High Energy Collision Dissociation)	MS2	26.7722	60	56.5615	27535	20180611_QE2_HTSPAL_sand_AcOH_PE_2018-150_e6.raw	F6		1.75	0.0002464	0.0004948		518227	56.9
		FALSE	High	Sequest HT (A2)	Unambiguous	[R].SLHLTGYDLSIDTLDMHAHK.[D]		1	1	P15274	P15274	0	4	0.5685	0	1	1	567.534	2267.11	2267.11	0.17	9e-05	HCD (High Energy Collision Dissociation)	MS2	24.1689	60	56.7655	27644	20180611_QE2_HTSPAL_sand_AcOH_PE_2018-150_e6.raw	F6		1.97	0.0002464	0.0004339		518227	56.9
		FALSE	High	Sequest HT (A2)	Unambiguous	[R].SLHLTGYDLSIDTLDMHAHK.[D]		1	1	P15274	P15274	0	4	0.2692	0	1	1	567.533	2267.11	2267.11	-0.96	-0.00054	HCD (High Energy Collision Dissociation)	MS2	0	60	56.3785	27437	20180611_QE2_HTSPAL_sand_AcOH_PE_2018-150_e6.raw	F6		1.04	0.001487	0.0118		518227	56.9
	FALSE	High	[R].LNDLSLEPAPSHDEQDGSGLVIDIDQR.[K]			2.7396e-07	0	1	1	6	P15274	P15274 [9-35]	0	2933.41	0	4.80908e+06		High	High	0	1.007e-05	4.07	58.86	R.LNDLSLEPAPSHDEQDGSGLVIDIDQR.K	[9-35]		Used
		Checked	Confidence	Identifying Node	PSM Ambiguity	Annotated Sequence	Modifications	# Protein Groups	# Proteins	Master Protein Accessions	Protein Accessions	# Missed Cleavages	Charge	DeltaScore	DeltaCn	Rank	Search Engine Rank	m/z [Da]	MH+ [Da]	Theo. MH+ [Da]	DeltaM [ppm]	Deltam/z [Da]	Activation Type	MS Order	Isolation Interference [%]	Ion Inject Time [ms]	RT [min]	First Scan	Spectrum File	File ID	Quan Info	XCorr	Percolator q-Value	Percolator PEP	ptmRS: Best Site Probabilities	Precursor Abundance	Apex RT [min]
		FALSE	High	Sequest HT (A2)	Unambiguous	[R].LNDLSLEPAPSHDEQDGSGLVIDIDQR.[K]		1	1	P15274	P15274	0	3	0.6884	0	1	1	978.476	2933.41	2933.41	-0.1	-9e-05	HCD (High Energy Collision Dissociation)	MS2	2.6062	60	58.9874	28828	20180611_QE2_HTSPAL_sand_AcOH_PE_2018-150_e6.raw	F6		3.53	0	1.21e-05		3.46738e+06	58.86
		FALSE	High	Sequest HT (A2)	Unambiguous	[R].LNDLSLEPAPSHDEQDGSGLVIDIDQR.[K]		1	1	P15274	P15274	0	3	0.7273	0	1	1	978.476	2933.41	2933.41	0.33	0.00032	HCD (High Energy Collision Dissociation)	MS2	1.00593	60	58.8069	28733	20180611_QE2_HTSPAL_sand_AcOH_PE_2018-150_e6.raw	F6		4.07	0	1.007e-05		3.46738e+06	58.86
		FALSE	High	Sequest HT (A2)	Unambiguous	[R].LNDLSLEPAPSHDEQDGSGLVIDIDQR.[K]		1	1	P15274	P15274	0	3	0.72	0	1	1	978.475	2933.41	2933.41	-0.84	-0.00082	HCD (High Energy Collision Dissociation)	MS2	0	60	59.1761	28929	20180611_QE2_HTSPAL_sand_AcOH_PE_2018-150_e6.raw	F6		1.75	0.0002464	0.0004869		3.46738e+06	58.86
		FALSE	High	Sequest HT (A2)	Unambiguous	[R].LNDLSLEPAPSHDEQDGSGLVIDIDQR.[K]		1	1	P15274	P15274	0	4	0.6797	0	1	1	734.109	2933.42	2933.41	0.95	0.0007	HCD (High Energy Collision Dissociation)	MS2	44.1592	60	58.8022	28730	20180611_QE2_HTSPAL_sand_AcOH_PE_2018-150_e6.raw	F6		2.56	0.0003607	0.0008789		1.3417e+06	58.86
		FALSE	High	Sequest HT (A2)	Unambiguous	[R].LNDLSLEPAPSHDEQDGSGLVIDIDQR.[K]		1	1	P15274	P15274	0	3	0.4478	0	1	1	978.475	2933.41	2933.41	-0.33	-0.00032	HCD (High Energy Collision Dissociation)	MS2	47.5971	60	59.5538	29131	20180611_QE2_HTSPAL_sand_AcOH_PE_2018-150_e6.raw	F6		0.67	0.0007172	0.002858		3.46738e+06	58.86
		FALSE	High	Sequest HT (A2)	Unambiguous	[R].LNDLSLEPAPSHDEQDGSGLVIDIDQR.[K]		1	1	P15274	P15274	0	3	0.605	0	1	1	978.471	2933.4	2933.41	-4.24	-0.00414	HCD (High Energy Collision Dissociation)	MS2	4.27051	60	58.6179	28632	20180611_QE2_HTSPAL_sand_AcOH_PE_2018-150_e6.raw	F6		1.19	0.001981	0.01568		3.46738e+06	58.86
	FALSE	High	[R].TLSASAQHILPETLK.[S]			2.0358e-05	0	1	1	6	P15274	P15274 [136-150]	0	1608.9	0	12305037		High	High	0	7.275e-05	3.55	40.43	R.TLSASAQHILPETLK.S	[136-150]		Used
		Checked	Confidence	Identifying Node	PSM Ambiguity	Annotated Sequence	Modifications	# Protein Groups	# Proteins	Master Protein Accessions	Protein Accessions	# Missed Cleavages	Charge	DeltaScore	DeltaCn	Rank	Search Engine Rank	m/z [Da]	MH+ [Da]	Theo. MH+ [Da]	DeltaM [ppm]	Deltam/z [Da]	Activation Type	MS Order	Isolation Interference [%]	Ion Inject Time [ms]	RT [min]	First Scan	Spectrum File	File ID	Quan Info	XCorr	Percolator q-Value	Percolator PEP	ptmRS: Best Site Probabilities	Precursor Abundance	Apex RT [min]
		FALSE	High	Sequest HT (A2)	Unambiguous	[R].TLSASAQHILPETLK.[S]		1	1	P15274	P15274	0	3	0.7785	0	1	1	536.97	1608.9	1608.9	0.44	0.00023	HCD (High Energy Collision Dissociation)	MS2	17.5139	38.294	40.5991	19077	20180611_QE2_HTSPAL_sand_AcOH_PE_2018-150_e6.raw	F6		2.98	0	7.691e-05		11534257	40.43
		FALSE	High	Sequest HT (A2)	Unambiguous	[R].TLSASAQHILPETLK.[S]		1	1	P15274	P15274	0	3	0.7718	0	1	1	536.97	1608.9	1608.9	0.11	6e-05	HCD (High Energy Collision Dissociation)	MS2	8.63274	20.35	40.4115	18978	20180611_QE2_HTSPAL_sand_AcOH_PE_2018-150_e6.raw	F6		3.55	0	7.275e-05		11534257	40.43
		FALSE	High	Sequest HT (A2)	Unambiguous	[R].TLSASAQHILPETLK.[S]		1	1	P15274	P15274	0	2	0.6875	0	1	1	804.951	1608.89	1608.9	-0.72	-0.00058	HCD (High Energy Collision Dissociation)	MS2	2.77395	60	40.4143	18980	20180611_QE2_HTSPAL_sand_AcOH_PE_2018-150_e6.raw	F6		2.72	0.0002464	0.0002852		770780	40.43
		FALSE	High	Sequest HT (A2)	Unambiguous	[R].TLSASAQHILPETLK.[S]		1	1	P15274	P15274	0	3	0.7176	0	1	1	536.97	1608.9	1608.9	-0.1	-5e-05	HCD (High Energy Collision Dissociation)	MS2	26.3549	41.265	40.2261	18881	20180611_QE2_HTSPAL_sand_AcOH_PE_2018-150_e6.raw	F6		2.62	0.0002464	0.0003416		11534257	40.43
		FALSE	High	Sequest HT (A2)	Unambiguous	[R].TLSASAQHILPETLK.[S]		1	1	P15274	P15274	0	2	0.8065	0	1	1	804.951	1608.89	1608.9	-0.96	-0.00077	HCD (High Energy Collision Dissociation)	MS2	6.77946	60	40.6038	19080	20180611_QE2_HTSPAL_sand_AcOH_PE_2018-150_e6.raw	F6		1.55	0.0004807	0.001549		770780	40.43
		FALSE	High	Sequest HT (A2)	Unambiguous	[R].TLSASAQHILPETLK.[S]		1	1	P15274	P15274	0	2	0.6742	0	1	1	804.951	1608.89	1608.9	-1	-0.00081	HCD (High Energy Collision Dissociation)	MS2	36.8816	60	40.234	18886	20180611_QE2_HTSPAL_sand_AcOH_PE_2018-150_e6.raw	F6		0.89	0.008451	0.09142		770780	40.43
	FALSE	High	[K].MGMLADDASQQFLDDPSSELIDLYSK.[V]			3.64375e-09	0	1	1	8	P15274	P15274 [170-195]	0	2889.32	0	9.42077e+06		High	High	0	1.257e-05	6.46	84.15	K.MGMLADDASQQFLDDPSSELIDLYSK.V	[170-195]		Used
		Checked	Confidence	Identifying Node	PSM Ambiguity	Annotated Sequence	Modifications	# Protein Groups	# Proteins	Master Protein Accessions	Protein Accessions	# Missed Cleavages	Charge	DeltaScore	DeltaCn	Rank	Search Engine Rank	m/z [Da]	MH+ [Da]	Theo. MH+ [Da]	DeltaM [ppm]	Deltam/z [Da]	Activation Type	MS Order	Isolation Interference [%]	Ion Inject Time [ms]	RT [min]	First Scan	Spectrum File	File ID	Quan Info	XCorr	Percolator q-Value	Percolator PEP	ptmRS: Best Site Probabilities	Precursor Abundance	Apex RT [min]
		FALSE	High	Sequest HT (A2)	Unambiguous	[K].MGMLADDASQQFLDDPSSELIDLYSK.[V]		1	1	P15274	P15274	0	3	0.8144	0	1	1	963.778	2889.32	2889.32	0.82	0.00079	HCD (High Energy Collision Dissociation)	MS2	0.248756	60	84.2133	42100	20180611_QE2_HTSPAL_sand_AcOH_PE_2018-150_e6.raw	F6		6.41	0	1.381e-06		8525178	84.15
		FALSE	High	Sequest HT (A2)	Unambiguous	[K].MGMLADDASQQFLDDPSSELIDLYSK.[V]		1	1	P15274	P15274	0	3	0.8235	0	1	1	963.777	2889.32	2889.32	0.33	0.00032	HCD (High Energy Collision Dissociation)	MS2	0.689634	60	84.404	42199	20180611_QE2_HTSPAL_sand_AcOH_PE_2018-150_e6.raw	F6		5.61	0	9.459e-06		8525178	84.15
		FALSE	High	Sequest HT (A2)	Unambiguous	[K].MGMLADDASQQFLDDPSSELIDLYSK.[V]		1	1	P15274	P15274	0	3	0.8375	0	1	1	963.777	2889.32	2889.32	-0.39	-0.00038	HCD (High Energy Collision Dissociation)	MS2	0.877203	60	84.0231	42001	20180611_QE2_HTSPAL_sand_AcOH_PE_2018-150_e6.raw	F6		6.46	0	1.257e-05		8525178	84.15
		FALSE	High	Sequest HT (A2)	Unambiguous	[K].MGMLADDASQQFLDDPSSELIDLYSK.[V]		1	1	P15274	P15274	0	2	0.7016	0	1	1	1445.16	2889.31	2889.32	-2.74	-0.00396	HCD (High Energy Collision Dissociation)	MS2	0	60	84.2769	42133	20180611_QE2_HTSPAL_sand_AcOH_PE_2018-150_e6.raw	F6		1.24	0.0002464	0.0004873		564348	84.15
		FALSE	High	Sequest HT (A2)	Unambiguous	[K].MGMLADDASQQFLDDPSSELIDLYSK.[V]		1	1	P15274	P15274	0	3	0.7037	0	1	1	963.778	2889.32	2889.32	0.62	0.00059	HCD (High Energy Collision Dissociation)	MS2	13.1558	60	83.8389	41906	20180611_QE2_HTSPAL_sand_AcOH_PE_2018-150_e6.raw	F6		2.16	0.0002464	0.0004221		8525178	84.15
		FALSE	High	Sequest HT (A2)	Unambiguous	[K].MGMLADDASQQFLDDPSSELIDLYSK.[V]		1	1	P15274	P15274	0	3	0.702	0	1	1	963.776	2889.31	2889.32	-1.62	-0.00156	HCD (High Energy Collision Dissociation)	MS2	0	60	84.5962	42299	20180611_QE2_HTSPAL_sand_AcOH_PE_2018-150_e6.raw	F6		1.98	0.0002464	0.0002975		8525178	84.15
		FALSE	High	Sequest HT (A2)	Unambiguous	[K].MGMLADDASQQFLDDPSSELIDLYSK.[V]		1	1	P15274	P15274	0	2	0.4571	0	1	1	1445.16	2889.31	2889.32	-3.09	-0.00446	HCD (High Energy Collision Dissociation)	MS2	0	60	84.0865	42034	20180611_QE2_HTSPAL_sand_AcOH_PE_2018-150_e6.raw	F6		1.05	0.0004807	0.001444		564348	84.15
		FALSE	High	Sequest HT (A2)	Unambiguous	[K].MGMLADDASQQFLDDPSSELIDLYSK.[V]		1	1	P15274	P15274	0	4	0.6243	0	1	1	723.084	2889.31	2889.32	-1.53	-0.00111	HCD (High Energy Collision Dissociation)	MS2	10.5819	60	84.1108	42047	20180611_QE2_HTSPAL_sand_AcOH_PE_2018-150_e6.raw	F6		1.89	0.001006	0.006121		331248	84.14
	FALSE	High	[K].MGMLADDASQQFLDDPSSELIDLYSK.[V]	1xOxidation [M1(99.4)]		2.70767e-07	0	1	1	7	P15274	P15274 [170-195]	0	2905.31	0	2.60158e+06		High	High	0	4.649e-05	4.71	79.18	K.MGMLADDASQQFLDDPSSELIDLYSK.V	[170-195]		Used
		Checked	Confidence	Identifying Node	PSM Ambiguity	Annotated Sequence	Modifications	# Protein Groups	# Proteins	Master Protein Accessions	Protein Accessions	# Missed Cleavages	Charge	DeltaScore	DeltaCn	Rank	Search Engine Rank	m/z [Da]	MH+ [Da]	Theo. MH+ [Da]	DeltaM [ppm]	Deltam/z [Da]	Activation Type	MS Order	Isolation Interference [%]	Ion Inject Time [ms]	RT [min]	First Scan	Spectrum File	File ID	Quan Info	XCorr	Percolator q-Value	Percolator PEP	ptmRS: Best Site Probabilities	Precursor Abundance	Apex RT [min]
		FALSE	High	Sequest HT (A2)	Unambiguous	[K].mGMLADDASQQFLDDPSSELIDLYSK.[V]	M1(Oxidation)	1	1	P15274	P15274	0	3	0.0463	0	1	1	969.109	2905.31	2905.31	0.47	0.00045	HCD (High Energy Collision Dissociation)	MS2	3.47356	60	80.4776	40153	20180611_QE2_HTSPAL_sand_AcOH_PE_2018-150_e6.raw	F6		3.89	0	1.001e-05	M1(Oxidation): 99.43	1.04979e+06	80.5
		FALSE	High	Sequest HT (A2)	Unambiguous	[K].MGmLADDASQQFLDDPSSELIDLYSK.[V]	M3(Oxidation)	1	1	P15274	P15274	0	3		0.0463	2	2	969.109	2905.31	2905.31	0.47	0.00045	HCD (High Energy Collision Dissociation)	MS2	3.47356	60	80.4776	40153	20180611_QE2_HTSPAL_sand_AcOH_PE_2018-150_e6.raw	F6		3.71	0	1.424e-05	M1(Oxidation): 99.43	1.04979e+06	80.5
		FALSE	High	Sequest HT (A2)	Unambiguous	[K].mGMLADDASQQFLDDPSSELIDLYSK.[V]	M1(Oxidation)	1	1	P15274	P15274	0	3	0.7686	0	1	1	969.106	2905.3	2905.31	-2.51	-0.00243	HCD (High Energy Collision Dissociation)	MS2	3.27701	60	79.1254	39445	20180611_QE2_HTSPAL_sand_AcOH_PE_2018-150_e6.raw	F6		4.71	0	4.649e-05	M1(Oxidation): 50; M3(Oxidation): 50	1.55179e+06	79.18
		FALSE	High	Sequest HT (A2)	Unambiguous	[K].MGmLADDASQQFLDDPSSELIDLYSK.[V]	M3(Oxidation)	1	1	P15274	P15274	0	3	0.7686	0	1	2	969.106	2905.3	2905.31	-2.51	-0.00243	HCD (High Energy Collision Dissociation)	MS2	3.27701	60	79.1254	39445	20180611_QE2_HTSPAL_sand_AcOH_PE_2018-150_e6.raw	F6		4.71	0	4.649e-05	M1(Oxidation): 50; M3(Oxidation): 50	1.55179e+06	79.18
		FALSE	High	Sequest HT (A2)	Unambiguous	[K].MGmLADDASQQFLDDPSSELIDLYSK.[V]	M3(Oxidation)	1	1	P15274	P15274	0	3	0.739	0	1	1	969.107	2905.31	2905.31	-1.49	-0.00144	HCD (High Energy Collision Dissociation)	MS2	9.64748	60	79.3107	39542	20180611_QE2_HTSPAL_sand_AcOH_PE_2018-150_e6.raw	F6		3.64	0	2.82e-05	M1(Oxidation): 50; M3(Oxidation): 50	1.55179e+06	79.18
		FALSE	High	Sequest HT (A2)	Unambiguous	[K].mGMLADDASQQFLDDPSSELIDLYSK.[V]	M1(Oxidation)	1	1	P15274	P15274	0	3	0.739	0	1	2	969.107	2905.31	2905.31	-1.49	-0.00144	HCD (High Energy Collision Dissociation)	MS2	9.64748	60	79.3107	39542	20180611_QE2_HTSPAL_sand_AcOH_PE_2018-150_e6.raw	F6		3.64	0	2.82e-05	M1(Oxidation): 50; M3(Oxidation): 50	1.55179e+06	79.18
		FALSE	High	Sequest HT (A2)	Unambiguous	[K].mGMLADDASQQFLDDPSSELIDLYSK.[V]	M1(Oxidation)	1	1	P15274	P15274	0	3	0.067	0	1	1	969.11	2905.32	2905.31	1.62	0.00156	HCD (High Energy Collision Dissociation)	MS2	7.00851	60	80.6669	40252	20180611_QE2_HTSPAL_sand_AcOH_PE_2018-150_e6.raw	F6		2.24	0	0.0001745	M1(Oxidation): 99.3	1.04979e+06	80.5
	FALSE	High	[K].MISISSDGPAK.[S]	1xOxidation [M1(100)]		7.34895e-05	0	1	1	4	P15274	P15274 [306-316]	0	1121.55	1	3.61337e+06		High	High	0.0004807	0.001531	1.81	21.49	K.MISISSDGPAK.S	[306-316]		Used
		Checked	Confidence	Identifying Node	PSM Ambiguity	Annotated Sequence	Modifications	# Protein Groups	# Proteins	Master Protein Accessions	Protein Accessions	# Missed Cleavages	Charge	DeltaScore	DeltaCn	Rank	Search Engine Rank	m/z [Da]	MH+ [Da]	Theo. MH+ [Da]	DeltaM [ppm]	Deltam/z [Da]	Activation Type	MS Order	Isolation Interference [%]	Ion Inject Time [ms]	RT [min]	First Scan	Spectrum File	File ID	Quan Info	XCorr	Percolator q-Value	Percolator PEP	ptmRS: Best Site Probabilities	Precursor Abundance	Apex RT [min]
		FALSE	High	Sequest HT (A2)	Unambiguous	[K].mISISSDGPAK.[S]	M1(Oxidation)	1	1	P15274	P15274	0	2	0.6034	0	1	1	561.278	1121.55	1121.55	-2.04	-0.00115	HCD (High Energy Collision Dissociation)	MS2	21.3409	60	21.4745	9225	20180611_QE2_HTSPAL_sand_AcOH_PE_2018-150_e6.raw	F6		1.79	0	0.0001298	M1(Oxidation): 100	1.29384e+06	21.49
		FALSE	High	Sequest HT (A2)	Unambiguous	[K].mISISSDGPAK.[S]	M1(Oxidation)	1	1	P15274	P15274	0	2	0.7	0	1	1	561.279	1121.55	1121.55	-0.29	-0.00017	HCD (High Energy Collision Dissociation)	MS2	33.1454	60	21.6575	9317	20180611_QE2_HTSPAL_sand_AcOH_PE_2018-150_e6.raw	F6		1.4	0.0002464	0.0004206	M1(Oxidation): 100	1.27329e+06	21.79
		FALSE	High	Sequest HT (A2)	Unambiguous	[K].mISISSDGPAK.[S]	M1(Oxidation)	1	1	P15274	P15274	0	2	0.6796	0	1	1	561.28	1121.55	1121.55	1.78	0.001	HCD (High Energy Collision Dissociation)	MS2	14.7643	60	21.8441	9412	20180611_QE2_HTSPAL_sand_AcOH_PE_2018-150_e6.raw	F6		1.81	0.0004807	0.001531	M1(Oxidation): 100	1.27329e+06	21.79
		FALSE	High	Sequest HT (A2)	Unambiguous	[K].mISISSDGPAK.[S]	M1(Oxidation)	1	1	P15274	P15274	0	2	0.7212	0	1	1	561.279	1121.55	1121.55	-0.88	-0.00049	HCD (High Energy Collision Dissociation)	MS2	11.6871	60	27.1316	12050	20180611_QE2_HTSPAL_sand_AcOH_PE_2018-150_e6.raw	F6		1.04	0.008933	0.1026	M1(Oxidation): 100	1.04625e+06	27.36
	FALSE	High	[K].MISISSDGPAK.[S]			7.47932e-05	0	1	1	5	P15274	P15274 [306-316]	0	1105.56	0	29831360		High	High	0.0002464	0.00022	2.33	27.28	K.MISISSDGPAK.S	[306-316]		Used
		Checked	Confidence	Identifying Node	PSM Ambiguity	Annotated Sequence	Modifications	# Protein Groups	# Proteins	Master Protein Accessions	Protein Accessions	# Missed Cleavages	Charge	DeltaScore	DeltaCn	Rank	Search Engine Rank	m/z [Da]	MH+ [Da]	Theo. MH+ [Da]	DeltaM [ppm]	Deltam/z [Da]	Activation Type	MS Order	Isolation Interference [%]	Ion Inject Time [ms]	RT [min]	First Scan	Spectrum File	File ID	Quan Info	XCorr	Percolator q-Value	Percolator PEP	ptmRS: Best Site Probabilities	Precursor Abundance	Apex RT [min]
		FALSE	High	Sequest HT (A2)	Unambiguous	[K].MISISSDGPAK.[S]		1	1	P15274	P15274	0	2	0.7301	0	1	1	553.282	1105.56	1105.56	0.33	0.00018	HCD (High Energy Collision Dissociation)	MS2	16.0545	60	27.8905	12435	20180611_QE2_HTSPAL_sand_AcOH_PE_2018-150_e6.raw	F6		1.63	0	0.0001306		29831360	27.28
		FALSE	High	Sequest HT (A2)	Unambiguous	[K].MISISSDGPAK.[S]		1	1	P15274	P15274	0	2	0.6352	0	1	1	553.281	1105.55	1105.56	-1.29	-0.00071	HCD (High Energy Collision Dissociation)	MS2	2.07178	21.138	27.147	12056	20180611_QE2_HTSPAL_sand_AcOH_PE_2018-150_e6.raw	F6		2.33	0.0002464	0.00022		29831360	27.28
		FALSE	High	Sequest HT (A2)	Unambiguous	[K].MISISSDGPAK.[S]		1	1	P15274	P15274	0	2	0.6681	0	1	1	553.282	1105.56	1105.56	0.68	0.00038	HCD (High Energy Collision Dissociation)	MS2	7.39812	39.776	27.5116	12240	20180611_QE2_HTSPAL_sand_AcOH_PE_2018-150_e6.raw	F6		2.26	0.0002464	0.0002784		29831360	27.28
		FALSE	High	Sequest HT (A2)	Unambiguous	[K].MISISSDGPAK.[S]		1	1	P15274	P15274	0	2	0.6667	0	1	1	553.281	1105.56	1105.56	-0.3	-0.00017	HCD (High Energy Collision Dissociation)	MS2	0.4324	6.094	27.3313	12149	20180611_QE2_HTSPAL_sand_AcOH_PE_2018-150_e6.raw	F6		2.1	0.0002464	0.0002462		29831360	27.28
		FALSE	High	Sequest HT (A2)	Unambiguous	[K].MISISSDGPAK.[S]		1	1	P15274	P15274	0	2	0.733	0	1	1	553.282	1105.56	1105.56	1.01	0.00056	HCD (High Energy Collision Dissociation)	MS2	23.8945	60	27.7052	12339	20180611_QE2_HTSPAL_sand_AcOH_PE_2018-150_e6.raw	F6		1.91	0.0002464	0.0001856		29831360	27.28
	FALSE	High	[K].TDELIAQIPTLR.[D]			1.42237e-06	0	1	1	8	P15274	P15274 [286-297]	0	1369.77	0	18926318		High	High	0.0002464	0.0001789	3.79	57.79	K.TDELIAQIPTLR.D	[286-297]		Used
		Checked	Confidence	Identifying Node	PSM Ambiguity	Annotated Sequence	Modifications	# Protein Groups	# Proteins	Master Protein Accessions	Protein Accessions	# Missed Cleavages	Charge	DeltaScore	DeltaCn	Rank	Search Engine Rank	m/z [Da]	MH+ [Da]	Theo. MH+ [Da]	DeltaM [ppm]	Deltam/z [Da]	Activation Type	MS Order	Isolation Interference [%]	Ion Inject Time [ms]	RT [min]	First Scan	Spectrum File	File ID	Quan Info	XCorr	Percolator q-Value	Percolator PEP	ptmRS: Best Site Probabilities	Precursor Abundance	Apex RT [min]
		FALSE	High	Sequest HT (A2)	Unambiguous	[K].TDELIAQIPTLR.[D]		1	1	P15274	P15274	0	2	0.7921	0	1	1	685.388	1369.77	1369.77	0.01	1e-05	HCD (High Energy Collision Dissociation)	MS2	15.7586	22.957	57.8073	28200	20180611_QE2_HTSPAL_sand_AcOH_PE_2018-150_e6.raw	F6		3.03	0	2.146e-05		15593845	57.79
		FALSE	High	Sequest HT (A2)	Unambiguous	[K].TDELIAQIPTLR.[D]		1	1	P15274	P15274	0	2	0.8027	0	1	1	685.388	1369.77	1369.77	0.17	0.00012	HCD (High Energy Collision Dissociation)	MS2	17.7589	26.172	57.6263	28104	20180611_QE2_HTSPAL_sand_AcOH_PE_2018-150_e6.raw	F6		2.99	0.0002464	0.0002321		15593845	57.79
		FALSE	High	Sequest HT (A2)	Unambiguous	[K].TDELIAQIPTLR.[D]		1	1	P15274	P15274	0	3	0.6887	0	1	1	457.261	1369.77	1369.77	0.53	0.00024	HCD (High Energy Collision Dissociation)	MS2	2.90319	60	57.7475	28168	20180611_QE2_HTSPAL_sand_AcOH_PE_2018-150_e6.raw	F6		3.79	0.0002464	0.0001789		3332473	57.79
		FALSE	High	Sequest HT (A2)	Unambiguous	[K].TDELIAQIPTLR.[D]		1	1	P15274	P15274	0	2	0.8138	0	1	1	685.388	1369.77	1369.77	0.38	0.00026	HCD (High Energy Collision Dissociation)	MS2	31.5302	38.075	57.993	28299	20180611_QE2_HTSPAL_sand_AcOH_PE_2018-150_e6.raw	F6		3.33	0.0002464	0.0002543		15593845	57.79
		FALSE	High	Sequest HT (A2)	Unambiguous	[K].TDELIAQIPTLR.[D]		1	1	P15274	P15274	0	3	0.6851	0	1	1	457.261	1369.77	1369.77	0.95	0.00043	HCD (High Energy Collision Dissociation)	MS2	2.00764	60	57.9313	28266	20180611_QE2_HTSPAL_sand_AcOH_PE_2018-150_e6.raw	F6		3.43	0.0003607	0.001157		3332473	57.79
		FALSE	High	Sequest HT (A2)	Unambiguous	[K].TDELIAQIPTLR.[D]		1	1	P15274	P15274	0	2	0.7829	0	1	1	685.389	1369.77	1369.77	0.93	0.00064	HCD (High Energy Collision Dissociation)	MS2	58.623	60	58.1897	28405	20180611_QE2_HTSPAL_sand_AcOH_PE_2018-150_e6.raw	F6		2.81	0.0003607	0.0006694		15593845	57.79
		FALSE	High	Sequest HT (A2)	Unambiguous	[K].TDELIAQIPTLR.[D]		1	1	P15274	P15274	0	3	0.7293	0	1	1	457.261	1369.77	1369.77	0.11	5e-05	HCD (High Energy Collision Dissociation)	MS2	3.33768	60	57.5647	28071	20180611_QE2_HTSPAL_sand_AcOH_PE_2018-150_e6.raw	F6		3.62	0.0003607	0.001033		3332473	57.79
		FALSE	High	Sequest HT (A2)	Unambiguous	[K].TDELIAQIPTLR.[D]		1	1	P15274	P15274	0	3	0.6899	0	1	1	457.262	1369.77	1369.77	1.17	0.00053	HCD (High Energy Collision Dissociation)	MS2	10.62	60	58.1183	28366	20180611_QE2_HTSPAL_sand_AcOH_PE_2018-150_e6.raw	F6		2.87	0.0006144	0.002024		3332473	57.79
	FALSE	High	[K].LSNVDMCELAR.[N]	1xCarbamidomethyl [C7]; 1xOxidation [M6(100)]		2.0598e-05	0	1	1	3	P15274	P15274 [732-742]	0	1323.6	0	2.04987e+06		High	High	0.0002464	0.0003208	2.62	24.38	K.LSNVDMCELAR.N	[732-742]		Used
		Checked	Confidence	Identifying Node	PSM Ambiguity	Annotated Sequence	Modifications	# Protein Groups	# Proteins	Master Protein Accessions	Protein Accessions	# Missed Cleavages	Charge	DeltaScore	DeltaCn	Rank	Search Engine Rank	m/z [Da]	MH+ [Da]	Theo. MH+ [Da]	DeltaM [ppm]	Deltam/z [Da]	Activation Type	MS Order	Isolation Interference [%]	Ion Inject Time [ms]	RT [min]	First Scan	Spectrum File	File ID	Quan Info	XCorr	Percolator q-Value	Percolator PEP	ptmRS: Best Site Probabilities	Precursor Abundance	Apex RT [min]
		FALSE	High	Sequest HT (A2)	Unambiguous	[K].LSNVDmcELAR.[N]	M6(Oxidation); C7(Carbamidomethyl)	1	1	P15274	P15274	0	2	0.6455	0	1	1	662.306	1323.61	1323.6	1.9	0.00126	HCD (High Energy Collision Dissociation)	MS2	43.1101	60	24.1958	10627	20180611_QE2_HTSPAL_sand_AcOH_PE_2018-150_e6.raw	F6		2.2	0	7.312e-05	M6(Oxidation): 100	2.04987e+06	24.38
		FALSE	High	Sequest HT (A2)	Unambiguous	[K].LSNVDmcELAR.[N]	M6(Oxidation); C7(Carbamidomethyl)	1	1	P15274	P15274	0	2	0.5878	0	1	1	662.306	1323.6	1323.6	1.08	0.00072	HCD (High Energy Collision Dissociation)	MS2	18.5127	60	24.3828	10725	20180611_QE2_HTSPAL_sand_AcOH_PE_2018-150_e6.raw	F6		2.62	0.0002464	0.0003208	M6(Oxidation): 100	2.04987e+06	24.38
		FALSE	High	Sequest HT (A2)	Unambiguous	[K].LSNVDmcELAR.[N]	M6(Oxidation); C7(Carbamidomethyl)	1	1	P15274	P15274	0	2	0.2424	0	1	1	662.306	1323.6	1323.6	0.82	0.00054	HCD (High Energy Collision Dissociation)	MS2	51.5201	60	24.5791	10828	20180611_QE2_HTSPAL_sand_AcOH_PE_2018-150_e6.raw	F6		0.66	0.008451	0.09523	M6(Oxidation): 100	2.04987e+06	24.38
	FALSE	High	[K].TGIVQSFQDICK.[N]	1xCarbamidomethyl [C11]		0.000126016	0	1	1	8	P15274	P15274 [528-539]	0	1395.69	0	3.43208e+07		High	High	0.0002464	0.0003981	3.19	46.78	K.TGIVQSFQDICK.N	[528-539]		Used
		Checked	Confidence	Identifying Node	PSM Ambiguity	Annotated Sequence	Modifications	# Protein Groups	# Proteins	Master Protein Accessions	Protein Accessions	# Missed Cleavages	Charge	DeltaScore	DeltaCn	Rank	Search Engine Rank	m/z [Da]	MH+ [Da]	Theo. MH+ [Da]	DeltaM [ppm]	Deltam/z [Da]	Activation Type	MS Order	Isolation Interference [%]	Ion Inject Time [ms]	RT [min]	First Scan	Spectrum File	File ID	Quan Info	XCorr	Percolator q-Value	Percolator PEP	ptmRS: Best Site Probabilities	Precursor Abundance	Apex RT [min]
		FALSE	High	Sequest HT (A2)	Unambiguous	[K].TGIVQSFQDIcK.[N]	C11(Carbamidomethyl)	1	1	P15274	P15274	0	2	0.7398	0	1	1	698.351	1395.7	1395.69	1.34	0.00093	HCD (High Energy Collision Dissociation)	MS2	26.6094	60	47.4302	22683	20180611_QE2_HTSPAL_sand_AcOH_PE_2018-150_e6.raw	F6		2.46	0	0.0001646		33269750	46.78
		FALSE	High	Sequest HT (A2)	Unambiguous	[K].TGIVQSFQDIcK.[N]	C11(Carbamidomethyl)	1	1	P15274	P15274	0	2	0.7284	0	1	1	698.35	1395.69	1395.69	-0.76	-0.00053	HCD (High Energy Collision Dissociation)	MS2	0.685119	13.223	46.8691	22385	20180611_QE2_HTSPAL_sand_AcOH_PE_2018-150_e6.raw	F6		3.13	0.0002464	0.0001845		33269750	46.78
		FALSE	High	Sequest HT (A2)	Unambiguous	[K].TGIVQSFQDIcK.[N]	C11(Carbamidomethyl)	1	1	P15274	P15274	0	2	0.7247	0	1	1	698.351	1395.69	1395.69	0.52	0.00036	HCD (High Energy Collision Dissociation)	MS2	0.765644	18.526	46.6819	22286	20180611_QE2_HTSPAL_sand_AcOH_PE_2018-150_e6.raw	F6		2.87	0.0002464	0.0002403		33269750	46.78
		FALSE	High	Sequest HT (A2)	Unambiguous	[K].TGIVQSFQDIcK.[N]	C11(Carbamidomethyl)	1	1	P15274	P15274	0	2	0.689	0	1	1	698.35	1395.69	1395.69	-0.88	-0.00061	HCD (High Energy Collision Dissociation)	MS2	5.91541	60	47.2434	22584	20180611_QE2_HTSPAL_sand_AcOH_PE_2018-150_e6.raw	F6		2.54	0.0002464	0.0002442		33269750	46.78
		FALSE	High	Sequest HT (A2)	Unambiguous	[K].TGIVQSFQDIcK.[N]	C11(Carbamidomethyl)	1	1	P15274	P15274	0	2	0.6991	0	1	1	698.35	1395.69	1395.69	-0.38	-0.00027	HCD (High Energy Collision Dissociation)	MS2	1.47628	60	47.0573	22485	20180611_QE2_HTSPAL_sand_AcOH_PE_2018-150_e6.raw	F6		3.19	0.0002464	0.0003981		33269750	46.78
		FALSE	High	Sequest HT (A2)	Unambiguous	[K].TGIVQSFQDIcK.[N]	C11(Carbamidomethyl)	1	1	P15274	P15274	0	3	0.7649	0	1	1	465.903	1395.69	1395.69	0.68	0.00032	HCD (High Energy Collision Dissociation)	MS2	37.6594	60	46.6673	22279	20180611_QE2_HTSPAL_sand_AcOH_PE_2018-150_e6.raw	F6		2.51	0.0003607	0.00112		1.05106e+06	46.77
		FALSE	High	Sequest HT (A2)	Unambiguous	[K].TGIVQSFQDIcK.[N]	C11(Carbamidomethyl)	1	1	P15274	P15274	0	2	0.5385	0	1	1	698.351	1395.7	1395.69	1.46	0.00102	HCD (High Energy Collision Dissociation)	MS2	34.7439	60	46.4966	22189	20180611_QE2_HTSPAL_sand_AcOH_PE_2018-150_e6.raw	F6		1.04	0.0003607	0.0006533		33269750	46.78
		FALSE	High	Sequest HT (A2)	Unambiguous	[K].TGIVQSFQDIcK.[N]	C11(Carbamidomethyl)	1	1	P15274	P15274	0	3	1	0	1	1	465.902	1395.69	1395.69	-0.73	-0.00034	HCD (High Energy Collision Dissociation)	MS2	19.8139	60	46.8482	22374	20180611_QE2_HTSPAL_sand_AcOH_PE_2018-150_e6.raw	F6		2.3	0.0004807	0.001648		1.05106e+06	46.77
	FALSE	High	[R].WNLYYLLNEYQETSVSK.[R]			2.1396e-08	0	1	1	9	P15274	P15274 [330-346]	0	2150.04	0	4.24171e+06		High	High	0	9.114e-05	4.49	84.06	R.WNLYYLLNEYQETSVSK.R	[330-346]		Used
		Checked	Confidence	Identifying Node	PSM Ambiguity	Annotated Sequence	Modifications	# Protein Groups	# Proteins	Master Protein Accessions	Protein Accessions	# Missed Cleavages	Charge	DeltaScore	DeltaCn	Rank	Search Engine Rank	m/z [Da]	MH+ [Da]	Theo. MH+ [Da]	DeltaM [ppm]	Deltam/z [Da]	Activation Type	MS Order	Isolation Interference [%]	Ion Inject Time [ms]	RT [min]	First Scan	Spectrum File	File ID	Quan Info	XCorr	Percolator q-Value	Percolator PEP	ptmRS: Best Site Probabilities	Precursor Abundance	Apex RT [min]
		FALSE	High	Sequest HT (A2)	Unambiguous	[R].WNLYYLLNEYQETSVSK.[R]		1	1	P15274	P15274	0	2	0.8333	0	1	1	1075.53	2150.04	2150.04	-0.28	-0.0003	HCD (High Energy Collision Dissociation)	MS2	1.43023	60	84.1938	42090	20180611_QE2_HTSPAL_sand_AcOH_PE_2018-150_e6.raw	F6		3	0	5.635e-05		1.3378e+06	84.07
		FALSE	High	Sequest HT (A2)	Unambiguous	[R].WNLYYLLNEYQETSVSK.[R]		1	1	P15274	P15274	0	2	0.7343	0	1	1	1075.53	2150.04	2150.04	-0.3	-0.00032	HCD (High Energy Collision Dissociation)	MS2	3.95894	60	83.8131	41892	20180611_QE2_HTSPAL_sand_AcOH_PE_2018-150_e6.raw	F6		2.86	0	2.632e-05		1.3378e+06	84.07
		FALSE	High	Sequest HT (A2)	Unambiguous	[R].WNLYYLLNEYQETSVSK.[R]		1	1	P15274	P15274	0	3	0.5768	0	1	1	717.353	2150.05	2150.04	0.78	0.00056	HCD (High Energy Collision Dissociation)	MS2	7.25216	60	83.9595	41968	20180611_QE2_HTSPAL_sand_AcOH_PE_2018-150_e6.raw	F6		4.49	0	9.114e-05		2.90391e+06	84.06
		FALSE	High	Sequest HT (A2)	Unambiguous	[R].WNLYYLLNEYQETSVSK.[R]		1	1	P15274	P15274	0	2	0.7568	0	1	1	1075.53	2150.04	2150.04	-0.41	-0.00044	HCD (High Energy Collision Dissociation)	MS2	0	60	84.0036	41991	20180611_QE2_HTSPAL_sand_AcOH_PE_2018-150_e6.raw	F6		2.92	0	3.118e-06		1.3378e+06	84.07
		FALSE	High	Sequest HT (A2)	Unambiguous	[R].WNLYYLLNEYQETSVSK.[R]		1	1	P15274	P15274	0	2	0.8073	0	1	1	1075.53	2150.04	2150.04	-0.04	-5e-05	HCD (High Energy Collision Dissociation)	MS2	0	60	84.3844	42189	20180611_QE2_HTSPAL_sand_AcOH_PE_2018-150_e6.raw	F6		2.18	0.0002464	0.0003437		1.3378e+06	84.07
		FALSE	High	Sequest HT (A2)	Unambiguous	[R].WNLYYLLNEYQETSVSK.[R]		1	1	P15274	P15274	0	3	0.5978	0	1	1	717.353	2150.04	2150.04	0.09	7e-05	HCD (High Energy Collision Dissociation)	MS2	18.4463	60	83.7724	41871	20180611_QE2_HTSPAL_sand_AcOH_PE_2018-150_e6.raw	F6		3.63	0.0002464	0.0002459		2.90391e+06	84.06
		FALSE	High	Sequest HT (A2)	Unambiguous	[R].WNLYYLLNEYQETSVSK.[R]		1	1	P15274	P15274	0	3	0.5609	0	1	1	717.353	2150.05	2150.04	0.45	0.00032	HCD (High Energy Collision Dissociation)	MS2	10.0516	60	84.15	42067	20180611_QE2_HTSPAL_sand_AcOH_PE_2018-150_e6.raw	F6		4.19	0.0002464	0.0003834		2.90391e+06	84.06
		FALSE	High	Sequest HT (A2)	Unambiguous	[R].WNLYYLLNEYQETSVSK.[R]		1	1	P15274	P15274	0	3	0.4755	0	1	1	717.354	2150.05	2150.04	1.74	0.00124	HCD (High Energy Collision Dissociation)	MS2	15.0712	60	84.3405	42166	20180611_QE2_HTSPAL_sand_AcOH_PE_2018-150_e6.raw	F6		3.47	0.0003607	0.0007873		2.90391e+06	84.06
		FALSE	High	Sequest HT (A2)	Unambiguous	[R].WNLYYLLNEYQETSVSK.[R]		1	1	P15274	P15274	0	3	0.6649	0	1	1	717.355	2150.05	2150.04	2.44	0.00175	HCD (High Energy Collision Dissociation)	MS2	35.6973	60	84.5325	42266	20180611_QE2_HTSPAL_sand_AcOH_PE_2018-150_e6.raw	F6		1.91	0.0003607	0.0007834		2.90391e+06	84.06
	FALSE	High	[K].YQTISVQNDDQNPK.[N]			4.21107e-05	0	1	1	10	P15274	P15274 [206-219]	0	1649.78	0	31638589		High	High	0	0.0001733	3.3	23.37	K.YQTISVQNDDQNPK.N	[206-219]		Used
		Checked	Confidence	Identifying Node	PSM Ambiguity	Annotated Sequence	Modifications	# Protein Groups	# Proteins	Master Protein Accessions	Protein Accessions	# Missed Cleavages	Charge	DeltaScore	DeltaCn	Rank	Search Engine Rank	m/z [Da]	MH+ [Da]	Theo. MH+ [Da]	DeltaM [ppm]	Deltam/z [Da]	Activation Type	MS Order	Isolation Interference [%]	Ion Inject Time [ms]	RT [min]	First Scan	Spectrum File	File ID	Quan Info	XCorr	Percolator q-Value	Percolator PEP	ptmRS: Best Site Probabilities	Precursor Abundance	Apex RT [min]
		FALSE	High	Sequest HT (A2)	Unambiguous	[K].YQTISVQNDDQNPK.[N]		1	1	P15274	P15274	0	2	0.7399	0	1	1	825.393	1649.78	1649.78	0.85	0.0007	HCD (High Energy Collision Dissociation)	MS2	0	60	23.5192	10275	20180611_QE2_HTSPAL_sand_AcOH_PE_2018-150_e6.raw	F6		3.23	0	0.0001009		22037598	23.37
		FALSE	High	Sequest HT (A2)	Unambiguous	[K].YQTISVQNDDQNPK.[N]		1	1	P15274	P15274	0	2	0.7606	0	1	1	825.392	1649.78	1649.78	0.32	0.00026	HCD (High Energy Collision Dissociation)	MS2	0	17.007	23.3443	10186	20180611_QE2_HTSPAL_sand_AcOH_PE_2018-150_e6.raw	F6		3.3	0	0.0001733		22037598	23.37
		FALSE	High	Sequest HT (A2)	Unambiguous	[K].YQTISVQNDDQNPK.[N]		1	1	P15274	P15274	0	2	0.838	0	1	1	825.393	1649.78	1649.78	0.86	0.00071	HCD (High Energy Collision Dissociation)	MS2	7.34004	60	23.7005	10369	20180611_QE2_HTSPAL_sand_AcOH_PE_2018-150_e6.raw	F6		2.16	0	0.0001155		22037598	23.37
		FALSE	High	Sequest HT (A2)	Unambiguous	[K].YQTISVQNDDQNPK.[N]		1	1	P15274	P15274	0	3	0.6512	0	1	1	550.598	1649.78	1649.78	1.79	0.00098	HCD (High Energy Collision Dissociation)	MS2	34.0694	38.195	23.2851	10155	20180611_QE2_HTSPAL_sand_AcOH_PE_2018-150_e6.raw	F6		3.01	0.0003607	0.0007572		9600991	23.37
		FALSE	High	Sequest HT (A2)	Unambiguous	[K].YQTISVQNDDQNPK.[N]		1	1	P15274	P15274	0	2	0.7872	0	1	1	825.393	1649.78	1649.78	1.02	0.00084	HCD (High Energy Collision Dissociation)	MS2	20.6675	60	23.8899	10468	20180611_QE2_HTSPAL_sand_AcOH_PE_2018-150_e6.raw	F6		1.41	0.0003607	0.000587		22037598	23.37
		FALSE	High	Sequest HT (A2)	Unambiguous	[K].YQTISVQNDDQNPK.[N]		1	1	P15274	P15274	0	3	0.673	0	1	1	550.598	1649.78	1649.78	1.36	0.00075	HCD (High Energy Collision Dissociation)	MS2	19.5698	60	23.4707	10251	20180611_QE2_HTSPAL_sand_AcOH_PE_2018-150_e6.raw	F6		3.18	0.0007756	0.005151		9600991	23.37
		FALSE	High	Sequest HT (A2)	Unambiguous	[K].YQTISVQNDDQNPK.[N]		1	1	P15274	P15274	0	2	0.6842	0	1	1	825.393	1649.78	1649.78	0.88	0.00072	HCD (High Energy Collision Dissociation)	MS2	20.2436	60	24.0684	10560	20180611_QE2_HTSPAL_sand_AcOH_PE_2018-150_e6.raw	F6		0.95	0.001006	0.006214		22037598	23.37
		FALSE	High	Sequest HT (A2)	Unambiguous	[K].YQTISVQNDDQNPK.[N]		1	1	P15274	P15274	0	2	0.5556	0	1	1	825.392	1649.78	1649.78	0.59	0.00049	HCD (High Energy Collision Dissociation)	MS2	10.5398	60	24.2574	10659	20180611_QE2_HTSPAL_sand_AcOH_PE_2018-150_e6.raw	F6		0.54	0.003041	0.02246		22037598	23.37
		FALSE	High	Sequest HT (A2)	Unambiguous	[K].YQTISVQNDDQNPK.[N]		1	1	P15274	P15274	0	2	0.4932	0	1	1	825.393	1649.78	1649.78	1.87	0.00154	HCD (High Energy Collision Dissociation)	MS2	0	60	23.1644	10092	20180611_QE2_HTSPAL_sand_AcOH_PE_2018-150_e6.raw	F6		0.73	0.007223	0.06826		22037598	23.37
		FALSE	High	Sequest HT (A2)	Unambiguous	[K].YQTISVQNDDQNPK.[N]		1	1	P15274	P15274	0	3	0.5118	0	1	1	550.598	1649.78	1649.78	2.47	0.00136	HCD (High Energy Collision Dissociation)	MS2	60.9469	60	23.6587	10347	20180611_QE2_HTSPAL_sand_AcOH_PE_2018-150_e6.raw	F6		1.27	0.008451	0.09246		9600991	23.37
	FALSE	High	[R].YDTLSTELELVNHFANFK.[R]			2.19036e-08	0	1	1	7	P15274	P15274 [787-804]	0	2141.05	0	1.41756e+07		High	High	0	3.147e-06	5.02	83.04	R.YDTLSTELELVNHFANFK.R	[787-804]		Used
		Checked	Confidence	Identifying Node	PSM Ambiguity	Annotated Sequence	Modifications	# Protein Groups	# Proteins	Master Protein Accessions	Protein Accessions	# Missed Cleavages	Charge	DeltaScore	DeltaCn	Rank	Search Engine Rank	m/z [Da]	MH+ [Da]	Theo. MH+ [Da]	DeltaM [ppm]	Deltam/z [Da]	Activation Type	MS Order	Isolation Interference [%]	Ion Inject Time [ms]	RT [min]	First Scan	Spectrum File	File ID	Quan Info	XCorr	Percolator q-Value	Percolator PEP	ptmRS: Best Site Probabilities	Precursor Abundance	Apex RT [min]
		FALSE	High	Sequest HT (A2)	Unambiguous	[R].YDTLSTELELVNHFANFK.[R]		1	1	P15274	P15274	0	3	0.7796	0	1	1	714.358	2141.06	2141.05	1.7	0.00121	HCD (High Energy Collision Dissociation)	MS2	8.92281	53.764	83.3676	41660	20180611_QE2_HTSPAL_sand_AcOH_PE_2018-150_e6.raw	F6		4.9	0	5.413e-06		13743982	83.04
		FALSE	High	Sequest HT (A2)	Unambiguous	[R].YDTLSTELELVNHFANFK.[R]		1	1	P15274	P15274	0	3	0.7472	0	1	1	714.358	2141.06	2141.05	2.19	0.00156	HCD (High Energy Collision Dissociation)	MS2	4.88614	60	82.6089	41265	20180611_QE2_HTSPAL_sand_AcOH_PE_2018-150_e6.raw	F6		3.6	0	4.453e-05		13743982	83.04
		FALSE	High	Sequest HT (A2)	Unambiguous	[R].YDTLSTELELVNHFANFK.[R]		1	1	P15274	P15274	0	3	0.7756	0	1	1	714.357	2141.06	2141.05	1.28	0.00091	HCD (High Energy Collision Dissociation)	MS2	1.38277	18.043	83.1776	41561	20180611_QE2_HTSPAL_sand_AcOH_PE_2018-150_e6.raw	F6		4.99	0	2.515e-05		13743982	83.04
		FALSE	High	Sequest HT (A2)	Unambiguous	[R].YDTLSTELELVNHFANFK.[R]		1	1	P15274	P15274	0	3	0.8004	0	1	1	714.358	2141.06	2141.05	1.81	0.00129	HCD (High Energy Collision Dissociation)	MS2	0.554054	21.076	82.9878	41462	20180611_QE2_HTSPAL_sand_AcOH_PE_2018-150_e6.raw	F6		4.96	0	2.144e-05		13743982	83.04
		FALSE	High	Sequest HT (A2)	Unambiguous	[R].YDTLSTELELVNHFANFK.[R]		1	1	P15274	P15274	0	3	0.8147	0	1	1	714.358	2141.06	2141.05	1.57	0.00112	HCD (High Energy Collision Dissociation)	MS2	1.25898	39.339	82.7975	41363	20180611_QE2_HTSPAL_sand_AcOH_PE_2018-150_e6.raw	F6		5.02	0	3.147e-06		13743982	83.04
		FALSE	High	Sequest HT (A2)	Unambiguous	[R].YDTLSTELELVNHFANFK.[R]		1	1	P15274	P15274	0	2	0.622	0	1	1	1071.03	2141.05	2141.05	-0.44	-0.00048	HCD (High Energy Collision Dissociation)	MS2	8.23037	60	83.0738	41507	20180611_QE2_HTSPAL_sand_AcOH_PE_2018-150_e6.raw	F6		1.27	0.0002464	0.0002803		431668	83.03
		FALSE	High	Sequest HT (A2)	Unambiguous	[R].YDTLSTELELVNHFANFK.[R]		1	1	P15274	P15274	0	2	0.3621	0	1	1	1071.03	2141.05	2141.05	-2.28	-0.00244	HCD (High Energy Collision Dissociation)	MS2	5.71575	60	83.2636	41606	20180611_QE2_HTSPAL_sand_AcOH_PE_2018-150_e6.raw	F6		1.16	0.0003607	0.0006404		431668	83.03
	FALSE	High	[K].CEIPGEDPDWEFTLNDDDSYVVHR.[S]	1xCarbamidomethyl [C1]		4.53537e-07	0	1	1	7	P15274	P15274 [259-282]	0	2908.24	0	4.57859e+06		High	High	0	1.837e-05	3.78	64.8	K.CEIPGEDPDWEFTLNDDDSYVVHR.S	[259-282]		Used
		Checked	Confidence	Identifying Node	PSM Ambiguity	Annotated Sequence	Modifications	# Protein Groups	# Proteins	Master Protein Accessions	Protein Accessions	# Missed Cleavages	Charge	DeltaScore	DeltaCn	Rank	Search Engine Rank	m/z [Da]	MH+ [Da]	Theo. MH+ [Da]	DeltaM [ppm]	Deltam/z [Da]	Activation Type	MS Order	Isolation Interference [%]	Ion Inject Time [ms]	RT [min]	First Scan	Spectrum File	File ID	Quan Info	XCorr	Percolator q-Value	Percolator PEP	ptmRS: Best Site Probabilities	Precursor Abundance	Apex RT [min]
		FALSE	High	Sequest HT (A2)	Unambiguous	[K].cEIPGEDPDWEFTLNDDDSYVVHR.[S]	C1(Carbamidomethyl)	1	1	P15274	P15274	0	4	0.6919	0	1	1	727.813	2908.23	2908.24	-2.09	-0.00152	HCD (High Energy Collision Dissociation)	MS2	55.8297	60	64.7504	31893	20180611_QE2_HTSPAL_sand_AcOH_PE_2018-150_e6.raw	F6		1.85	0	9.905e-05		383125	64.74
		FALSE	High	Sequest HT (A2)	Unambiguous	[K].cEIPGEDPDWEFTLNDDDSYVVHR.[S]	C1(Carbamidomethyl)	1	1	P15274	P15274	0	3	0.7623	0	1	1	970.083	2908.23	2908.24	-1.02	-0.00099	HCD (High Energy Collision Dissociation)	MS2	9.96531	60	64.7362	31884	20180611_QE2_HTSPAL_sand_AcOH_PE_2018-150_e6.raw	F6		3.66	0	2.946e-05		4195464	64.8
		FALSE	High	Sequest HT (A2)	Unambiguous	[K].cEIPGEDPDWEFTLNDDDSYVVHR.[S]	C1(Carbamidomethyl)	1	1	P15274	P15274	0	3	0.7055	0	1	1	970.083	2908.24	2908.24	-0.45	-0.00044	HCD (High Energy Collision Dissociation)	MS2	36.5261	60	64.5573	31790	20180611_QE2_HTSPAL_sand_AcOH_PE_2018-150_e6.raw	F6		2.92	0	7.235e-05		4195464	64.8
		FALSE	High	Sequest HT (A2)	Unambiguous	[K].cEIPGEDPDWEFTLNDDDSYVVHR.[S]	C1(Carbamidomethyl)	1	1	P15274	P15274	0	3	0.7437	0	1	1	970.082	2908.23	2908.24	-2.23	-0.00216	HCD (High Energy Collision Dissociation)	MS2	4.32208	60	65.1138	32085	20180611_QE2_HTSPAL_sand_AcOH_PE_2018-150_e6.raw	F6		3.59	0	1.269e-05		4195464	64.8
		FALSE	High	Sequest HT (A2)	Unambiguous	[K].cEIPGEDPDWEFTLNDDDSYVVHR.[S]	C1(Carbamidomethyl)	1	1	P15274	P15274	0	3	0.7646	0	1	1	970.083	2908.23	2908.24	-0.65	-0.00063	HCD (High Energy Collision Dissociation)	MS2	3.33067	60	64.9247	31984	20180611_QE2_HTSPAL_sand_AcOH_PE_2018-150_e6.raw	F6		3.78	0	1.837e-05		4195464	64.8
		FALSE	High	Sequest HT (A2)	Unambiguous	[K].cEIPGEDPDWEFTLNDDDSYVVHR.[S]	C1(Carbamidomethyl)	1	1	P15274	P15274	0	3	0.5928	0	1	1	970.084	2908.24	2908.24	0.47	0.00046	HCD (High Energy Collision Dissociation)	MS2	0	60	65.3059	32188	20180611_QE2_HTSPAL_sand_AcOH_PE_2018-150_e6.raw	F6		1.67	0.0002464	0.0002842		4195464	64.8
		FALSE	High	Sequest HT (A2)	Unambiguous	[K].cEIPGEDPDWEFTLNDDDSYVVHR.[S]	C1(Carbamidomethyl)	1	1	P15274	P15274	0	4	0.5	0	1	1	727.813	2908.23	2908.24	-1.83	-0.00133	HCD (High Energy Collision Dissociation)	MS2	25.1666	60	64.9565	32002	20180611_QE2_HTSPAL_sand_AcOH_PE_2018-150_e6.raw	F6		0.9	0.0003607	0.00072		383125	64.74
	FALSE	High	[K].LLTLDEVFR.[S]			0.000737813	0.000421147	1	1	13	P15274	P15274 [397-405]	0	1105.63	0	3.70216e+07		High	High	0.0004807	0.001253	3.01	65.03	K.LLTLDEVFR.S	[397-405]		Used
		Checked	Confidence	Identifying Node	PSM Ambiguity	Annotated Sequence	Modifications	# Protein Groups	# Proteins	Master Protein Accessions	Protein Accessions	# Missed Cleavages	Charge	DeltaScore	DeltaCn	Rank	Search Engine Rank	m/z [Da]	MH+ [Da]	Theo. MH+ [Da]	DeltaM [ppm]	Deltam/z [Da]	Activation Type	MS Order	Isolation Interference [%]	Ion Inject Time [ms]	RT [min]	First Scan	Spectrum File	File ID	Quan Info	XCorr	Percolator q-Value	Percolator PEP	ptmRS: Best Site Probabilities	Precursor Abundance	Apex RT [min]
		FALSE	High	Sequest HT (A2)	Unambiguous	[K].LLTLDEVFR.[S]		1	1	P15274	P15274	0	2	0.7222	0	1	1	553.316	1105.63	1105.63	-0.09	-5e-05	HCD (High Energy Collision Dissociation)	MS2	39.8856	60	66.5988	32876	20180611_QE2_HTSPAL_sand_AcOH_PE_2018-150_e6.raw	F6		1.98	0.0002464	0.0003701		36220700	65.03
		FALSE	High	Sequest HT (A2)	Unambiguous	[K].LLTLDEVFR.[S]		1	1	P15274	P15274	0	2	0.642	0	1	1	553.315	1105.62	1105.63	-2.21	-0.00122	HCD (High Energy Collision Dissociation)	MS2	45.0972	60	65.8578	32482	20180611_QE2_HTSPAL_sand_AcOH_PE_2018-150_e6.raw	F6		2.43	0.0003607	0.0009239		36220700	65.03
		FALSE	High	Sequest HT (A2)	Unambiguous	[K].LLTLDEVFR.[S]		1	1	P15274	P15274	0	2	0.6667	0	1	1	553.316	1105.63	1105.63	0.31	0.00017	HCD (High Energy Collision Dissociation)	MS2	40.2205	60	64.7409	31887	20180611_QE2_HTSPAL_sand_AcOH_PE_2018-150_e6.raw	F6		2.19	0.0003607	0.0007181		36220700	65.03
		FALSE	High	Sequest HT (A2)	Unambiguous	[K].LLTLDEVFR.[S]		1	1	P15274	P15274	0	2	0.583	0	1	1	553.315	1105.62	1105.63	-1.92	-0.00106	HCD (High Energy Collision Dissociation)	MS2	22.0941	60	66.2238	32677	20180611_QE2_HTSPAL_sand_AcOH_PE_2018-150_e6.raw	F6		2.35	0.0003607	0.0005098		36220700	65.03
		FALSE	High	Sequest HT (A2)	Unambiguous	[K].LLTLDEVFR.[S]		1	1	P15274	P15274	0	2	0.6744	0	1	1	553.315	1105.62	1105.63	-2.8	-0.00155	HCD (High Energy Collision Dissociation)	MS2	17.0284	60	65.6676	32380	20180611_QE2_HTSPAL_sand_AcOH_PE_2018-150_e6.raw	F6		3.01	0.0004807	0.001253		36220700	65.03
		FALSE	High	Sequest HT (A2)	Unambiguous	[K].LLTLDEVFR.[S]		1	1	P15274	P15274	0	2	0.6761	0	1	1	553.314	1105.62	1105.63	-3.83	-0.00212	HCD (High Energy Collision Dissociation)	MS2	31.6508	60	66.0415	32580	20180611_QE2_HTSPAL_sand_AcOH_PE_2018-150_e6.raw	F6		2.47	0.0004807	0.001247		36220700	65.03
		FALSE	High	Sequest HT (A2)	Unambiguous	[K].LLTLDEVFR.[S]		1	1	P15274	P15274	0	2	0.6691	0	1	1	553.316	1105.63	1105.63	-0.09	-5e-05	HCD (High Energy Collision Dissociation)	MS2	2.4953	14.135	64.9231	31983	20180611_QE2_HTSPAL_sand_AcOH_PE_2018-150_e6.raw	F6		2.78	0.0004807	0.001786		36220700	65.03
		FALSE	High	Sequest HT (A2)	Unambiguous	[K].LLTLDEVFR.[S]		1	1	P15274	P15274	0	2	0.6724	0	1	1	553.316	1105.62	1105.63	-1	-0.00055	HCD (High Energy Collision Dissociation)	MS2	3.40285	22.391	65.2948	32181	20180611_QE2_HTSPAL_sand_AcOH_PE_2018-150_e6.raw	F6		2.9	0.0004807	0.001358		36220700	65.03
		FALSE	High	Sequest HT (A2)	Unambiguous	[K].LLTLDEVFR.[S]		1	1	P15274	P15274	0	2	0.6416	0	1	1	553.316	1105.62	1105.63	-1.29	-0.00071	HCD (High Energy Collision Dissociation)	MS2	9.71436	44.596	65.4818	32281	20180611_QE2_HTSPAL_sand_AcOH_PE_2018-150_e6.raw	F6		2.93	0.0004807	0.001384		36220700	65.03
		FALSE	High	Sequest HT (A2)	Unambiguous	[K].LLTLDEVFR.[S]		1	1	P15274	P15274	0	2	0.6667	0	1	1	553.316	1105.62	1105.63	-1.15	-0.00063	HCD (High Energy Collision Dissociation)	MS2	0.668021	8.014	65.109	32082	20180611_QE2_HTSPAL_sand_AcOH_PE_2018-150_e6.raw	F6		2.88	0.0004807	0.001361		36220700	65.03
		FALSE	High	Sequest HT (A2)	Unambiguous	[K].LLTLDEVFR.[S]		1	1	P15274	P15274	0	2	0.5079	0	1	1	553.316	1105.62	1105.63	-0.78	-0.00043	HCD (High Energy Collision Dissociation)	MS2	24.9774	60	66.4118	32777	20180611_QE2_HTSPAL_sand_AcOH_PE_2018-150_e6.raw	F6		1.89	0.0007172	0.003006		36220700	65.03
		FALSE	High	Sequest HT (A2)	Unambiguous	[K].LLTLDEVFR.[S]		1	1	P15274	P15274	0	2	0.7551	0	1	1	553.317	1105.63	1105.63	1.41	0.00078	HCD (High Energy Collision Dissociation)	MS2	29.5613	60	68.3093	33782	20180611_QE2_HTSPAL_sand_AcOH_PE_2018-150_e6.raw	F6		0.98	0.001981	0.015		629002	66.94
		FALSE	High	Sequest HT (A2)	Unambiguous	[K].LLTLDEVFR.[S]		1	1	P15274	P15274	0	2	0.4623	0	1	1	553.318	1105.63	1105.63	2.75	0.00152	HCD (High Energy Collision Dissociation)	MS2	53.0373	60	68.808	34043	20180611_QE2_HTSPAL_sand_AcOH_PE_2018-150_e6.raw	F6		1.06	0.004842	0.04413		171901	68.46
	FALSE	High	[R].LNDLSLEPAPSHDEQDGSGLVIDIDQRK.[I]			0.000152914	0.000421147	1	1	2	P15274	P15274 [9-36]	1	3061.51	0	1.28448e+06		High	High	0.0002464	0.0001793	2.16	52.81	R.LNDLSLEPAPSHDEQDGSGLVIDIDQRK.I	[9-36]		Used
		Checked	Confidence	Identifying Node	PSM Ambiguity	Annotated Sequence	Modifications	# Protein Groups	# Proteins	Master Protein Accessions	Protein Accessions	# Missed Cleavages	Charge	DeltaScore	DeltaCn	Rank	Search Engine Rank	m/z [Da]	MH+ [Da]	Theo. MH+ [Da]	DeltaM [ppm]	Deltam/z [Da]	Activation Type	MS Order	Isolation Interference [%]	Ion Inject Time [ms]	RT [min]	First Scan	Spectrum File	File ID	Quan Info	XCorr	Percolator q-Value	Percolator PEP	ptmRS: Best Site Probabilities	Precursor Abundance	Apex RT [min]
		FALSE	High	Sequest HT (A2)	Unambiguous	[R].LNDLSLEPAPSHDEQDGSGLVIDIDQRK.[I]		1	1	P15274	P15274	1	4	0.5926	0	1	1	766.13	3061.5	3061.51	-2.84	-0.00217	HCD (High Energy Collision Dissociation)	MS2	17.2709	60	53.0016	25637	20180611_QE2_HTSPAL_sand_AcOH_PE_2018-150_e6.raw	F6		2.16	0.0002464	0.0001793		1.28448e+06	52.81
		FALSE	High	Sequest HT (A2)	Unambiguous	[R].LNDLSLEPAPSHDEQDGSGLVIDIDQRK.[I]		1	1	P15274	P15274	1	4	0.5196	0	1	1	766.132	3061.51	3061.51	-0.4	-0.00031	HCD (High Energy Collision Dissociation)	MS2	37.7691	60	53.2247	25756	20180611_QE2_HTSPAL_sand_AcOH_PE_2018-150_e6.raw	F6		1.02	0.003373	0.0274		1.28448e+06	52.81
	FALSE	High	[K].SGVEGNDVVR.[T]			0.000384164	0.000421147	1	1	5	P15274	P15274 [766-775]	0	1031.51	0	34312028		High	High	0.0002464	0.0004426	2.54	14.74	K.SGVEGNDVVR.T	[766-775]		Used
		Checked	Confidence	Identifying Node	PSM Ambiguity	Annotated Sequence	Modifications	# Protein Groups	# Proteins	Master Protein Accessions	Protein Accessions	# Missed Cleavages	Charge	DeltaScore	DeltaCn	Rank	Search Engine Rank	m/z [Da]	MH+ [Da]	Theo. MH+ [Da]	DeltaM [ppm]	Deltam/z [Da]	Activation Type	MS Order	Isolation Interference [%]	Ion Inject Time [ms]	RT [min]	First Scan	Spectrum File	File ID	Quan Info	XCorr	Percolator q-Value	Percolator PEP	ptmRS: Best Site Probabilities	Precursor Abundance	Apex RT [min]
		FALSE	High	Sequest HT (A2)	Unambiguous	[K].SGVEGNDVVR.[T]		1	1	P15274	P15274	0	2	0.6042	0	1	1	516.26	1031.51	1031.51	0.8	0.00041	HCD (High Energy Collision Dissociation)	MS2	66.9384	60	14.5663	5749	20180611_QE2_HTSPAL_sand_AcOH_PE_2018-150_e6.raw	F6		1.92	0.0002464	0.0002702		34312028	14.74
		FALSE	High	Sequest HT (A2)	Unambiguous	[K].SGVEGNDVVR.[T]		1	1	P15274	P15274	0	2	0.6614	0	1	1	516.26	1031.51	1031.51	0.56	0.00029	HCD (High Energy Collision Dissociation)	MS2	16.3212	59.806	14.922	5923	20180611_QE2_HTSPAL_sand_AcOH_PE_2018-150_e6.raw	F6		2.54	0.0002464	0.0004426		34312028	14.74
		FALSE	High	Sequest HT (A2)	Unambiguous	[K].SGVEGNDVVR.[T]		1	1	P15274	P15274	0	2	0.6627	0	1	1	516.26	1031.51	1031.51	0.8	0.00041	HCD (High Energy Collision Dissociation)	MS2	0.607489	4.557	14.7491	5838	20180611_QE2_HTSPAL_sand_AcOH_PE_2018-150_e6.raw	F6		2.52	0.0002464	0.0003245		34312028	14.74
		FALSE	High	Sequest HT (A2)	Unambiguous	[K].SGVEGNDVVR.[T]		1	1	P15274	P15274	0	2	0.4699	0	1	1	516.259	1031.51	1031.51	-0.15	-8e-05	HCD (High Energy Collision Dissociation)	MS2	53.8877	60	15.2784	6100	20180611_QE2_HTSPAL_sand_AcOH_PE_2018-150_e6.raw	F6		1.66	0.0004807	0.001628		34312028	14.74
		FALSE	High	Sequest HT (A2)	Unambiguous	[K].SGVEGNDVVR.[T]		1	1	P15274	P15274	0	2	0.6321	0	1	1	516.259	1031.51	1031.51	-0.38	-0.0002	HCD (High Energy Collision Dissociation)	MS2	42.7585	60	15.0973	6011	20180611_QE2_HTSPAL_sand_AcOH_PE_2018-150_e6.raw	F6		1.93	0.0006144	0.002237		34312028	14.74
	FALSE	High	[R].TNVPDIR.[I]			0.00111439	0.000421147	1	1	7	P15274	P15274 [776-782]	0	814.442	0	18111606		High	High	0.0007756	0.003882	1.87	20.47	R.TNVPDIR.I	[776-782]		Used
		Checked	Confidence	Identifying Node	PSM Ambiguity	Annotated Sequence	Modifications	# Protein Groups	# Proteins	Master Protein Accessions	Protein Accessions	# Missed Cleavages	Charge	DeltaScore	DeltaCn	Rank	Search Engine Rank	m/z [Da]	MH+ [Da]	Theo. MH+ [Da]	DeltaM [ppm]	Deltam/z [Da]	Activation Type	MS Order	Isolation Interference [%]	Ion Inject Time [ms]	RT [min]	First Scan	Spectrum File	File ID	Quan Info	XCorr	Percolator q-Value	Percolator PEP	ptmRS: Best Site Probabilities	Precursor Abundance	Apex RT [min]
		FALSE	High	Sequest HT (A2)	Unambiguous	[R].TNVPDIR.[I]		1	1	P15274	P15274	0	2	0.4388	0	1	1	407.724	814.442	814.442	-0.17	-7e-05	HCD (High Energy Collision Dissociation)	MS2	31.4871	60	21.6237	9300	20180611_QE2_HTSPAL_sand_AcOH_PE_2018-150_e6.raw	F6		1.39	0.0002464	0.0004598		18111606	20.47
		FALSE	High	Sequest HT (A2)	Unambiguous	[R].TNVPDIR.[I]		1	1	P15274	P15274	0	2	0.4492	0	1	1	407.724	814.441	814.442	-0.58	-0.00023	HCD (High Energy Collision Dissociation)	MS2	2.24074	26.667	20.6287	8782	20180611_QE2_HTSPAL_sand_AcOH_PE_2018-150_e6.raw	F6		1.87	0.0007756	0.003882		18111606	20.47
		FALSE	High	Sequest HT (A2)	Unambiguous	[R].TNVPDIR.[I]		1	1	P15274	P15274	0	2	0.4919	0	1	1	407.724	814.441	814.442	-0.73	-0.0003	HCD (High Energy Collision Dissociation)	MS2	25.4725	60	20.2732	8603	20180611_QE2_HTSPAL_sand_AcOH_PE_2018-150_e6.raw	F6		1.85	0.0007756	0.004857		18111606	20.47
		FALSE	High	Sequest HT (A2)	Unambiguous	[R].TNVPDIR.[I]		1	1	P15274	P15274	0	2	0.52	0	1	1	407.725	814.442	814.442	0.56	0.00023	HCD (High Energy Collision Dissociation)	MS2	34.4199	60	20.9968	8975	20180611_QE2_HTSPAL_sand_AcOH_PE_2018-150_e6.raw	F6		1.75	0.000895	0.005657		18111606	20.47
		FALSE	High	Sequest HT (A2)	Unambiguous	[R].TNVPDIR.[I]		1	1	P15274	P15274	0	2	0.5	0	1	1	407.724	814.442	814.442	-0.12	-5e-05	HCD (High Energy Collision Dissociation)	MS2	16.3836	60	20.8101	8876	20180611_QE2_HTSPAL_sand_AcOH_PE_2018-150_e6.raw	F6		1.82	0.001318	0.00797		18111606	20.47
		FALSE	High	Sequest HT (A2)	Unambiguous	[R].TNVPDIR.[I]		1	1	P15274	P15274	0	2	0.487	0	1	1	407.724	814.441	814.442	-0.5	-0.00021	HCD (High Energy Collision Dissociation)	MS2	1.70247	8.709	20.4498	8694	20180611_QE2_HTSPAL_sand_AcOH_PE_2018-150_e6.raw	F6		1.54	0.001318	0.007621		18111606	20.47
		FALSE	High	Sequest HT (A2)	Unambiguous	[R].TNVPDIR.[I]		1	1	P15274	P15274	0	2	0.2679	0	1	1	407.725	814.442	814.442	0.72	0.00029	HCD (High Energy Collision Dissociation)	MS2	43.5107	60	21.4351	9204	20180611_QE2_HTSPAL_sand_AcOH_PE_2018-150_e6.raw	F6		1.12	0.001981	0.01511		18111606	20.47
	FALSE	High	[R].TLSASAQHILPETLK.[S]	1xPhospho [S3(100)]	P15274 1xPhospho [S138(100)]	0.000191081	0.000421147	1	1	4	P15274	P15274 [136-150]	0	1688.86	0	3.57028e+06		High	High	0.0002464	0.0001975	3.9	49.41	R.TLSASAQHILPETLK.S	[136-150]	1xPhospho [S138(100)]	Used
		Checked	Confidence	Identifying Node	PSM Ambiguity	Annotated Sequence	Modifications	# Protein Groups	# Proteins	Master Protein Accessions	Protein Accessions	# Missed Cleavages	Charge	DeltaScore	DeltaCn	Rank	Search Engine Rank	m/z [Da]	MH+ [Da]	Theo. MH+ [Da]	DeltaM [ppm]	Deltam/z [Da]	Activation Type	MS Order	Isolation Interference [%]	Ion Inject Time [ms]	RT [min]	First Scan	Spectrum File	File ID	Quan Info	XCorr	Percolator q-Value	Percolator PEP	ptmRS: Best Site Probabilities	Precursor Abundance	Apex RT [min]
		FALSE	High	Sequest HT (A2)	Unambiguous	[R].TLsASAQHILPETLK.[S]	S3(Phospho)	1	1	P15274	P15274	0	3	0.0841	0	1	1	563.625	1688.86	1688.86	-0.57	-0.00032	HCD (High Energy Collision Dissociation)	MS2	37.4647	60	49.1185	23575	20180611_QE2_HTSPAL_sand_AcOH_PE_2018-150_e6.raw	F6		2.26	0.0002464	0.000317	S3(Phospho): 99.38	2.91322e+06	49.41
		FALSE	High	Sequest HT (A2)	Unambiguous	[R].TLsASAQHILPETLK.[S]	S3(Phospho)	1	1	P15274	P15274	0	3	0.1337	0	1	1	563.626	1688.86	1688.86	0.23	0.00013	HCD (High Energy Collision Dissociation)	MS2	12.5217	60	49.3038	23673	20180611_QE2_HTSPAL_sand_AcOH_PE_2018-150_e6.raw	F6		3.74	0.0002464	0.0002	S3(Phospho): 100	2.91322e+06	49.41
		FALSE	High	Sequest HT (A2)	Unambiguous	[R].TLsASAQHILPETLK.[S]	S3(Phospho)	1	1	P15274	P15274	0	3	0.1385	0	1	1	563.626	1688.86	1688.86	0.7	0.0004	HCD (High Energy Collision Dissociation)	MS2	19.2743	60	49.4894	23771	20180611_QE2_HTSPAL_sand_AcOH_PE_2018-150_e6.raw	F6		3.9	0.0002464	0.0001975	S3(Phospho): 100	2.91322e+06	49.41
		FALSE	High	Sequest HT (A2)	Unambiguous	[R].TLsASAQHILPETLK.[S]	S3(Phospho)	1	1	P15274	P15274	0	2	0.0661	0	1	1	844.935	1688.86	1688.86	0.36	0.0003	HCD (High Energy Collision Dissociation)	MS2	11.9722	60	49.3486	23697	20180611_QE2_HTSPAL_sand_AcOH_PE_2018-150_e6.raw	F6		2.42	0.0003607	0.0006545	S3(Phospho): 100	657054	49.39
	FALSE	High	[R].NSVLQSGWEAQIK.[K]			0.000183396	0.000421147	1	1	4	P15274	P15274 [743-755]	0	1459.75	0	1.08388e+07		High	High	0.0002464	0.0002479	3.04	45.55	R.NSVLQSGWEAQIK.K	[743-755]		Used
		Checked	Confidence	Identifying Node	PSM Ambiguity	Annotated Sequence	Modifications	# Protein Groups	# Proteins	Master Protein Accessions	Protein Accessions	# Missed Cleavages	Charge	DeltaScore	DeltaCn	Rank	Search Engine Rank	m/z [Da]	MH+ [Da]	Theo. MH+ [Da]	DeltaM [ppm]	Deltam/z [Da]	Activation Type	MS Order	Isolation Interference [%]	Ion Inject Time [ms]	RT [min]	First Scan	Spectrum File	File ID	Quan Info	XCorr	Percolator q-Value	Percolator PEP	ptmRS: Best Site Probabilities	Precursor Abundance	Apex RT [min]
		FALSE	High	Sequest HT (A2)	Unambiguous	[R].NSVLQSGWEAQIK.[K]		1	1	P15274	P15274	0	2	0.7401	0	1	1	730.379	1459.75	1459.75	-1.89	-0.00138	HCD (High Energy Collision Dissociation)	MS2	24.6182	27.034	45.6054	21716	20180611_QE2_HTSPAL_sand_AcOH_PE_2018-150_e6.raw	F6		3.04	0.0002464	0.0002479		9083133	45.55
		FALSE	High	Sequest HT (A2)	Unambiguous	[R].NSVLQSGWEAQIK.[K]		1	1	P15274	P15274	0	2	0.7052	0	1	1	730.381	1459.75	1459.75	0.14	0.0001	HCD (High Energy Collision Dissociation)	MS2	40.0631	60	45.7902	21814	20180611_QE2_HTSPAL_sand_AcOH_PE_2018-150_e6.raw	F6		2.68	0.0002464	0.0001941		9083133	45.55
		FALSE	High	Sequest HT (A2)	Unambiguous	[R].NSVLQSGWEAQIK.[K]		1	1	P15274	P15274	0	3	0.4865	0	1	1	487.255	1459.75	1459.75	-2.3	-0.00112	HCD (High Energy Collision Dissociation)	MS2	51.1567	60	45.4261	21621	20180611_QE2_HTSPAL_sand_AcOH_PE_2018-150_e6.raw	F6		1.85	0.0004807	0.001454		1.75571e+06	45.55
		FALSE	High	Sequest HT (A2)	Unambiguous	[R].NSVLQSGWEAQIK.[K]		1	1	P15274	P15274	0	3	0.613	0	1	1	487.255	1459.75	1459.75	-1.46	-0.00071	HCD (High Energy Collision Dissociation)	MS2	11.8641	60	45.61	21719	20180611_QE2_HTSPAL_sand_AcOH_PE_2018-150_e6.raw	F6		2.3	0.0007172	0.002877		1.75571e+06	45.55
	FALSE	High	[K].NLFQPLFEVTK.[N]			0.000283091	0.000421147	1	1	15	P15274	P15274 [540-550]	0	1335.73	0	1.69113e+07		High	High	0.0002464	0.0002355	2.75	67.42	K.NLFQPLFEVTK.N	[540-550]		Used
		Checked	Confidence	Identifying Node	PSM Ambiguity	Annotated Sequence	Modifications	# Protein Groups	# Proteins	Master Protein Accessions	Protein Accessions	# Missed Cleavages	Charge	DeltaScore	DeltaCn	Rank	Search Engine Rank	m/z [Da]	MH+ [Da]	Theo. MH+ [Da]	DeltaM [ppm]	Deltam/z [Da]	Activation Type	MS Order	Isolation Interference [%]	Ion Inject Time [ms]	RT [min]	First Scan	Spectrum File	File ID	Quan Info	XCorr	Percolator q-Value	Percolator PEP	ptmRS: Best Site Probabilities	Precursor Abundance	Apex RT [min]
		FALSE	High	Sequest HT (A2)	Unambiguous	[K].NLFQPLFEVTK.[N]		1	1	P15274	P15274	0	2	0.4941	0	1	1	668.369	1335.73	1335.73	-0.32	-0.00021	HCD (High Energy Collision Dissociation)	MS2	8.66315	60	67.759	33491	20180611_QE2_HTSPAL_sand_AcOH_PE_2018-150_e6.raw	F6		2.55	0.0002464	0.0002887		11512957	67.42
[truncated: 30,747 more rows]
