# Supplementary material for: Proteolysis of adaptor protein Mmr1 during budding is necessary for mitochondrial homeostasis in Saccharomyces cerevisiae
Source: Nat Commun. 2022 Apr 14;13:2005. doi: 10.1038/s41467-022-29704-8 (PMC9010424; doi:10.1038/s41467-022-29704-8)
Supplement: Supplementary file 10 — Source Data [file 41467_2022_29704_MOESM10_ESM.xlsx]

## Sheet: Fig. 1
	Fig. 1b								Fig. 1d
			WT			pre1 pre2					mock			MG132
		0	20	40	0	20	40			0	20	40	0	20	40
	Experiment 1	1	0.443254	0.29595	1	0.801624	0.773069		Experiment 1	1	0.462825	0.32912	1	0.91232	0.829538
	Experiment 2	1	0.348665	0.31961	1	0.816918	0.799953		Experiment 2	1	0.519721	0.491938	1	0.971342	0.98141
	Experiment 3	1	0.569905	0.196154	1	0.667465	0.629135		Experiment 3	1	0.450078	0.456248	1	0.947104	0.924966

## Sheet: Fig. 2
	Fig. 2b
				WT			Ddma1			Ddma2			Ddma1 Ddma2
			0	20	40	0	20	40	0	20	40	0	20	40
		Experiment 1	1	0.28181	0.155231	1	0.462329	0.324518	1	0.381362	0.412085	1	0.657961	0.700965
		Experiment 2	1	0.298716	0.315831	1	0.391112	0.256157	1	0.411816	0.322275	1	1.2259	0.959667
		Experiment 3	1	0.463657	0.192242	1	0.343027	0.265001	1	0.411148	0.592672	1	0.960117	0.627598

## Sheet: Fig. 3
	Fig. 3b and c
	Experiment 1			view1	view2	view3	stacked	Cell number	stack (rate)
				6/66	7/46	11/63	24	175	0.137143
		WT	bud tip	2	4	6	12
			neck	3	0	2	5
			mother	1	3	3	7
				view1	view2	view3	stacked	Cell number	stack (rate)
				21/77	29/100		50	177	0.282486
		Ddma1, 2	bud tip	9	16		25
			neck	7	10		17
			mother	5	3		8
	Experiment 2			view1	view2	view3	stacked	Cell number	stack (rate)
				10/64	11/84	9/60	30	208	0.144231
		WT	bud tip	4	3	3	10
			neck	3	5	1	9
			mother	3	3	5	11
				view1	view2	view3	stacked	Cell number	stack (rate)
				14/58	17/78	14/58	45	194	0.231959
		Ddma1, 2	bud tip	6	9	8	23
			neck	7	7	6	20
			mother	1	1	0	2
	Experiment 3			view1	view2	view3	stacked	Cell number	stack (rate)
				15/81	10/60	20/103	45	244	0.184426
		WT	bud tip	7	4	7	18
			neck	3	4	9	16
			mother	5	2	4	11
				view1	view2	view3	stacked	Cell number	stack (rate)
				27/80	24/64	15/65	66	209	0.315789
		Ddma1, 2	bud tip	13	14	7	34
			neck	9	4	6	19
			mother	5	6	2	13

## Sheet: Fig. 5
	Fig. 5b																		Fig. 5j
				WT			Ddma1,2			Dste20			CLA4-HA-AID			Dste20 CLA4-HA-AID					Stacked	Cell number
			Experiment 1	Experiment 2	Experiment 3	Experiment 1	Experiment 2	Experiment 3	Experiment 1	Experiment 2	Experiment 3	Experiment 1	Experiment 2	Experiment 3	Experiment 1	Experiment 2	Experiment 3			WT	13	122
		0	1	1	1	1	1	1	1	1	1	1	1	1	1	1	1		Experiment 1	Ddma1,2	37	118
		20	0.407427	0.461373	0.516718	1.08719	0.926888	1.05326	0.644857	0.580579	0.71659	0.803641	0.44457	0.474252	0.769412	0.776168	0.744272			Dste20 CLA4-HA-AID	48	142
		40	0.360184	0.386101	0.561478	0.908674	0.774076	0.850323	0.4994	0.593212	0.498869	0.369371	0.343661	0.463579	0.850644	0.855985	0.772195
																				WT	14	123
																			Experiment 2	Ddma1,2	46	131
																				Dste20 CLA4-HA-AID	49	146
																				WT	15	159
																			Experiment 3	Ddma1,2	60	169
																				Dste20 CLA4-HA-AID	40	142

## Sheet: Fig. 6
	Fig. 6b							Fig. 6d
			Experiment 1	Experiment 2	Experiment 3					Stacked	Cell number
		0	1	1	1				Ddma1,2	68	232
	Ddma1,2	20	0.663759	0.854772	0.936852			Experiment 1	MMR1	30	254
		40	0.552	1.01251	0.946917				S414A	47	222
		0	1	1	1
	MMR1	20	0.408977	0.206722	0.377601					Stacked	Cell number
		40	0.312167	0.216419	0.169157				Ddma1,2	70	237
		0	1	1	1			Experiment 2	MMR1	35	293
	S414A	20	0.717573	0.666126	0.871165				S414A	72	258
		40	0.706079	0.638466	0.812499
										Stacked	Cell number
									Ddma1,2	84	260
								Experiment 3	MMR1	38	308
									S414A	90	313

## Sheet: Fig. 7
	Fig. 7c								Fig. 7e
		TMRM fluorescence
		Glucose medium			Glycerol medium				Glucose medium								Normalized with WT
		WT	DD		WT	DD						WT			Ddma1,2			WT			Ddma1,2
		1351.3	775.71		1062.45	999.457					Experiment 1	Experiment 2	Experiment 3	Experiment 1	Experiment 2	Experiment 3	Experiment 1	Experiment 2	Experiment 3	Experiment 1	Experiment 2	Experiment 3
		210.978	2138.7		900.277	625.662				Tom70	0.234682	0.87486	0.303484	0.182611	1.27057	0.230074	1	1	1	0.778123	1.45231	0.758112
		274.982	1504.07		3940.92	1738.66				Tim23	0.542239	0.496692	0.679148	0.685895	0.654725	0.863181	1	1	1	1.26493	1.31817	1.27098
		196.568	1295.33		1373.7	2664.97				Cyc1	0.311416	0.231123	0.167802	1.24474	0.66237	0.748426	1	1	1	3.99703	2.86587	4.46017
		1183.75	1176.4		926.93	1277.33				Cyb2	0.135959	0.180049	0.159565	0.109494	0.0948015	0.109098	1	1	1	0.80534	0.526532	0.683723
		345.272	4143.02		1019.34	920.876				Hsp60	0.332476	0.40468	0.422326	0.544695	0.869707	0.654002	1	1	1	1.6383	2.14912	1.54857
		727.453	2799.81		753.008	620.232
		268.4	1419.24		916.057	2286.77
		581.291	3210.45		1406.23	1721.74			Glycerol medium								Normalized with WT grown in glucose medium
		385.35	1869.44		1209.59	210.826						WT			Ddma1,2			WT			Ddma1,2
		441.696	1553.76		1004.87	512.723					Experiment 1	Experiment 2	Experiment 3	Experiment 1	Experiment 2	Experiment 3	Experiment 1	Experiment 2	Experiment 3	Experiment 1	Experiment 2	Experiment 3
		864.304	2913.09		981.659	840.148				Tom70	0.494394	0.633606	0.406395	0.426182	0.80767	0.51185	2.10666	0.724237	1.3391	1.816	0.9232	1.68658
		618.932	3899.46		936.879	199.327				Tim23	0.476945	0.388218	0.213978	0.511021	0.684427	0.52001	0.879583	0.781607	0.315069	0.942427	1.37797	0.765681
		740.194	998.754		921.102	268.463				Cyc1	1.19378	0.706444	0.528302	1.49919	1.73534	1.78819	3.83338	3.05657	3.14836	4.81409	7.50827	10.6566
		1548.72	2166.86		1445.64	1443.78				Cyb2	1.09702	0.962815	1.44426	0.93849	0.986502	1.81435	8.0687	5.34752	9.05123	6.90272	5.47908	11.3707
		1144.87	1860.97		2853.45	3134.99				Hsp60	0.652202	0.692721	0.506936	0.56601	0.763251	0.841887	1.96165	1.71178	1.20034	1.70241	1.88606	1.99346
		354.49	1099.88		1092.29	1184.41
		502.994	1476.6		1461.04	1574.28
		187.245	1099.62		2010.22	1895.76
		479.608	391.152		1965.12	1085.59
		448.962	1393.46		1372.98	1512.06
		402.05	1151.42		686.172	3429.28
		225.148	403.909		2268.34	2126.16
		115.286	318.17		893.082	1305.43
		169.619	3406.63		518.735	4745.94
		226.936	656.797		295.202	2369.18
		526.89	534.645		1502.32	2904.62
		512.551	3390.92		1185.89	3552.3
		402.62	878.32		517.543	1065.95
		237.245	1237.46		1453.91	664.474
		374.397	2577.58		372.687	1404.83
		419.942	296.835		878.753	1050.15
		444.559	933.946		754.564	646.091
		365.223	1482.56		701.964	1516.75
		360.364	2224.47		710.681	529.787
		1260.38	3448.41		687.973	705.916
		310.062	1415.77		1893.91	2684.29
		410.704	3236.09		867.363	924.433
		237.572	641.242		1543.27	1075.36
		547.435	214.976		908.936	912.97
		255.755	1806.18		1197.7	2095.01
		194.913	565.126		1306.04	1883.72
		144.985	1662.74		1306.45	2351.48
		226.956	5276.37		1814.61	1621.43
		483.289	1646.96		840.635	2322.82
		243.54	1479.81		1033.72	2145.17
		157.273	487.483		989.726	1837.23
		310.065	260.46		615.687	1205.71
		202.116	1181.55		1462.34	2386.77
		266.143	190.097		1192.51	3535.5
		204.968	1253.81		884.928	3271.85
		257.601	1131.93		1087.19	5973.29
		392.011	1642.81		1841.95	4792.12
		742.342	344.509		619.94	2623.4
		493.753	300.351		651.359	2387.76
		701.299	149.252		610.76	3838.99
		356.227	520.012		458.093	2013.18
		2045.18	508.691		748.349	1215.17
		1020.15	938.766		934.795	2254.84
		500.138	457.496		1198.72	1791.57
		576.314	864.682		951.592	2134.71
		518.573	1500.98		330.07	1845.15
		364.449	3847.61		2033.2	1124.07
		399.49	617.208		810.318	1076.11
		516.071	402.554		529.757	2010.67
		295.304	1142.66		1035.31	1012.17
		298.631	1468.88		942.709	997.327
		470.812	3325.08		1261.52	1823.89
		237.266	4729.69		622.834	3006.81
		430.412	4751.88		1392.16	2098.61
		509.982	1940.39		1278.99	3033.75
		497.578	714.654		1180.79	2127.46
		502.943	233.474		1189.35	2523.81
		313.942	580.472		1357.08	4292.67
		509.446	1162.01		1155.46	956.809
		973.744	1396.93		1142.57	4450.57
		783.785	859.062		1356.96	2288.1
		503.24	212.008		965.555	2673.71
		971.731	737.472		476.075	6198.28
		930.842	2326.38		719.545	2523.93
		596.121	4759.12		594.152	2515.18
		669.187	2423.19		680.077	1891.33
		394.683	1141.35		632.499	632.172
		269.909	2147.11		232.994	960.645
		399.035	990.367		723.315	1813.96
		508.721	1147.36		327.829	2351.81
		550.049	897.212		517.363	2165.4
		736.026	1932.17		552.605	1228.61
		484.104	3029.41		740.491	1076.68
		723.301	2498.89		1015.27	1509.8
		257.362	479.223		466.306	2888.27
		344.126	1220.24		1117.38	5061.14
		270.596	411.015		343.47	1966.75
		418.339	1252.8		1037.31	1473.25
		540.585	760.846		1236.13	2063.45
		292.711	2669.51		1475.14	1195.46
		223	2851.03		1422.27	2592.05
		235.446	1188.82		1272.79	4323.36
		677.413	320.922		1254.78	2171.18
		353.719	1503.91		713.892	1738.91
		278.243	865.981		1297.55	1756.71
		415.502	1373.44		1433.86	3266.44
		627.52	990.548		784.792	3465.23
			764.12		547.671	3884.65
			566.206		1061.1	2376.02
			1340.56		1600.4	605.697
			624.528		595.512	986.399
			343.901		676.667	709.134
			996.568		727.665	1336.72
			524.802		613.671	1369.13
			483.708		821.428	1424.91
			392.563		901.092	1808.16
					965.891	903.379
					1358.28
					950.463
					541.151
					220.277

## Sheet: Fig. 8
	Fig. 8b								Fig. 8e
		CellRox Green fluorescence								Dead Cell (%)
		Glucose medium			Glycerol medium					WT		Ddma1,2
		WT	Ddma1,2		WT	Ddma1,2				mock	EtOH	mock	EtOH
		221.347	500.834		807.834	517.522			Experiment 1	0.363636	8.18182	0.677966	13.7652
		218.311	299.667		639.826	388.277			Experiment 2	1.65017	5.05415	0	22.1374
		218.215	314.071		967.169	349.76			Experiment 3	1.32013	9.6	1.69492	16.4835
		192.89	225.188		360.194	572.739
		107.533	241.607		1108.34	729.077
		141.692	137.287		185.314	458.983
		85.0072	273.615		895.111	747.628
		112.005	153.252		1278.48	313.179
		143.64	235.377		1054.04	2317.28
		160.195	591.901		844.087	541.063
		142.008	834.766		598.807	789.104
		159.06	282.767		567.914	307.096
		292.266	191.194		348.22	1236.02
		172.234	175.638		964.633	933.357
		219.812	342.381		331.21	1033.36
		168.476	185.307		1020.72	2691.46
		136.099	362.902		493.58	591.729
		185.343	319.044		425.168	843.533
		222.294	278.726		948.952	872.4
		239.427	149.01		1448.83	357.171
		223.743	142.197		677.673	185.275
		128.996	162.771		150.471	1361.87
		137.215	170.97		811.758	192.455
		79.6905	184.021		198.843	1059.55
		170.599	231.061		311.516	359.117
		221.757	207.933		310.758	945.476
		287.214	126.861		315.72	2488.23
		229.698	178.438		341.642	985.401
		218.919	93.265		763.921	1325.66
		183.411	241.132		656.979	447.578
		120.148	117.422		383.567	369.52
		296.32	256.412		831.598	1391.61
		219.216	90.8763		204.86	532.218
		230.344	48.7427		220.663	1253.12
		125.896	146.295		1209.06	1171.38
		154.74	241.373		184.318	366.574
		224.749	83.1334		410.699	423.082
		118.528	176.46		638.571	298.508
		174.011	154.995		773.928	229.483
		125.86	73.3655		187.337	335.856
		195.096	125.139		1562.46	537.428
		189.135	155.812		754.519	670.572
		107.378	68.3734		503.206	712.737
		180.792	122.701		820.637	990.448
		149.949	141.68		926.697	485.249
		198.562	136.621		655.278	330.316
		194.579	373.388		680.259	202.974
		138.349	153.184		814.988	328.801
		170.75	138.208		346.831	528.83
		118.151	225.253		1596.51	198.3
		254.857	149.308		377.664	217.289
		243.148	97.7245		335.448	522.463
		194.016	86.6115		286.125	1199.17
		155.42	139.953		488.523	366.89
		130.546	132.597		361.231	1382.92
		139.77	115.649		518.753	2839.98
		285.824	158.972		990.565	831.308
		197.072	158.216		236.647	260.415
		100.475	87.7854		1006.57	451.411
		106.431	110.168		846.054	255.133
		312.454	38.6622		356.156	654.099
		143.827	231.698		399.271	250.982
		183.384	197.463		1185	606.029
		336.11	395.027		698.842	407.496
		205.907	276.749		1371.77	194.211
		211.782	255.334		542.936	257.005
		161.438	152.675		417.953	835.206
		165.333	502.42		883.774	407.153
		241.026	194.146		694.608	688.686
		349.236	317.513		384.058	259.125
		104.951	309.292		835.358	445.76
		211.299	445.322		979.489	835.1
		108.648	299.148		928.461	852.725
		149.422	312.139		504.773	671.167
		100.015	199.766		838.93	1217.03
		117.392	177.154		623.618	349.342
		177.097	112.332		1077.95	155.186
		258.864	292.208		745.479	331.215
		159.28	136.209		2846.83	920.861
		167.699	119.178		729.522	297.93
		134.067	77.2311		1099.92	511.117
		178.204	444.971		846.804	241.388
		252.959	123.723		1085.06	1115.13
		253.304	311.417		542.69	247.632
		171.278	166.494		244.172	750.534
		129.017	486.683		393.875	202.12
		134.012	127.293		745.885	395.313
		135.046	158.607		727.462	433.838
		93.0435	149.373		673.411	802.405
		117.652	258.278		186.046	818.086
		100.834	179.148		1016.85	358.401
		222.979	185.189		316.083	407.588
		246.511	192.452		449.412	1051.65
		114.916	156.754		247.264	224.098
		104.921	168.653		638.576	241.138
		238.947	163.769		172.495	500.868
		124.614	154.871		550.951	494.618
		170.095	369.22		209.688	457.17
		127.983	358.404		760.873	205.665
		125.972	155.964		244.922	466.222
		150.859	75.5413		626.385	388.328
		109.126	96.5395		493.449	211.855
		218.107	113.121		1058.66	603.163
		177.942	80.8093		221.097	2026.94
		314.042	270.51		984.027	4284.6
		263.404	206.227		758.087	1475.09
		137.315	76.1848		614.779	1110.83
		106.917	169.482		453.243	1285.39
		188.448	112.878		765.984	608.88
		196.981	91.0314		505.936	231.639
		200.896	161.789		208.06	981.64
		195.809	238.609		453.702	778.437
		104.591	146.804		502.053	535.109
		108.2	206.648		958.333	628.273
		76.8182	218.91		411.606	1115.32
		84.4791	170.559		197.177	280.765
		149.232	126.939		576.319	222.116
		89.6826	141.069		427.732	601.308
		133.48	135.681		482.563	1043.03
		189.599	126.117		351.652	328.107
		126.19	189.07		794.672	433.004
		99.9162	121.902		208.182	692.414
		138.513	286.728		490.848	965.386
		112.553	196.855		214.498	1218.4
		106.327	99.5172		464.215	558.184
		212.849	181.505		379.625	958.668
		215.15	135.663		314.744	187.133
		98.1723	251.758		235.873	321.973
		237.874	146.642		570.532	444.154
		112.325	273.096		598.612	764.396
		167.591	172.612		229.29	639.887
		211.108	177.739		1280.18	223.715
		112.926	139.564		543.299	619.067
		178.053	184.737		645.193	511.526
		200.779	132.6		444.13	1896.67
		155.948	216.187		1174.22	820.652
		125.931	124.195		1323.24	227.148
		108.983	131.989		388.415	658.351
		137.14	368.739		473.689	305.561
		221.234	118.973		516.063	136.122
		70.6579	100.809		721.761	216.799
		86.2125	226.36		314.443	586.422
		70.4742	116.437		445.347	418.232
		143.245	121.456		774.838	511.767
		112.065	95.3514		571.486	188.081
		127.801	143.448		874.208	565.16
		124.599	181.417		114.133	1697.21
		101.251	102.057		794.099	490.038
		140.195	118.066		181.069	649.666
		95.1657	157.469		271.013	584.372
		117.715	140.033		1098.78	939.396
		173.742	176.195		350.817	273.813
		180.626	184.774		537.89	1419.97
		198.967	315.173		279.948	524.565
		153.092	137.544		649.165	957.855
		149.916	168.074		279.179	2067.13
		150.573	142.691		891.893	651.179
		210.183	156.691		268.563	655.339
		153.911	83.0388		137.879	282.424
		105.592	236.33		269.225	429.745
		62.8566	215.487		105.711	325.008
		156.081	192.262		381.563	574.346
		88.8484	185.682		337.181	611.891
		94.104	124.1		473.078	1638.08
		92.5477	152.753		250.108	1707.68
		62.7296	192.792		809.286	380.254
		108.418	213.318		275.167	667.407
		99.94	190.218		667.173	702.914
		120.964	172.013		358.416	1684.22
		106.683	159.622		788.902	1177.19
		134.034	192.179		277.626	2152.85
		119.404	356.335		960.691	1451.77
		129.073	218.22		505.718	640.452
		118.877	124.427		929.424	1104.11
		114.465	132.798		71.5459	306.653
		99.5549	160.232		217.829	1382.21
		103.096	245.008		974.458	446.988
		132.934	161.21		392.667	1402.57
		93.9606	400.577		242.751	1069.46
		81.8637	319.214		136.136	1192.9
		193.26	898.013			1598.27
		320.465	475.719			1025.95
		65.3794	437.455			617.064
		115.368	284.251			914.297
		527.374	422.378			1636.69
		141.894	1109.08			749.186
		98.024	464.462			763.552
		240.253	344.747			639.225
		228.492	250.18			657.604
		307.454	1029.26			994.116
		233.322	1755.32			750.667
		129.297	324.448			545.021
		157.871	145.276			1053.42
		46.5671	317.247			651.675
		53.3643	315.893			411.343
		97.0204	177.038			423.48
		243.812	333.028			733.653
		96.7037	300.24			463.363
		103.91	677.384			730.075
		145.214	79.1353			701.673
		82.0493	284.208			999.109
		56.0586	485.174			1256.92
		96.7853	245.004			1366.46
		204.904	115.372			2675.13
		153.421	197.832			863.238
		193.589	502.261			726.674
		228.539	191.138			1510.21
		164.113	268.685			394.194
		105.073	129.177			656.962
		114.858	181.435			730.907
		105.661	277.281			404.732
		103.175	521.163			2353.99
		64.8544	1346.84			939.25
		184.092	360.549			536.703
		200.224	2054.98			853.594
		90.5733	142.693			908.31
		86.5711	407.181			702.113
		58.3025	1266.15			1043.03
		66.4672	231.22			1404.41
		107.792	581.267			605.394
		43.0731	230.848			928.289
		125.165	294.966			2134.62
		57.6522	517.312			565.937
		101.518	125.003			2967.57
		99.7823	290.064			986.994
			100.75			1308.25
			207.26			728.701
			408.238			748.037
			1053.27			568.786
			683.363			593.965
			90.2015			1140.28
			185.831			772.686
			160.182			1126.53
			584.969			1598.43
			707.021			636.427
			183.116			1484.4
			1652.38			763.924
			364.692			453.164
			399.099			551.261
			152.187			539.09
			95.9974			920.38
			212.704			2578.21
			111.566			1325.68
			551.431			595.562
			971.28			2266.58
			279.987			688.44
			274.182			1184.35
			162.849			357.983
			245.884			691.172
			297.705			550.476
			270.359			1087.68
			95.3816			730.009
			54.0528			935.286
			152.646			585.769
			191.962			1359.97
			256.342			462.738
			215.253			1262.3
			138.171			672.324
			115.547			624.527
			77.3672			1107.93
			300.002			784.208
			78.6234
			301.891
			146.282
			75.9065
			471.346
			347.608

## Sheet: Supplementary Fig. 6
	Supplementary Fig. 6b								Supplementary Fig. 6d
		TMRM fluorescence								CellRox Green fluorescence
		Glucose medium			Glycerol medium					Glucose medium			Glycerol medium
		MMR1	S414A		MMR1	S414A				MMR1	S414A		MMR1	S414A
		241.434	869.366		2057.96	2244.19				696.277	1684.16		883.848	1762.07
		280.697	310.268		454.244	1008.2				961.365	1161.68		945.97	1364.45
		698.27	547.312		1214.76	1377.34				900.48	907.598		1786.64	5951.04
		552.435	319.178		1393.53	2704.63				993.386	1341.2		2928.47	2677
		277.569	181.244		554.54	3217.25				1359.65	1546.72		2149.3	3865.68
		228.624	331.692		1002.58	1223.54				1035.84	1766.05		1884.73	2317.5
		215.864	275.353		769.604	885.896				1200.84	1437.77		2443.56	2342.69
		323.601	360.568		1487.14	5810.21				1323.34	1388.2		1687.98	3204.55
		435.279	361.406		1521.08	1634.77				1393.47	1301.69		1504.75	2341.35
		398.564	483.824		827.358	744.386				1077.76	1486.45		687.79	6132.69
		202.097	289.533		328.217	356.702				804.245	788.797		1053.92	2321.67
		271.375	302.037		710.202	922.672				847.8	2150.55		2857.47	2590.41
		264.298	341.979		801.155	1022.2				977.211	2253.7		847.473	5664.07
		204.007	232.643		852.487	2470.07				965.194	737.501		830.912	4712.93
		359.236	180.291		751.339	1823.53				948.173	996.595		628.556	1502.41
		436.675	972.215		602.685	693.96				602.75	528.035		788.012	4913.13
		417.013	266.465		852.883	1492.91				524.875	1042.26		644.915	2359.77
		105.178	388.238		388.739	4257.58				1371.58	579.163		1425.96	2040.87
		208.728	187.157		1557.74	2018.58				823.133	847.29		1015.19	943.904
		373.745	472.334		1152.21	1869.61				694.592	1124.74		2002.67	1187.44
		224.3	142.235		781.641	736.967				836.091	1659.57		2401.05	3122.22
		189.414	166.657		1309.08	1252.71				1213.86	943.043		2632.71	3334.61
		1598.93	197.754		1192.05	1739.43				2248.9	1206.72		2350.87	1161.56
		282.895	190.268		1841.8	901.481				632.67	975.514		1497.18	5079.59
		166.743	286.656		1426.65	1106.92				630.073	842.699		4835.07	10645
		222.188	276.755		476.435	2084.06				926.704	1041.27		1807.1	2299.5
		641.189	384.567		797.048	1697.98				952.682	1351.42		3634.62	1707.95
		374.844	320.613		1315.35	1579.9				920.507	1154.71		3082.81	4163.83
		345.597	497.533		1665.12	2419.83				1116.38	1290.76		1795.1	2468.13
		180.312	675.65		534.785	1910.41				857.675	1417.83		2363.22	2604.72
		217.346	770.658		409.423	1371.35				604.264	810.17		2259.88	3259.52
		183.623	383.427		400.514	2886.91				1309.78	1140.94		1782.97	4415.6
		355.796	307.512		1299.59	3760.39				503.822	1082.75		1687.12	4976.04
		131.376	461.965		1236.16	2933.43				420.158	731.562		1889.82	3829.3
		213.286	504.036		527.988	423.431				742.098	795.142		981.872	2228.02
		396.037	342.039		1026.78	1419.41				612.906	251.322		3310.24	1287.82
		546.245	290.56		1215.52	1545.47				1031.31	470.777		1615.86	1055.62
		317.901	248.425		1533.07	2332.43				391.022	1211.75		1676.18	2318.29
		127.486	202.735		1855.9	1971.9				509.892	643.84		884.908	1789.91
		319.481	493.686		3417.7	1502.14				1009.06	720.595		894.481	2502.69
		178.512	409.155		1366.39	671.105				1101.01	1108.28		988.135	2283.4
		261.337	395.514		2684.22	2871.83				1049.62	1057.06		772.486	1973.46
		257.818	342.561		1098.94	1992.31				1305.85	1119.07		621.925	1359.82
		181.75	424.796		714.521	3335.27				512.927	1424.6		2056.86	2567.68
		438.168	404.86		372.426	577.585				1099.86	741.364		1142.75	1165.07
		285.555	633.475		1162.14	1478.85				859.974	849.969		1418.11	913.481
		210.683	510.847		647.085	925.466				762.724	1331.56		1185.82	2069.57
		255.582	415.394		540.314	2244.78				1237.72	1300.64		1842.23	2268.49
		169.261	553.625		608.54	1338.14				806.774	1190.84		1947.54	2557.07
		242.854	429.246		853.122	1761.9				981.269	1448.39		1099.34	969.393
		310.34	857.299		988.102	2140.37				807.757	659.365		2425.24	3010.78
		453.743	374.694		1135.07	3734.34				648.045	831.431		1729.8	4599.44
		261.528	368.819		569.535	2328.57				452.78	708.586		1192.56	3295.55
		263.661	1010.89		2118.68	2517.78				678.199	1334.53		1801.83	5938.28
		175.895	357.52		1738.3	3503.03				785.367	589.209		1606.73	3512.3
		501.523	535.548		1184.52	1401.75				943.209	3284.99		1986.3	4747.45
		276.962	240.846		758.146	1823.1				690.704	949.638		1296.78	4361.55
		204.584	818.477		1061.39	2602.01				662.295	884.393		1929.63	3140.29
		343.849	378.053		617.827	3526.93				408.539	410.645		1192.44	3607.4
		279.151	414.229		1353.94	1563.67				763.013	1236.35		772.607	2680.42
		126.841	535.415		1055.64	1672.84				697.387	879.721		1611.84	1328.72
		203.335	385.045		449.718	2074.61				736.25	970.329		1401.39	3599.87
		137.443	296.75		645.909	2864.86				1240.66	896.866		561.747	1581.58
		173.746	312.583		1252.92	3010.39				709.844	1100.5		1929.8	1312.15
		176.583	211.333		388.605	2313.27				818.713	1007.09		949.645	1102.15
		381.13	517.92		899.652	1388.44				665.612	1856.8		666.094	2752.13
		252.352	477.279		364.374	1187.88				1074.58	1213.64		998.63	1341.64
		114.165	310.769		289.574	1707.99				665.318	927.484		1471.65	1545.83
		194.1	990.003		509.345	1110.33				517.085	918.537		2384.56	2368.61
		175.002	307.71		277.241	1750.32				744.052	1012		1261.09	1084.29
		379.205	366.173		786.226	1122.05				618.325	355.517		3429.59	1959.13
		146.779	337.479		2501.62	963.033				745.386	720.422		1699.1	2659.66
		127.889	462.242		937.155	3255.9				731.359	400.839		2416.92	1996.07
		181.68	384.886		2152.25	2880.46				809.094	1140.72		2536.28	1770.77
		346.314	425.251		1502.49	1953.31				1299.19	729.966		3029.58	1634.17
		214.58	428.974		1861.75	2856.73				887.432	839.364		2355.68	2104.97
		134.702	362.814		2910.1	2922.38				480.391	838.756		2886.75	2475.98
		145.617	482.199		3260.21	2827.6				379.804	744.937		1451.52	2547.35
		200.86	413.456		3728.52	4591.61				603.285	519.342		527.089	2745.19
		156.578	231.78		2008.46	3828.52				718.799	324.893		894.491	2045.41
		314.907	275.712		846.983	717.256				1415.52	986.671		840.734	2828.26
		161.92	662.86		613.954	1225.11				1163.45	825.734		1251.52	3489.13
		354.132	244.436		845.433	752.374				631.969	1038.11		1236.16	1527.8
		159.953	307.269		1260.53	1335.31				772.472	1112.28		513.447	2067.14
		244.331	193.842		1641.8	793.693				1090.86	1221.26		1315.38	3745.78
		272.152	192.683		2203.62	1864.01				830.636	999.367		1082.09	3797.24
		314.413	257.149		918.461	3988.98				944.263	836.838		995.785	5347.43
		270.515	313.115		1143.03	2351.24				829.894	1049.51		681.621	2354.04
		277.355	382.229		1334.42	1796.41				1003.3	1125.84		1268.55	4041.2
		271.718	192.426		1788.17	3202.04				1051.82	612.881		1427.1	2850.34
		448.022	1406.03		1779.59	1642.6				926.217	675.458		3602.52	4673.59
		363.965	493.462		1015.3	4726.65				807.991	1086.63		1705.15	1983.09
		257.628	809.319		2473.13	3455.36				881.308	1122.67		1239.19	2426.84
		369.945	466.81		1707.25	2187.06				566	1809.33		4898.9	2147.24
		239.725	456.489		1196.81	3165.92				587.049	590.865		2565.72	2670.72
		221.633	166.048		876.265	1512.75				273.932	563.164		1374.02	1258.5
		289.634	1351.87		386.557	909.876				449.502	535.362		1675.92	1200.16
		467.429	356.117		432.189	908.808				462.812	404.357		1102.99	1000.49
		386.221	513.923		1050.74	881.948				537.222	717.109		1770.71	1872.83
		341.955	397.417		770.609	1202.17				871.326	698.334		1355.66	1953.15
		183.358	1037.49		585.556	1485.47				622.166	326.604		2723.43	1268.13
		318.973			1601.67	2919.49				632.956	663.34		1879.14	1475.36
		101.807				1318.99				732.74	703.088		1683.18
		152.179				799.356				952.025	405.439		681.069
		185.798				1749.46				1603.98	438.908		1418.4
		195.342				4109.63				514.357	642.504
		152.029				1956.5				430.466	1172.35
		356.919				1656.91				514.757	728.196
		239.897								345.69	907
		365.363								624.604	1056.64
		190.05
		154.267
		177.866
		188.55
		100.175
		173.067
		218.396
		107.026
		283.526
		216.449
